# Supplementary material for: Fecal metatranscriptomics of macaques with idiopathic chronic diarrhea reveals altered mucin degradation and fucose utilization
Source: Microbiome. 2019 Mar 18;7:41. doi: 10.1186/s40168-019-0664-z (PMC6423747; doi:10.1186/s40168-019-0664-z)
Supplement: Supplementary file 1 — Macaque_bacteria_genus_DESeq_results. This tab-separated file contains the DESeq2 output of differential bacterial gene expression at the genus level between ICD and control samples, with adjusted p values. The controlMean refers to mean counts of the control samples. ExperimentalMean refers to mean counts of the ICD samples. Log2 fold changes refer to ICD relative to control. The p values are adjusted for multiple hypothesis testing. (TSV 149 kb) [file 40168_2019_664_MOESM1_ESM.tsv]

Organism Name	baseMean	controlMean	experimentalMean	log2FoldChange	padj
Prevotella	11302872.6130421	2771431.62047912	19834313.6056051	2.72430178168525	2.68133661885705e-16
Bacteroides	3035983.19830772	1311016.3976012	4760949.99901425	1.82059418168062	1.09301552734616e-13
Megasphaera	1177259.27434594	434090.447585048	1920428.10110683	1.99790684104634	4.82312126948665e-06
Clostridium	872596.236410778	761299.739010113	983892.733811444	0.368868318632755	0.000174716204874945
Ruminococcus	806546.557577613	775196.198493515	837896.916661711	0.111340232978632	0.549284520423508
Eubacterium	799442.206913284	404602.772711221	1194281.64111535	1.52699680808868	1.16462369028963e-09
Treponema	641170.722590516	987814.011241033	294527.43394	-1.71323305185687	7.23212285895139e-14
Roseburia	516387.929652269	226979.266043196	805796.593261342	1.78082336158812	3.66123097287508e-11
Streptococcus	500814.189320984	651364.015048917	350264.36359305	-0.827662863762992	0.0913873754639081
Faecalibacterium	473348.200654294	214239.317406023	732457.083902564	1.71751607177462	9.03050744345977e-09
Oscillibacter	445851.974489856	577149.152114643	314554.796865069	-0.861030905917693	0.000120465833054091
Parabacteroides	443331.486126868	304439.904889223	582223.067364512	0.918778422377572	6.83590217761241e-05
Lactobacillus	348317.43283461	174008.337972013	522626.527697207	1.51686477856859	2.04144596511549e-05
Bacteroidales	314426.766835167	426337.69283887	202515.840831464	-1.04883436535917	7.05889884583319e-05
Barnesiella	297744.249044042	227898.453844207	367590.044243876	0.681518330999612	0.000341172974894664
Butyrivibrio	295162.924702311	215981.642183595	374344.207221027	0.786697855379313	6.26359959123511e-07
butyrate-producing	269155.959070628	191464.711757945	346847.20638331	0.845560536908454	2.68227398005717e-05
Coprococcus	229902.919561634	162635.734925426	297170.104197841	0.855059580411248	0.000141311331514292
Selenomonas	222953.702590444	74295.3416561092	371612.063524779	2.24859097353514	3.56086625662331e-14
Alistipes	220254.011929764	239910.939482117	200597.084377411	-0.255681824034275	0.175907620630306
Odoribacter	198767.74190446	173077.63428262	224457.849526301	0.371426847841609	0.0351768470833378
Blautia	183598.452522407	108320.372642778	258876.532402035	1.2361432957236	1.44785557448992e-08
Tannerella	181145.728737024	158956.278594053	203335.178879995	0.35260240127421	0.0216967726241048
Paludibacter	170891.722346597	199363.574632323	142419.870060871	-0.473748867089893	0.094174943231846
Candidatus	150581.66770736	185242.256393109	115921.07902161	-0.670246401302778	4.16631418572754e-05
Porphyromonas	141188.605823729	133236.478877959	149140.732769499	0.161232142544563	0.398242074943865
Campylobacter	137320.038228863	33178.7826057477	241461.293851979	2.65277760761446	2.53916272254161e-09
Draconibacterium	114658.319748781	91305.7574570187	138010.882040543	0.581557339332537	0.0367994930054654
Porphyromonadaceae	102854.826630291	101939.385529269	103770.267731314	0.0254481693592797	0.904970473146198
Acidaminococcus	100798.909919086	62023.9226043638	139573.897233808	1.13364326079412	0.000198344083730617
Lachnoclostridium	93801.2826367246	75265.0460295366	112337.519243913	0.573027856448082	0.00031025413334686
Sphaerochaeta	89414.6359076162	125758.388756228	53070.8830590041	-1.22027157667663	2.8501515413939e-07
Methanobrevibacter	88260.6708209502	149151.866130466	27369.4755114345	-2.30052018977608	1.28365073196882e-08
Bacillus	84196.6089947779	75275.6153244826	93117.6026650732	0.305657140384672	0.00519016534188649
Veillonella	82473.5518101291	19325.6796021204	145621.424018138	2.80997701128888	1.82270138262196e-19
Sphingobacterium	78574.7297841747	59844.5733172613	97304.8862510881	0.688422119328906	0.00364897495148212
Paenibacillus	71746.41475554	75935.331083018	67557.4984280621	-0.168414141266296	0.019156661242604
Desulfovibrio	71226.0312911911	77267.2980479053	65184.7645344769	-0.240791564443941	0.377078871814997
Flavobacterium	69745.8996318056	83176.8355690644	56314.9636945469	-0.554304159132206	0.0101840343472545
Mucinivorans	65782.1415273828	82556.1112220036	49008.171832762	-0.745105973234509	1.12026847386417e-05
Fibrobacter	64485.1029408651	62887.12223494	86415.2039087867	0.0709496750746368	0.731191738818357
Pelosinus	58740.4413056523	27748.5200504362	89732.3625608685	1.66138204827628	5.11548148480509e-13
Megamonas	46457.2901791415	18667.26712386	74247.3132344231	1.94294707398516	1.09301552734616e-13
Slackia	44895.8608422383	49555.9199750795	40235.8017093971	-0.294746048984252	0.2751138105295
Desulfosporosinus	39446.5336241277	43563.6253551836	35329.4418930717	-0.300415360680419	0.034467194785409
Faecalitalea	39294.5187156827	18244.3473423491	60344.6900890164	1.67303358640371	1.30204142148151e-08
Ethanoligenens	37589.4649701015	45179.2241731108	29999.7057670921	-0.586107078966607	0.000138491573524799
Desulfitobacterium	37518.2015264349	36981.2665449048	38055.1365079651	0.0411634701463782	0.73555237185691
Bifidobacterium	36905.9606830432	27508.4578814553	46303.4634846311	0.739470048685103	0.000744319220294669
Haemophilus	35413.4430253547	6692.42750244591	64134.4585482634	2.98093767341473	4.1331761011579e-10
Desulfotomaculum	35114.8437009869	38379.317381327	31850.3700206468	-0.2684300844021	0.00107118852879686
Capnocytophaga	33628.6897423749	34456.4190489045	32800.9604358454	-0.0702697363415824	0.779849630371986
Pyrococcus	31589.7312926203	47675.5511757496	42929.3716364256	-1.47260484966321	0.00376175429796843
Alkaliphilus	31318.1110957234	34112.5124748938	28523.709716553	-0.257229170062002	0.0144300046974657
Ruminiclostridium	31257.863043328	35491.6314349285	27024.0946517275	-0.392384692996154	1.86707536989596e-06
Enterococcus	30568.6000579651	22351.2115930808	38785.9885228493	0.788883307019981	2.17720850567955e-07
Vibrio	29581.5323433267	11831.9625983163	47331.1020883371	1.96949689702783	2.31363496212589e-21
Helicobacter	29056.5140731296	16152.1744126647	41960.8537335945	1.3239730103927	8.60104265795912e-05
Peptoclostridium	28089.9166384215	27874.1753488234	28305.6579280196	0.022090577600387	0.887432767898291
Pseudopedobacter	27913.3602825877	27214.8938288379	28611.8267363375	0.0709356565266193	0.830108605194848
Spirochaeta	26492.9383512987	34983.7215013504	18002.1552012469	-0.953947426557568	2.78567531814457e-16
Solitalea	26170.0330506801	33021.6579293683	19318.4081719919	-0.761607059693415	0.000428814894820962
Methanosarcina	25922.4097560978	36930.0277464688	14914.7917657268	-1.28423232275317	1.98277573993478e-08
Coriobacterium	25896.4164568115	11316.4926953729	40476.34021825	1.80140796765021	3.90416847902407e-14
Thermoanaerobacter	25376.0755510047	25707.9461106553	25044.2049913542	-0.0377457291179035	0.732290577486658
Elizabethkingia	25047.202147455	19892.9477424224	30201.4565524875	0.591379233133557	0.0133156579322535
Alicyclobacillus	24290.7742157325	12290.4802814909	36291.0681499741	1.53004470601501	2.47784321031594e-10
Caldicellulosiruptor	23389.3306173086	26432.1264157726	20346.5348188446	-0.376806186570914	7.64330582241625e-07
Thermoanaerobacterium	23237.7733601717	21324.8207564982	25150.7259638452	0.236523446427415	0.114048898044779
Pedobacter	23192.4084303148	26726.0742181121	19658.7426425176	-0.438562238304082	0.0154744192241511
Echinicola	22960.4371765648	14779.2732800146	31141.6010731149	1.05087299264116	5.13274382939746e-05
Olsenella	22174.8429775476	22684.8254755704	21664.8604795248	-0.06574642259225	0.779849630371986
Eggerthella	21655.5233476566	21600.8927641627	21710.1539311505	0.00720418391627513	0.972360272588852
Chitinophaga	21105.4635810932	23598.5197064187	18612.4074557677	-0.33662517677839	0.176002477827973
Mageeibacillus	20235.9296890607	24307.0329775255	16164.8264005959	-0.583521025421212	0.000287858006251613
Mahella	19956.4742153698	27009.9758055239	12902.9726252156	-1.05586582085717	9.60715878808365e-11
Niastella	19900.1593259568	15799.1943747415	24001.1242771721	0.593906258227086	0.0066211459900682
Fluviicola	19724.1274712909	30924.8181855367	8523.43675704513	-1.81722003385383	5.47825956867862e-13
Propionibacterium	19570.2839005636	9177.01007592121	29963.557725206	1.65331388452477	3.14113240827787e-08
Fusobacterium	19405.7986176073	17479.2947112818	21332.3025239328	0.285890434933984	0.0301060421787286
Acetobacterium	19298.9738368524	19083.1329124323	19514.8147612725	0.0321407351103912	0.843236206431019
Acholeplasma	19246.5321105138	25207.6933931813	13285.3708278462	-0.914654898918485	1.03629507574981e-07
Ornithobacterium	18943.8813913949	17436.1487581695	20451.6140246204	0.226857309989508	0.334897460409175
Hymenobacter	18647.3663605796	21042.0300278596	16252.7026932995	-0.368092593134502	0.0696393062461587
Spirosoma	18322.3476820109	15632.2541767799	21012.4411872419	0.421649309555661	0.0302553558779991
Haliscomenobacter	18144.6095172188	19986.291267699	16302.9277667386	-0.289291882441566	0.231569271929447
Leadbetterella	17914.8129660057	14339.6368754305	21489.9890565808	0.574064069254118	0.0111817642081614
Thermotoga	17911.7981779817	19799.303629188	16024.2927267755	-0.294177334299407	0.448068423482841
Brachyspira	17807.7251315267	18378.8157762286	17236.6344868249	-0.0922495919728858	0.476494050615626
Cellulophaga	17774.2288002767	16895.7126850854	18652.744915468	0.141055272216878	0.525505602494701
Geobacillus	17145.2934869885	16074.6410167266	18215.9459572503	0.179966005533459	0.024493132959264
Rhizobium	16839.1188994649	7682.61742815345	25995.6203707764	1.7123050950095	3.55257922519254e-10
Pontibacter	16614.517307061	17340.7439395629	15888.2906745591	-0.124297296897072	0.650112967660353
Geobacter	16512.4752906702	16936.707262552	16088.2433187884	-0.073790301344506	0.581756930926515
Rhodospirillum	16126.5886683129	8981.08877382912	23272.0885627968	1.3407779885871	3.06707614758785e-07
Zunongwangia	15726.5830495299	10122.2000968994	21330.9660021604	1.05632137944837	3.53912948138412e-06
Niabella	15496.2203973331	14218.0608469414	16774.3799477247	0.23607135894138	0.218979511153486
Burkholderia	15429.0870836849	12995.3206847851	17862.8534825846	0.455991711669148	0.001046178826171
Ilyobacter	15407.980392888	12381.9750805796	18433.9857051965	0.56923720507861	0.000410519001001978
Thermoplasmatales	15407.321288917	23177.5044282564	7637.1381495775	-1.49296385010441	0.000772977981096048
Owenweeksia	14927.2736942673	23310.7097585504	6543.83762998427	-1.79520945626087	7.23212285895139e-14
Belliella	14809.7644449122	13369.3396971261	16250.1891926983	0.276959440125136	0.257843108063041
Dyadobacter	14721.0277027383	14298.3800897966	15143.6753156799	0.0817829675057842	0.745675624852551
Fibrella	14642.5280983567	13332.9778052224	15952.078391491	0.254240883839297	0.32874050994266
Mycoplasma	14367.2034120447	16434.8129506684	12299.593873421	-0.413435003179146	0.0311714871174853
Actinobacillus	14296.2442853933	3348.080946323	39546.6748317821	2.70236380261966	1.05740552945154e-09
Syntrophobotulus	14103.049417612	10476.9321725942	17729.1666626298	0.749748998877017	8.51791166341286e-05
Pseudomonas	13827.8513865529	12795.581511719	14860.1212613868	0.21501376921944	0.0289280524832395
Myroides	13728.9366399783	13871.3245756929	13586.5487042638	-0.0297913508602187	0.89576930961214
Chryseobacterium	13602.7143054897	13346.3740919702	13859.0545190091	0.0536288274762413	0.841412679256426
Tepidanaerobacter	13435.8224188856	14358.5121332448	12513.1327045265	-0.198233838450798	0.00933314898071113
Staphylococcus	13330.2514935492	11924.0723447997	14736.4306422986	0.303970832497112	0.0147626044639267
Heliobacterium	13277.4958718309	15124.7051748359	15385.5339792337	-0.398523265581825	0.0621936734824016
Flammeovirgaceae	13235.2808749653	15330.3372815073	11140.2244684234	-0.455252487074531	0.0189686641433014
Atopobium	13078.2279678344	10630.7064022487	15525.74953342	0.54043527278528	0.00322563717904525
Runella	13034.2544937184	12404.9562309778	13663.5527564589	0.137926104766397	0.507692020103545
Erysipelothrix	12374.9362229604	9768.08365284346	14981.7887930773	0.609345715808715	0.00195690110354638
Methanocaldococcus	11778.6194389129	15423.6173787939	8133.62149903184	-0.833847077930666	0.13518070514981
Carnobacterium	11754.7383246418	10457.3539614924	13052.1226877911	0.316007761720632	0.108338483822846
Chlorobium	11476.6359309809	13066.8416068729	9886.43025508877	-0.400522518840363	0.00152652146497704
Escherichia	11464.3719542003	6502.85765946608	16425.8862489345	1.31219502170465	1.02289957356644e-08
Cytophaga	11418.3074852246	10776.9936873394	12059.6212831098	0.159582921705829	0.546147004651398
Filifactor	11130.8953962214	12176.4571876224	10085.3336048205	-0.270460688750998	0.0323895273850636
Caldanaerobacter	11010.9292816549	11606.9029658398	10414.95559747	-0.155991553746097	0.114048898044779
Blattabacterium	11008.7519116677	7611.43046227293	14406.0733610625	0.890466158858668	0.00448529944414383
Corynebacterium	10938.3999102364	9629.99266471802	12246.8071557548	0.346074380277955	9.96429013311593e-07
Salmonella	10872.5201645811	6849.68634888721	14895.353980275	1.08071377777612	0.00099068757951937
Nonlabens	10845.7925774061	13569.252388191	8122.33276662115	-0.732668682079549	4.11655373147049e-05
Cyclobacterium	10811.7158263318	12370.1948468499	9253.2368058138	-0.414495207656131	0.0253976034998678
Emticicia	10654.0816065375	11015.6594217974	10292.5037912777	-0.0968350479712544	0.703469468804884
Fervidobacterium	10640.8161636026	4870.00870426439	16411.6236229408	1.68435829285577	3.87540860852203e-07
Muricauda	10555.9693987287	13705.816242945	7406.12255451246	-0.879195411747772	3.1135127528737e-07
Lactococcus	10547.8177256063	9870.867317606	11224.7681336066	0.184428614549357	0.194474472315936
Marivirga	10518.5003802175	13956.0092450799	7080.99151535517	-0.967204990503229	2.43155299418796e-07
Shewanella	10014.8500785717	8138.08109120813	11891.6190659354	0.543796883157082	6.95890623485003e-05
Dehalobacter	9907.2756285059	9867.40363045402	9947.14762655778	0.0114599575595349	0.904881485302674
Riemerella	9902.08471057839	11652.3029812197	8151.8664399371	-0.509488419845509	0.00793323651734524
Microcystis	9873.66923839868	9059.02973072793	10688.3087460694	0.230667687634586	0.547244807482973
Magnetospirillum	9862.28614815001	6680.28706718413	13044.2852291159	0.941127801132383	0.000639098678730842
Verrucomicrobia	9849.94487997015	14381.4285974538	5318.46116248656	-1.40918291350474	5.51444489467897e-10
Fretibacterium	9672.81067562963	9977.72503581812	9367.89631544114	-0.0907258912396465	0.40725929047738
Brevibacillus	9640.05731256275	8816.75534996539	10463.3592751601	0.246436464935644	0.0016198336132799
Formosa	9614.34840896844	9345.5318802335	9883.16493770338	0.0794460134473307	0.774611488767833
Peptoniphilus	9587.98624127564	10225.8524741842	8950.12000836705	-0.191130288170308	0.203864755292181
Streptomyces	9579.78583145361	9937.42474827682	9222.1469146304	-0.107668411341943	0.0531718555185567
Lachnospiraceae	9538.65642603768	6147.06918315928	12930.2436689161	1.0465366866346	0.000107704996312476
Adlercreutzia	9350.27969515592	9959.06058115762	8741.49880915421	-0.187184024874118	0.194259841673906
Weeksella	9271.56687278393	11448.7184858635	7094.41525970432	-0.682411509179486	0.000348461698853255
Thermosediminibacter	9160.02443432832	10383.526740598	7936.52212805864	-0.386585976532115	0.000117796272723377
Flexibacter	9054.29236630843	12935.4348068871	5173.14992572971	-1.3040414046272	5.85329115297554e-11
Akkermansia	8800.26393743411	8965.83152429951	8634.69635056871	-0.0538769761375054	0.800764823108144
Mannheimia	8787.75555151713	2834.32323922401	23039.8645155149	2.22148345838181	1.8135975380701e-07
Chloroherpeton	8524.89338957607	5494.98264032134	11554.8041388308	1.05883257546272	2.60608788836995e-08
Melioribacter	8524.391599111	8961.44761018712	8087.33558803489	-0.146842142670274	0.456653235112768
Lysinibacillus	8413.08990202445	8014.61621992549	8811.56358412341	0.136087877061154	0.279761228966729
Thermincola	8361.99962701598	9369.87979375482	7354.11946027713	-0.347472987012114	0.00929816443897284
Listeria	8253.54528412042	7685.05924411845	8822.03132412239	0.198332324693865	0.0479882890252079
Aggregatibacter	8080.13033651363	1740.53367313315	14419.7269998941	2.81030369501646	9.55671956927109e-10
Zobellia	7973.97774014139	7416.38963711972	8531.56584316307	0.199160548289643	0.40404708563787
Xanthomonas	7905.42253650244	3599.4808425287	12211.3642304762	1.731689358857	5.64011525130445e-15
Saprospira	7889.45095758185	10951.263117373	4827.63879779073	-1.16723136536721	7.1370200382498e-10
Sulfurihydrogenibium	7820.79063492082	6720.84149862306	8920.73977121858	0.396961880240897	0.215610214326301
Elusimicrobium	7692.98443886959	5459.31636533581	20631.1632164344	0.835707967056729	0.00675593343878358
Finegoldia	7665.49163537229	8812.6215289372	6518.36174180739	-0.433884894621156	5.28778457885878e-08
Deinococcus	7647.35928868298	7849.01399110043	7445.70458626552	-0.0744047096469737	0.843236206431019
Carboxydothermus	7609.61637843174	8101.92777662796	7117.30498023551	-0.18641908227655	0.0352793645748673
Ignavibacterium	7600.81599216085	10981.1072201074	4220.52476421432	-1.36676542243055	4.55418984142546e-17
Mollicutes	7490.21550408342	9857.86574920796	5122.56525895889	-0.93628860935126	3.13947323045305e-09
Gordonibacter	7410.91106084915	7087.26314037176	7734.55898132654	0.1248939467104	0.530744688696766
Flammeovirga	7297.15998609265	2227.58610781088	12366.7338643744	2.34843285492182	3.00307063395589e-10
Sulfurospirillum	7150.12020903369	2975.6283667619	11324.6120513055	1.8735389218415	3.08602803580208e-11
Taylorella	7141.96919097206	4767.29477272559	9516.64360921852	0.973546291195655	0.00026132778814036
Polaribacter	7004.25459840853	9565.31687908559	4443.19231773147	-1.09082201603988	7.01894143689215e-08
Dokdonia	6916.99614926613	8835.23338716483	4998.75891136742	-0.811045278559418	4.60019642008305e-05
Acinetobacter	6803.7712575154	5602.31459288495	8005.22792214586	0.507630381576443	0.0147306701344822
Syntrophomonas	6783.75035399198	7855.94623225964	5711.55447572431	-0.457870899765189	9.84632855316076e-05
Aequorivita	6727.08052669884	8863.10193743773	4591.05911595995	-0.934559654342555	1.17716128556408e-05
Exiguobacterium	6494.43119090548	6592.53904971562	6396.32333209533	-0.0434759066091551	0.587694741252357
Coriobacteriaceae	6470.37164568205	6941.67520215749	5999.06808920661	-0.208818411212429	0.25381884267387
Flavobacteriaceae	6398.7712746019	6304.01727867655	6493.52527052726	0.0420846028182911	0.86518481628974
Sebaldella	6359.57822998723	5678.93736235266	7040.21909762179	0.308844823025905	0.00184961899624175
Thermobacillus	6308.77567690958	6920.19243311614	5697.35892070303	-0.279560673551552	0.00538663613031664
Parvimonas	6209.54130555035	7122.27829601237	5296.80431508833	-0.424929352702178	0.000344196635360997
Spiroplasma	6204.34644982881	6600.01412930763	5808.67877035	-0.183056147422792	0.223533037027311
Halanaerobium	6180.95452521527	6614.87313524002	5747.03591519051	-0.202172394677573	0.000107614615093972
Halothermothrix	6178.62334829939	5770.65347641942	6586.59322017935	0.190080792778573	0.0196431739429171
Anaerococcus	6081.62712963798	6071.23824407465	6092.01601520132	0.0050018963802609	0.970332436103261
Mycobacterium	6054.57026387753	4548.14669008795	7560.9938376671	0.724539097015793	0.000146172013390635
Burkholderiales	6047.4329372476	3992.42288395016	8102.44299054504	0.984666706369616	0.00258744366782642
Desulfurella	6012.85356454595	3371.71482944474	8653.99229964716	1.32351467311984	1.94710205677754e-06
Maribacter	5972.67821157278	6087.44766600511	5857.90875714046	-0.0544911298701062	0.871770533267555
Moorella	5843.72696322635	6596.52549667285	5090.92842977985	-0.372190567125988	0.00102783994383134
Psychroflexus	5832.49458588336	6716.42018152173	4948.56899024499	-0.436478983102983	0.0155261963514178
Gramella	5533.59949320143	6616.31466334786	4450.884323055	-0.562266274897171	0.0157556302044117
Cryptobacterium	5452.55543313127	5146.13222760918	5758.97863865335	0.161103170304617	0.34301719138969
Rhodothermus	5370.22107424655	6330.80606242808	4409.63608606503	-0.518315043899869	0.000403416827336516
Opitutus	5367.35599607712	4602.55196247409	6132.16002968014	0.409588866354236	0.023757535137607
Pasteurella	5356.22780330885	1462.99038002086	9249.46522659683	2.50280428809241	5.20238355197529e-10
Croceibacter	5350.15826346595	6296.9934240422	4403.3231028897	-0.510966893455118	0.00474707088882705
Chlamydia	5339.43176158131	2984.33962290327	7694.52390025936	1.31728281690619	4.8133243807477e-05
Thermacetogenium	5314.33280970008	6334.07527463236	4294.5903447678	-0.557924627496285	3.06849091689473e-06
Robiginitalea	5308.54232186629	6732.91756931232	3884.16707442027	-0.78532480507413	1.40750010173754e-05
Pelotomaculum	5286.74087880374	5545.92121956668	5027.5605380408	-0.140674070988025	0.205891363501275
Symbiobacterium	5263.19247791436	5916.59041244809	4609.79454338064	-0.358566660672084	0.000221503017128639
Synechococcus	5260.38784137405	5228.59561006358	5292.18007268452	0.017896589183729	0.83422021971273
Siansivirga	5192.39334785859	7035.26149740709	3349.52519831009	-1.05986967583336	1.00936190204439e-09
Azospirillum	5146.49271972149	4084.37549119742	6208.60994824556	0.600099680233872	9.29493903858752e-06
Salinispira	5129.93807380693	7732.70173593791	2527.17441167596	-1.59752356750965	1.02049479346759e-21
Neisseria	4931.05733662995	4235.65407058246	5626.46060267745	0.405642819138113	0.0213654104248541
Aeromonas	4904.32215647682	4416.85872966164	5391.78558329201	0.283324051344082	0.230278207991483
Alloprevotella	4768.81136719966	1953.85053428461	7583.77220011472	1.87649402724742	3.22053139711427e-08
Haliangium	4761.30771498193	5022.22824844619	4500.38718151767	-0.146702229453874	0.818467770874139
Leuconostoc	4756.40188930311	3951.80710523722	5560.99667336901	0.488373177891827	0.00375304391038838
Aminobacterium	4748.04523369011	4930.3009704192	4565.78949696102	-0.109661471844917	0.592085211738131
Pelobacter	4647.3301922052	4855.77569388916	4438.88469052123	-0.128651003786721	0.158156053412256
Legionella	4644.88832146861	3494.11490637521	5795.66173656201	0.722416176141075	2.2418257713985e-05
Winogradskyella	4629.98912254552	5820.63892669468	3439.33931839635	-0.750341944689448	7.79680112773043e-05
Natranaerobius	4626.95777695246	4973.58838367233	4280.32717023258	-0.21567768428921	0.0193595122930092
Thermococcus	4591.65573776561	5492.88869197373	3690.4227835575	-0.566821780250315	0.00244052646768589
Wolinella	4525.37834547212	1942.1096077901	7108.64708315414	1.78604983773353	6.77231444255011e-07
Leptotrichia	4514.22769726798	4288.07219519181	4740.38319934414	0.144037931159879	0.294826496283455
Bordetella	4463.05445950847	3342.307864288	5583.80105472893	0.729937579043326	0.000444598827426
Arcobacter	4436.35322627177	3074.22628561019	5798.48016693336	0.904095977338132	2.19298930253553e-06
Sorangium	4422.47348232211	5082.14167208125	3762.80529256297	-0.421860881110949	0.171875177220486
Ralstonia	4338.04926303412	3506.23391112528	5169.86461494296	0.551394471638007	0.0133929965157332
Terriglobus	4337.92020143004	2382.58121768047	6293.25918517961	1.3751364476364	2.63165725974301e-09
Anaeromyxobacter	4284.11785855293	4473.91277197453	4094.32294513133	-0.125177650594363	0.686893464247801
Methanobacterium	4267.79355386722	6462.66934086859	2072.91776686584	-1.61413218990321	3.2650912360094e-14
Francisella	4230.21325975992	3929.53168736915	4530.89483215069	0.204423905642428	0.0573043570883564
Methylobacterium	4202.13342872955	3382.39627290922	5021.87058454988	0.565295829616308	0.000287858006251613
Lawsonia	4182.81941474784	3993.24027924847	4372.39855024722	0.127213589427666	0.728653781510119
Coraliomargarita	4168.63569424665	6306.49115860896	2030.78022988434	-1.60952556364321	7.60785230276474e-15
Pediococcus	4138.51213097941	3554.32476466907	4722.69949728974	0.401748185471769	0.130149081104937
Opitutaceae	4130.77593744624	5844.18850855534	2417.36336633714	-1.26011853997871	1.87519737088489e-13
Leptospira	4074.05378137119	5334.56979957573	2813.53776316665	-0.91694817470634	5.40721542688871e-12
Cyanothece	4020.04494521556	3859.87810219154	4180.21178823959	0.116185180606414	0.0184493976502377
Desulfobulbus	3905.92930966354	3663.08125425113	4148.77736507595	0.178851735887008	0.0800905076412
Syntrophothermus	3769.92525064792	4312.47692768922	3227.37357360661	-0.416321684073309	0.000959670030721361
Bibersteinia	3756.95369755782	993.698782010895	6520.20861310474	2.52098433723311	9.28189527643353e-09
Lacinutrix	3740.74120229942	4878.34704854002	2603.13535605881	-0.893425241765442	1.62806997687723e-05
Sphingomonas	3733.15477311125	3073.09218198557	4393.21736423693	0.514410535661025	8.74751170666008e-11
Glaciecola	3725.66950842621	1062.20199537441	6389.13702147801	2.52044277990964	9.77617247824263e-21
Thermanaerovibrio	3704.28341667912	3682.60777509301	3725.95905826522	0.0169611414781933	0.8965657078057
Roseiflexus	3662.22411921869	3749.6238800528	3574.82435838458	-0.0687093756209247	0.526110277540669
Kosmotoga	3624.35707047983	4243.84648785074	3004.86765310892	-0.496792210950797	9.55671956927109e-10
Halobacteroides	3584.2721726806	3587.65277592582	3580.89156943538	-0.00250798407882459	0.985216487651738
Desulfobacca	3577.99068782606	1978.13728664202	5177.84408901011	1.35641613358459	1.31956115433225e-07
Thermosipho	3571.35241789111	3734.5043021756	3408.20053360663	-0.13244836736843	0.115271745801357
Xenorhabdus	3565.38767126708	1973.6561257868	5157.11921674737	1.34327158380242	6.47936460749742e-06
Weissella	3560.83396850454	3995.61396564264	4711.13727389411	-0.34570758021154	0.240336335328169
Anaerolinea	3544.53839347274	4130.78809447182	2958.28869247366	-0.478906860680727	0.000218590577202311
Klebsiella	3524.99260066188	2321.95982963367	4728.02537169009	1.00961392029193	2.237518765572e-06
Archaeoglobus	3523.38433242831	4253.54565082232	2793.22301403429	-0.594235297963303	0.0176351970672195
Cellvibrio	3513.45498837946	1712.49478936708	5314.41518739184	1.60442174243524	9.67589725850546e-13
Desulfobacterium	3496.40311126638	3924.74403437168	3068.06218816108	-0.3536201158512	0.00215919712788452
Kyrpidia	3470.44874731787	3662.36372737948	3278.53376725626	-0.159074816466308	0.146913581247696
Acidovorax	3445.65287740449	3305.16136309636	3586.14439171263	0.115981904770768	0.700548809319454
Serratia	3373.71275288761	2776.67788648282	3970.74761929241	0.5127354212902	0.000273435692865959
Enterovibrio	3366.25577297579	399.891822736591	6332.61972321499	3.73862943354924	3.30893689609085e-20
Pandoraea	3343.83019287449	2828.07827478795	3859.58211096104	0.442543629843349	0.0352793645748673
Anoxybacillus	3340.77832478131	3200.49311842838	3481.06353113424	0.120674692137948	0.235504922197441
Desulfatibacillum	3330.83875735201	4188.08970382814	2473.58781087589	-0.751877775809487	1.06003892709853e-05
Myxococcus	3306.5178997707	3311.34279876058	3301.69300078081	-0.00370644347416034	0.99200927140291
Yersinia	3270.25198751056	2466.28056284605	4074.22341217507	0.718251294307439	7.05468050873626e-07
Anaerobaculum	3223.33308685932	3273.83129182305	3172.8348818956	-0.0453173449373947	0.73217131647601
Nitrosomonas	3218.62429444241	2701.54447333489	3735.70411554993	0.464729967118208	0.000634539674737592
Amphibacillus	3216.32462149408	3446.22287808699	2986.42636490116	-0.205335432546521	0.0483882131965458
Methanococcus	3209.84249558131	3242.40690293423	3177.27808822839	-0.0288857904168494	0.851426098833761
Thermofilum	3206.42540510146	4132.3289827232	2280.52182747972	-0.816012341227144	0.0350119098656266
Dictyoglomus	3173.85746034286	3729.44377945052	2618.2711412352	-0.508321734295515	2.07214385558399e-07
Curvibacter	3168.338360959	2637.88149549395	3698.79522642404	0.476560246013849	0.0792016383988376
Marinitoga	3146.55202392217	3775.81648010911	2517.28756773524	-0.582696899011521	7.48472693520361e-08
Pseudothermotoga	3117.44109631275	3157.29472827214	3077.58746435336	-0.0376859931694233	0.60686114569759
Bdellovibrio	3093.90398149431	3552.8807347673	2634.92722822131	-0.42890133316262	4.85928776461158e-05
Enterobacter	3093.37087690956	2595.99059748286	3590.75115633625	0.465983959244861	1.16735593205227e-05
Deferribacter	3036.42614242196	3131.96610369079	2940.88618115314	-0.091028968195254	0.546274456890956
Chloroflexus	2981.82656306484	3909.16677585137	2054.4863502783	-0.919865927894567	6.58937180995736e-09
Bradyrhizobium	2978.18373539668	2575.10344024258	3381.26403055078	0.390562023536117	2.02361723240903e-05
Pseudoalteromonas	2962.28370980594	2661.07287571355	3263.49454389833	0.292644518031669	0.0224347233148379
Acetohalobium	2927.70477123065	3232.81474460768	2622.59479785362	-0.300894851019289	0.00107118852879686
Tetragenococcus	2916.32849298017	2682.81001606709	3149.84696989326	0.229827808586927	0.175228965237186
Thiomonas	2906.79615956664	2024.30593387345	3789.28638525983	0.886301513750238	0.00025731867100247
Caldilinea	2875.26149513092	3672.24091546004	2078.28207480179	-0.815903671391358	1.72554184285307e-10
Alteromonas	2839.35179434934	2422.57941333412	3256.12417536456	0.424442711239415	0.000411116409946873
Mitsuokella	2836.72182891927	1256.31157255139	4417.13208528714	1.66305176222168	0.000638061901177736
Thermaerobacter	2817.86575368483	3134.99790914599	2500.73359822367	-0.324078693807671	0.0172381452298602
Thioalkalivibrio	2810.5386645656	2558.55324483298	3062.52408429822	0.257440280922086	0.136875547733001
Dehalococcoides	2794.1844146612	3102.36053088916	2486.00829843323	-0.31808688796298	0.00364897495148212
Arthrobacter	2791.33537049664	2801.38530780616	2781.28543318712	-0.0113567326698291	0.906010557782094
Thermodesulfatator	2767.09936719039	2628.64181314407	2905.55692123672	0.143152983044738	0.443554175235781
Sneathia	2761.74791559364	2358.43225544751	3165.06357573977	0.423390692199543	4.18500521105803e-05
Nostoc	2738.49982725178	2650.24102136165	2826.7586331419	0.0934311128942732	0.1572661764633
Geoalkalibacter	2723.82919266182	2923.21033831227	2524.44804701137	-0.209771460682608	0.147420588828039
Desulfotalea	2717.63101074159	3014.19868988639	2421.06333159679	-0.31444372534434	0.0427555804413081
Calditerrivibrio	2716.07033842959	2863.19057888106	2568.95009797813	-0.155526266340182	0.387034138125129
Nautilia	2651.33102282927	1177.18519998762	4125.47684567091	1.76500929567226	1.76397444214672e-11
Gallibacterium	2634.86693585901	1658.15834461871	3611.57552709931	1.10208143295235	2.18724350147246e-06
Borrelia	2627.18602296195	3186.65983395537	2067.71221196852	-0.619806154926225	1.59564618625123e-05
Basilea	2624.31469818555	2889.86447089837	2358.76492547272	-0.283312113451812	0.445535553899195
Ammonifex	2623.39821315875	3047.82322681107	2198.97319950643	-0.469391154646103	6.78093275597475e-10
Desulfococcus	2589.51338847631	3159.87368609538	2019.15309085723	-0.641127501470031	3.14389926646338e-05
Photobacterium	2572.10776607465	2360.83217015127	2783.38336199802	0.237072749803302	0.00561980326992126
Thermovirga	2569.82314416422	2613.24261212825	2526.4036762002	-0.0479500571805024	0.670349494179557
Desulfomicrobium	2551.38072673265	2840.29480489698	2262.46664856831	-0.326367972958801	0.0272837616663348
Psychrobacter	2547.71569784024	1985.904140444	3109.52725523649	0.640247212909459	0.000387941505759604
Pantoea	2541.61378960101	1959.13970737089	3124.08787183112	0.664105634413159	0.00111359519200181
Terribacillus	2532.93110505534	2230.25763236603	2835.60457774464	0.345258787422542	0.00444990645419294
Syntrophus	2528.05878404831	2875.98363366686	2180.13393442975	-0.396773135061546	0.00274736230878546
Gardnerella	2497.05095747997	2147.09282882444	2847.0090861355	0.404481166960661	0.00244052646768589
Janthinobacterium	2470.0707442396	2202.46948296357	2737.67200551563	0.309190940652612	0.192646137327545
Gemmatimonadetes	2466.46493370749	2366.56151184638	2566.3683555686	0.116668701052352	0.41123408000323
Pelodictyon	2461.09739664054	1895.32529622422	3026.86949705685	0.669224702148043	3.49396789545855e-05
Mesotoga	2435.77940740309	2890.80611352821	1980.75270127798	-0.541911348206318	4.4437477198126e-05
Chthonomonas	2403.59263111558	2825.08091908624	1982.10434314492	-0.508877607569918	2.2418257713985e-05
Aciduliprofundum	2402.81572209204	3270.63489278558	1534.9965513985	-1.05727013552293	0.000477416428851226
Methanocorpusculum	2399.24842099906	3003.39866543278	1795.09817656534	-0.736423471883502	3.87540860852203e-07
Syntrophobacter	2398.18818378946	2800.25454810235	1996.12181947656	-0.485187076062757	1.37459451406661e-05
endosymbiont	2392.47858577026	2472.03122627932	2312.92594526121	-0.095873080374875	0.450624029458046
Azoarcus	2389.84003687921	1985.76433252037	2793.91574123805	0.488866813169368	0.00224165864553122
Denitrovibrio	2359.13218169212	2422.26412192662	2296.00024145761	-0.0769507100378816	0.549284520423508
Cupriavidus	2357.11903838956	2278.36944553309	2435.86863124602	0.0950727321080012	0.736413948989597
Anabaena	2327.14258457414	1612.50483412415	3041.78033502413	0.900670900618439	4.16744548821818e-05
Halobacillus	2316.86197928232	2280.90033267438	2352.82362589026	0.0450104921378641	0.766177378722361
Sulfurimonas	2287.63809535639	1521.12160426653	3054.15458644624	0.987822879561136	1.59564618625123e-05
Aerococcus	2277.40718978369	2213.8935718106	2340.92080775678	0.0805099114073109	0.51943325013532
Jeotgalibacillus	2255.13518628003	2152.29920989637	2357.97116266369	0.131594264406844	0.230278207991483
Oceanobacillus	2248.42712645104	2155.51599188882	2341.33826101326	0.119138444598074	0.323464002735977
Solibacillus	2225.09252404358	2373.90286616659	2076.28218192058	-0.191401568646017	0.102868878090224
Novosphingobium	2220.26153320933	2227.73086457582	2212.79220184284	-0.0105470109995023	0.951353098167067
Sandaracinus	2195.2631537561	2430.86088169132	1959.66542582088	-0.294427819443425	0.530744688696766
Granulicella	2184.13173582826	2019.14403158765	2349.11944006888	0.216901089412357	0.00678528780209492
Desulfocapsa	2176.70854187763	2635.12882023438	1718.28826352088	-0.613426074856516	2.25445062242719e-07
Desulfobacula	2157.22387625467	2144.28986123133	2170.15789127801	0.0170902830815323	0.865147092674847
Marinobacter	2152.30624353715	1829.59195737257	2475.02052970173	0.430954457199986	0.00701771292976842
Desulfurivibrio	2151.28426932626	2011.76350655758	2290.80503209494	0.186313873122074	0.202760302730239
Oscillatoria	2134.10934071338	1919.44458058647	2348.77410084029	0.290624400147523	0.00571687828587943
Defluviitoga	2113.63246834158	2333.84386478321	1893.42107189996	-0.300136062512159	0.0154634447613712
Virgibacillus	2104.36964875739	2091.55983232658	2117.17946518819	0.018175831411323	0.872108644881369
Rhodococcus	2103.20439080831	2105.45735322575	2100.95142839087	-0.00348927256482295	0.965201682520361
Nitratiruptor	2089.33416894198	1327.27559334859	2851.39274453538	1.08360889600145	2.18724350147246e-06
Methanocella	2084.72348306246	2631.43625311276	1538.01071301216	-0.767127065562627	1.80975646490649e-06
Citrobacter	2076.42955701352	1423.79276759266	2729.06634643438	0.931261153193191	2.47784321031594e-10
Halomonas	2074.01923771812	1815.9254233105	2332.11305212574	0.359020604894992	0.000197201225238785
Alcanivorax	2070.82147511185	1824.80360438841	2316.83934583529	0.342490571546799	0.000239924334693652
Rubrobacter	2051.10880786442	2336.1120008847	1766.10561484414	-0.401754364297998	0.000190569067522552
Planococcus	2048.14824137305	2251.80617974549	1844.4903030006	-0.287355547820927	0.000174660361778693
Thermus	2040.33099971768	2368.10789519797	1712.55410423739	-0.46575924135014	7.48472693520361e-08
Fimbriimonas	2034.03593242886	2016.39122186565	2051.68064299206	0.0240698713878327	0.870633693951455
Edwardsiella	2031.56325110846	1496.42992312133	2566.69657909559	0.768865580467719	6.06314257787029e-05
Methanospirillum	2010.78041839042	2330.06326118706	1691.49757559377	-0.453851051599112	0.044649557531248
Rhodopirellula	2004.85330891403	2881.53913134132	1128.16748648674	-1.33484542337768	5.40721542688871e-12
Methylomicrobium	2000.4439075967	2290.26424247844	1710.62357271496	-0.412991293384437	0.112729268238509
Desulfomonile	1996.00531474183	2134.15334810903	1857.85728137462	-0.197797937782162	0.0807455109608171
Thermodesulfobacterium	1995.85043074656	2620.24351358512	1371.45734790801	-0.925768406140582	2.52256087763849e-09
Persephonella	1993.6196122885	1778.00520735556	2209.23401722144	0.307782296784492	0.194666026708008
Methanosaeta	1986.75085055363	2598.4254374591	1375.07626364817	-0.903554421351858	1.45793760888677e-05
Methanothermobacter	1986.13313874754	3133.97353082829	838.292746666786	-1.85656799355528	6.62219141940825e-13
Dechloromonas	1962.71068229555	1450.13302384462	2475.28834074649	0.764684096603214	6.22181101521535e-06
Rubinisphaera	1961.05268213022	2685.34843128163	1236.75693297881	-1.10558684744027	1.47395940774793e-09
Sulfurovum	1959.9957410976	1362.87366500827	2557.11781718692	0.895470494420362	6.87250223720716e-06
Thalassospira	1950.07932665227	1565.74600091584	2334.41265238869	0.573941817873283	8.15437145072059e-08
Amycolatopsis	1943.22641613999	1854.40321232521	2032.04961995478	0.13016948957733	0.287717824102418
Petrotoga	1936.65394768429	1951.73085865099	1921.57703671759	-0.0220279923757051	0.898770195588196
Conexibacter	1926.7381332175	2498.11624386239	1355.36002257262	-0.862624741650724	0.000753019739636142
Thermodesulfovibrio	1926.43462300041	2153.70189915856	1699.16734684226	-0.339478552134807	0.000812004490465705
Calothrix	1918.95866085721	1619.75166609379	2218.16565562063	0.452066504107689	4.1872503470919e-06
Desulfurispirillum	1910.04370804626	2054.39267697165	1765.69473912087	-0.217945598128204	0.0498034942011229
Streptobacillus	1890.50188633717	1896.81951002547	1884.18426264886	-0.00970668685338184	0.951353098167067
Nitrosococcus	1885.41952087691	2071.51332325255	1699.32571850126	-0.282482013120269	0.187815782353246
Xylanimonas	1869.58411889153	925.068899963685	2814.09933781937	1.5675781975961	1.33261748646419e-09
Rhodopseudomonas	1866.45689411467	1685.9149774477	2046.99881078165	0.278953332732803	0.000167611043198939
Caldisericum	1821.33109181671	2115.89681494543	1526.765368688	-0.466689957012309	0.00123477823370328
Actinoplanes	1817.65498671931	2046.98241437395	1588.32755906467	-0.364200526479184	0.00102207190275363
Acidithiobacillus	1796.70584040228	1711.83385429044	1881.57782651411	0.136515942658711	0.360728327722718
Variovorax	1790.5061003852	1155.62924109818	2425.38295967223	1.05841749265467	1.55060983442547e-09
Sulfobacillus	1784.39589840726	1961.42431972799	1607.36747708652	-0.286410434192867	0.0125111861240041
Methanococcoides	1782.54286522236	1878.69833425814	1686.38739618658	-0.153352979665552	0.547244807482973
Bartonella	1777.90683298595	1706.05182508579	1849.7618408861	0.115988958990464	0.495774945487821
Paracoccus	1755.96558241482	1882.76341718715	1629.16774764249	-0.204931224537707	0.413095671560317
Collimonas	1752.16536920695	1474.99175506689	2029.33898334701	0.454241281011277	0.0290634903389243
Pseudoxanthomonas	1747.67690771859	1613.09657932442	1882.25723611275	0.220615906129193	0.17257946815561
Salinicoccus	1738.315022376	1722.04218143145	1754.58786332054	0.0272745274272933	0.846788196017155
Achromobacter	1738.00706143053	1368.28339386329	2107.73072899777	0.614289867260409	0.0038377991558974
Prochlorococcus	1734.18337857456	1918.89244107506	1549.47431607406	-0.306422646992952	0.00102207190275363
Macrococcus	1718.87870410516	1478.68645079591	1959.07095741442	0.403191543619297	0.00889174914108291
Sphaerobacter	1710.25849270058	1746.91915546601	1673.59782993515	-0.061767935237186	0.688986723811758
Sphingobium	1706.36529125617	1414.00950425187	1998.72107826048	0.497739982079416	2.2623296852344e-07
Thermobaculum	1699.98526022882	1821.69695065805	1578.27356979958	-0.204795860157021	0.0795129148958926
Archangium	1697.55350187822	1814.69914699184	1580.4078567646	-0.193147487536901	0.584740991232378
Marinomonas	1696.41111599975	1707.41384182496	1685.40839017454	-0.0194411318893653	0.880021163377625
Gloeobacter	1686.33324423445	1747.60810350198	1625.05838496692	-0.102974165817057	0.64932416546092
Planctopirus	1683.43886756274	2111.84630682477	1255.03142830071	-0.744453913869408	4.39949618233113e-06
Dickeya	1679.08857423448	1557.66946900854	1800.50767946041	0.208652767671594	0.0111892806028481
Meiothermus	1669.29942124681	1856.67264147593	1481.92620101768	-0.322931165497467	0.000180173631663632
Dehalogenimonas	1669.06753815946	1942.42660756458	1395.70846875434	-0.474559988336996	6.69593467278942e-05
Hyphomicrobium	1664.19944299595	1643.58953793795	1684.80934805396	0.0341055496154725	0.843236206431019
Brucella	1656.24350133227	1341.23463968137	1971.25236298316	0.552033561286283	3.81955520437105e-05
Rickettsia	1650.64357681186	1586.36523133886	1714.92192228487	0.111087605602067	0.554204733447013
Asticcacaulis	1649.526113176	968.11618516869	2330.9360411833	1.252109078169	2.46731851648552e-11
Melissococcus	1645.82839855082	1470.2907330427	1821.36606405894	0.307062358795248	0.0499921757470956
Pectobacterium	1627.75426544767	1259.54252551147	1995.96600538387	0.659663100607929	5.35563563859334e-06
Desulfarculus	1615.25675885184	1546.82218565999	1683.69133204369	0.122763868073892	0.424850215816427
Sinorhizobium	1612.49156931321	1568.0098446022	1656.97329402422	0.0790371149670216	0.246850862195627
Tolumonas	1605.78964729907	1068.69176724893	2142.88752734921	0.987014727768974	9.20306594741071e-06
Stigmatella	1602.9557146696	1695.07905391589	1510.83237542332	-0.16159103641789	0.617813701445243
Mobiluncus	1602.08417722056	2065.1817316439	1138.98662279722	-0.850244328591629	5.37341321875087e-07
Rhodobacter	1598.96864486923	1525.88463060515	1672.05265913331	0.131723195037355	0.351794746540044
Chloracidobacterium	1598.02490547646	1737.85648931013	1458.19332164279	-0.249677594857374	0.258875863336788
Thermovibrio	1595.98731110034	1874.8748348146	1317.09978738608	-0.506097908853388	2.29239292221344e-05
Rivularia	1595.2531748824	1843.92655084201	1346.57979892279	-0.445668984745807	0.0521710899599638
Magnetospira	1575.96248791099	1331.74613915407	1820.17883666792	0.446582356137279	0.0121030733122581
Staphylothermus	1572.9734555398	1953.57517559841	1192.37173548119	-0.671910926894753	0.118284539110169
Frankia	1572.13024375811	1747.97053829686	1396.28994921935	-0.321429147256611	0.000357875863432117
Psychromonas	1568.17809250964	1604.96328617865	1531.39289884063	-0.0671905003974446	0.65093935754122
Trueperella	1568.16445774514	1551.09814337419	1585.23077211608	0.0325356707249427	0.83422021971273
Singulisphaera	1561.7792988055	1952.68683744139	1170.87176016961	-0.735040738387149	1.39039683206674e-16
Pectinatus	1556.54626139228	345.086117485839	2768.00640529872	2.88538204106029	1.40408819106964e-18
Thioflavicoccus	1553.46029214868	1188.98266320823	1917.93792108913	0.684092204195532	1.145986514801e-05
Caulobacter	1551.56429825645	1514.52358450801	1588.60501200488	0.0676042594270844	0.637568925174818
Proteus	1549.17881226801	1215.7055372425	1882.65208729351	0.624848279159295	0.000423346391105415
Nitratifractor	1543.60725616426	1195.62303921077	1891.59147311774	0.652200282863028	0.00179074172475337
Salinibacter	1539.54410277286	1700.04454089432	1379.04366465141	-0.300763593844924	0.0487635833724076
Nocardia	1531.45603966231	1857.52209253806	1205.38998678655	-0.618653456407227	0.000775077891306777
Aeropyrum	1527.67551524181	1679.5760681129	1375.77496237072	-0.271690566322741	0.591654469631661
Thiolapillus	1504.35956969907	2142.94837853642	865.770760861727	-1.27757585331105	6.32930140443378e-07
Pragia	1500.90916767307	1063.26970634343	1938.54862900271	0.840485823257313	0.00441578095239186
Kangiella	1497.1463510476	1707.90747166492	1286.38523043028	-0.407637458996777	0.000248343309915993
Scardovia	1493.68532637586	1421.23453347276	1566.13611927896	0.138706192565604	0.376294526062613
Hippea	1488.23119367397	1560.74677491313	1415.71561243481	-0.141165150810871	0.129338306217008
Parascardovia	1482.06594741292	1469.20576464689	1494.92613017895	0.0253893106025643	0.877102715040594
Corallococcus	1478.2968935913	1506.84921990128	1449.74456728131	-0.0541710163204338	0.846788196017155
Polaromonas	1465.42986351889	1208.98965308934	1721.87007394843	0.503525891629714	0.0140793774181859
Prosthecochloris	1455.48246740022	1884.82307102798	1026.14186377246	-0.869902295020053	1.72135250202712e-07
Saccharophagus	1453.05431716768	858.510497738353	2047.59813659702	1.23459016285976	4.90856004846223e-09
Teredinibacter	1450.67404162431	1056.76789907428	1844.58018417434	0.798220139191737	1.45864755217068e-09
Thermoplasma	1435.95834212132	1936.86274685075	4842.36159625479	-1.0149320515263	0.00138346398544449
Thiocystis	1433.79654234206	1475.44129256364	1392.15179212048	-0.0827721978905339	0.647409692216537
Herpetosiphon	1433.21582835269	1583.35594595039	1283.075710755	-0.302276383261474	0.00112593597469417
Leptospirillum	1430.47115149927	1546.57131528843	1314.37098771011	-0.23302909254797	0.0578478206592989
Methanoculleus	1430.0646143722	1345.91508980222	1514.21413894218	0.168696741166291	0.465810616498432
Methanopyrus	1429.84609277573	1794.10920113035	1065.58298442111	-0.706941618720511	0.107883339996683
Mesorhizobium	1425.69134630758	1399.36070849136	1452.0219841238	0.0555570204267094	0.591662077885951
Ochrobactrum	1413.81279654926	1884.79004426141	942.835548837121	-0.960266213012478	0.00476246325373605
Advenella	1407.63379814002	1091.96998463105	1723.29761164899	0.65063140454504	0.000628217252933126
Sulfuricurvum	1407.06734034276	777.843381805171	2036.29129888034	1.3445442848866	8.92820270346483e-06
Acidobacterium	1393.2559960983	1107.73657638357	1678.77541581303	0.596976950316377	1.65498763845063e-07
Thioploca	1382.65684258597	1160.12089469173	1605.19279048022	0.464293158412312	0.00272161773738997
Magnetococcus	1373.52895876738	1427.01500242458	1320.04291511018	-0.111409365028003	0.400239352751746
Comamonas	1363.7015651305	1391.7471768276	1335.65595343341	-0.0579738706571712	0.796554608216161
Cronobacter	1361.24706375655	795.422361892399	1927.07176562071	1.26405557978578	3.98148249192497e-15
Stenotrophomonas	1348.51913906674	1362.44883297882	1334.58944515466	-0.0293696585182015	0.802639481489909
Polynucleobacter	1340.91761463863	1144.32080607421	1537.51442320306	0.419683228697351	0.0712403126751668
Herbaspirillum	1338.11066429491	1159.25055445091	1516.97077413891	0.380476958673917	0.155318871182783
Sulfuritalea	1337.13488847103	872.070044647649	1802.19973229441	1.03040970259254	2.13689715937233e-06
Dichelobacter	1337.06823709578	687.341138606302	1986.79533558525	1.49443203949873	9.02527996391839e-09
Zymomonas	1328.2012072238	1021.30878367509	1635.09363077251	0.676714549099035	1.00936190204439e-09
Chromobacterium	1323.98156158507	1119.11223230157	1528.85089086858	0.446096645197915	0.00448529944414383
Enterobacteriaceae	1318.17563678442	971.414122091422	1664.93715147742	0.770150173636512	4.44022082158572e-06
Acidilobus	1317.85361993822	1479.46148973052	1156.24575014591	-0.329559611042813	0.547244807482973
Thauera	1314.58856928714	1021.67835563951	1607.49878293477	0.647147805857053	0.000226405142681152
Thermomicrobium	1313.51858183575	1655.9163562276	971.120807443897	-0.765057409014599	1.45864755217068e-09
Methanosphaera	1311.56298000658	1768.6401583742	2987.80474538262	-1.03677055096534	7.53582677864687e-08
Methylococcus	1307.6472783735	1380.09493865511	1235.1996180919	-0.160679606105081	0.367901409802421
Arcanobacterium	1304.28626691497	1152.28159066013	1456.29094316981	0.334618079270557	0.103190930963822
Geminocystis	1301.67090078164	1082.80259442524	1520.53920713804	0.48896446802106	3.22172135435767e-08
Pirellula	1298.12811495783	1924.14953846965	672.106691446012	-1.49278117978868	1.04774414164637e-12
Thermosynechococcus	1296.23559862645	1212.19149606622	1380.27970118669	0.187358639493087	0.0680500271901364
Desulfurobacterium	1294.83697522147	1237.43866273986	1352.23528770308	0.127290716089219	0.2751138105295
Oenococcus	1294.22768425322	1337.27678067077	1251.17858783568	-0.0957351064537991	0.588788694058098
Coprothermobacter	1292.85503755334	1539.50717708482	1046.20289802186	-0.551178663183414	0.00121749937512907
Turneriella	1291.49289189814	1817.59842074708	765.387363049201	-1.23583667843838	6.77607400904885e-15
Rubrivivax	1289.55347640785	1081.71758798859	1497.3893648271	0.462911162217636	0.0279343087795135
Dyella	1287.0248497307	1574.46027975737	999.589419704024	-0.652796841189886	1.92418760740268e-06
Heliobacillus	1280.08682582058	1147.81010913063	1412.36354251054	0.297362025277734	0.0180833365087966
Castellaniella	1278.82118392517	968.686440282932	1588.95592756742	0.695748708604041	0.0140793774181859
Gynuella	1277.36304776037	1348.79235784567	1205.93373767508	-0.160909330628842	0.0893508491526559
Laribacter	1272.16563443095	1178.79018802543	1365.54108083647	0.208152903852894	0.460780594506261
Methylomonas	1271.54474547716	1594.96205604302	948.127434911291	-0.741391538141716	0.000141311331514292
Cellulosilyticum	1270.57685307348	927.216731917318	1613.93697422964	0.785215470835621	0.000806326123428662
Sulfuricella	1267.53419093761	1633.05878354282	902.009598332397	-0.834472272022086	0.0025689924885674
Flexistipes	1257.08401842096	1326.59248922944	1187.57554761247	-0.158237557351499	0.0844780530351419
Thioalkalimicrobium	1250.71679478941	1018.73796618155	1482.69562339728	0.53995868028719	6.2764097351492e-08
Agrobacterium	1247.6161239202	1180.99475293184	1314.23749490856	0.149918773451174	0.0350063235568621
Fervidicoccus	1244.90009235335	1273.20978592904	1216.59039877766	-0.0608208188783507	0.913148836793977
Rahnella	1240.40969641763	1140.83911821787	1339.9802746174	0.23097186469734	0.159224542627527
Anaerobiospirillum	1225.6657540946	368.684567252621	2082.64694093659	2.37069100595039	2.93896232083274e-10
Halobacteriovorax	1224.98451233364	1545.15655936364	904.812465303638	-0.759623797434952	0.000207657759952572
Desulfohalobium	1224.01455680147	1401.20322802099	1046.82588558196	-0.418529979123918	0.000889208819047944
Sphingopyxis	1220.96983231432	814.84981319342	1627.08985143522	0.993229974628092	1.12497231477539e-19
Pyrobaculum	1202.22638404687	1377.62216147512	1026.83060661863	-0.411089506423517	0.194819281966023
Gilliamella	1200.74543615423	879.698661000351	1521.79221130811	0.785938202668973	7.25419045554995e-09
Leptothrix	1197.97143608408	976.970244599402	1418.97262756876	0.530488416205372	0.0176537138753894
Leptolyngbya	1193.27180887971	1404.59429782469	981.949319934735	-0.511550448274152	0.000576861933547346
Methylacidiphilum	1187.86011545251	1662.35488233822	713.365348566802	-1.20016618704052	1.67759585449691e-08
Thermodesulfobium	1187.09071265597	1242.96600962557	1131.21541568637	-0.134273764970102	0.219484749660344
Providencia	1185.78680411512	1145.93319453383	1225.6404136964	0.0964171044926892	0.454228769365715
Arthrospira	1184.88693836564	1208.28735367342	1161.48652305786	-0.0558673422130866	0.65419386132708
Dechlorosoma	1182.79067423291	883.979159313811	1481.602189152	0.7369971507681	8.16610309538475e-05
Waddlia	1177.08852278391	1433.69245662296	920.48458894485	-0.634110226644779	2.31899939290155e-06
Sulfolobus	1170.92968679672	1381.96810627216	959.891267321277	-0.504949854663857	0.165535765135097
Wolbachia	1170.47357090805	968.353194991348	1372.59394682476	0.492934977069688	0.0582548959591611
Cyanobacterium	1168.46416179347	1123.46269783823	1213.46562574871	0.112677492733544	0.121575205348225
Methanolacinia	1159.02436824448	1083.22868521271	1234.82005127624	0.188434044313742	0.217067579448967
Tistrella	1149.10189674231	1037.71575742116	1260.48803606347	0.278405677968076	0.1069798156246
Erwinia	1141.06787181309	875.961201662549	1406.17454196362	0.678348511686242	1.52978589198738e-06
Ignicoccus	1133.89388403055	1268.90425273502	998.883515326082	-0.316130824725499	0.5943468341861
Gemmatimonas	1126.98091965489	1287.68854322474	966.273296085043	-0.413033012897297	9.08278485427722e-05
Micavibrio	1117.17237257544	1023.67234448302	1210.67240066785	0.239681925880632	0.176783053791647
Isosphaera	1114.32581202666	1145.59599845421	1083.05562559911	-0.0822664171057961	0.608806762057417
Acetobacter	1104.29890575381	782.504191403361	1426.09362010426	0.8600267480438	1.50198881221177e-11
Coxiella	1103.72497452313	1232.6295500185	974.820399027771	-0.334425794522707	0.129687479665735
Synechocystis	1092.58911487478	919.531479435834	1265.64675031372	0.457560009037373	0.00159002472073048
Desulfurococcus	1086.62828839355	1388.66269248008	784.59388430703	-0.775401550648473	0.0706661199439986
Methanoregula	1077.30507553056	1277.37063970731	877.239511353803	-0.533429222808042	0.00673223429082692
Ureaplasma	1071.68861993137	925.243766947941	1218.1334729148	0.395046260347124	0.00146757207508004
Chlorobaculum	1070.06233688645	1320.84460513258	819.280068640316	-0.685318967814065	6.87250223720716e-06
Ilumatobacter	1070.06068755299	730.690315174043	1409.43105993193	0.929398601874006	0.000118044668816508
Ferrimonas	1067.95443482227	1024.29720961541	1111.61166002914	0.118229451152548	0.436502486976817
Halorhodospira	1062.34179598376	1205.94240973429	918.741182233225	-0.391031765843504	0.00116131333952965
Prosthecobacter	1062.33872288579	2056.83180836015	1214.88510179735	0.38213952239268	0.516892625261044
Sideroxydans	1049.02417663013	897.383901302698	1200.66445195756	0.41472814553637	0.045676613814161
Methylophaga	1045.00344710637	1045.81675020724	1044.1901440055	-0.00317215731084343	0.981942324018073
Thermocrinis	1043.84581069002	1125.32467900725	962.366942372791	-0.222884033495793	0.00321839179772598
Photorhabdus	1033.59374521415	1003.55355034502	1063.63394008329	0.0830416964435186	0.647409692216537
Colwellia	1022.35186117359	943.646250749646	1101.05747159754	0.223145649759994	0.0718695072235497
Rhodoferax	1022.340505486	968.366765367752	1076.31424560426	0.150540426973751	0.538276205175412
Phycisphaera	1020.09936477882	894.984732576753	1145.2139969809	0.352339836072608	0.00804007212784152
Clostridiales	1006.3780265027	671.311283667732	1341.44476933766	0.967779519301291	0.00165965456264747
Delftia	1006.15668245757	912.596259980986	1099.71710493415	0.266658920218985	0.194819281966023
Cedecea	1003.0340086673	1063.4687558259	942.599261508691	-0.174184891571148	0.17168346381625
Nocardiopsis	997.692392251811	914.071194773239	1081.31358973038	0.241481063548289	0.0297130827045808
Acaryochloris	995.063113143666	933.581144005456	1056.54508228188	0.179639193780978	0.117833057369873
Komagataeibacter	991.480012930397	958.027211479317	1024.93281438148	0.095541216194176	0.538450984299515
Rhodocyclaceae	987.054208681637	917.278947790576	1056.8294695727	0.201829572078769	0.441522540393897
Polyangium	981.312748453323	767.556330360889	1195.06916654576	0.62825165463262	0.00581704974233909
Truepera	976.247735577093	1208.10888686874	744.38658428545	-0.694236113566906	1.60251305433837e-11
Methanothermus	974.919832072686	1179.48108426306	770.358579882307	-0.581417451863359	0.173562821167455
Methylotenera	973.132652436019	870.951778668726	1075.31352620331	0.302146126265219	0.0616816221090693
Frischella	968.973992706986	768.45239238907	1169.4955930249	0.596061463466864	0.00754198222916936
Microcoleus	959.347306266892	965.003487149247	953.691125384536	-0.0200288349403508	0.843236206431019
Pelagibacterium	957.632711979503	1185.53008152195	729.735342437051	-0.689940396877565	0.00110188812773969
Comamonadaceae	957.004851794645	816.700254219289	1097.30944937	0.421564400621809	0.0226828928858884
Snodgrassella	951.249458162613	776.18002854167	1126.31888778356	0.53133895739928	0.00410372482609685
Mesoplasma	938.104714010811	979.352121697851	896.857306323772	-0.126824974010749	0.658744733630903
Pseudogulbenkiania	935.895553181679	902.052159711578	969.73894665178	0.103805097694836	0.647409692216537
Aquifex	933.175890722	1011.75766717288	854.594114271118	-0.241033844865355	0.0971457590468277
Geoglobus	929.009007056376	1131.82451558881	726.193498523941	-0.625928117293045	0.00978980131456133
Vulcanisaeta	928.392144369511	1118.30386322221	738.480425516814	-0.564102444588889	0.203864755292181
Aromatoleum	926.57625701877	782.243753284861	1070.90876075268	0.447510161938362	0.0301060421787286
Methylobacillus	926.139202695752	751.725981808261	1100.55242358324	0.542713610223008	0.00958038330545006
rumen	925.699441517849	440.640142650579	1410.75874038512	1.63325349306065	6.30837360063707e-09
Sedimenticola	925.419154285304	1001.33592424185	849.502384328753	-0.234710591267134	0.107077942025943
Thiobacillus	924.304986216932	802.207483937186	1046.40248849668	0.380017240539545	0.0371776127462321
Thalassolituus	920.48058679	782.328625310435	1058.63254826956	0.433653793461501	1.29866673755357e-06
Pusillimonas	914.659609666592	701.720577137708	1127.59864219548	0.6725865933168	0.00321839179772598
Moritella	892.811523492763	893.575714773805	892.047332211721	-0.00304459285484544	0.990851243089399
Caldisphaera	892.498755801231	1105.66066687852	679.33684472394	-0.652801069488489	0.182406988965945
Aliivibrio	885.809642363657	798.654199732768	972.965084994546	0.28293372622141	0.0145940538366333
Allochromatium	882.722115360361	1032.68537623142	732.7588544893	-0.490891553997164	9.34532619064483e-05
Spongiibacter	879.166885576993	515.787415222683	1242.5463559313	1.25331752460162	5.40721542688871e-12
candidate	873.343761548299	853.937478375651	892.750044720946	0.0625408694269231	0.730694104017502
Oceanimonas	872.867651319054	778.559496402526	967.175806235582	0.308035102792106	0.184166878847898
Cardinium	871.902783179669	1188.35905309736	555.446513261974	-1.08610648494308	3.87452945645641e-09
Methylibium	862.90786510514	658.28404855705	1067.53168165323	0.682403009161589	0.00928266389270846
Moraxella	862.584721643314	694.708417142568	1030.46102614406	0.566325909745693	4.03643488424313e-05
Rhodovulum	857.21903619076	738.595783973128	975.842288408392	0.395111878245606	0.0517470014542166
Methylophilaceae	851.961076543386	729.530059351944	974.392093734828	0.414364020913792	0.0159650576359827
Hahella	846.186520244132	856.169326968701	836.203713519562	-0.034477402646645	0.73555237185691
Cellulomonas	838.452112232715	847.786003286138	829.118221179291	-0.0317689836589391	0.857539243392789
Chamaesiphon	838.179530709961	781.68572280129	894.673338618631	0.193435776572561	0.0355602711483671
Altererythrobacter	836.119563586157	725.435628368074	946.803498804241	0.382595163690898	0.00014496419047679
Pseudovibrio	827.418184335721	906.276443743413	748.55992492803	-0.274565514456516	0.0316763733571086
Simkania	823.67315242533	820.496604312943	826.849700537717	0.00827809949150212	0.937863246692463
Acidiphilium	819.946562695594	763.411961227804	876.481164163385	0.199360344864197	0.192890785956675
Methanomethylovorans	817.330220174563	982.919459565077	651.740980784049	-0.583718371298783	0.00775937629832033
Hyperthermus	817.13197094424	1054.36238621879	579.901555669695	-0.819035128579885	0.0352793645748673
Methanolobus	815.645089021832	894.10077924228	737.189398801383	-0.273520851884017	0.313566678813081
alpha	808.481477666332	797.71295048783	819.250004844833	0.0384545728897658	0.865147092674847
Marichromatium	791.838128684568	798.671953543004	785.004303826133	-0.0271106101350083	0.879819836212458
Gluconobacter	787.614567574934	761.746877883249	813.482257266618	0.0943113893260356	0.497218919259117
Metallosphaera	776.963314419322	938.90468114914	615.021947689504	-0.571821536798688	0.21654749901924
Crinalium	776.641908831648	509.740546851501	1043.5432708118	1.02205388806318	6.30837360063707e-09
Methylocystis	775.801158606889	635.894638460629	915.707678753149	0.524039742402935	1.94768288684236e-06
Pyrolobus	773.826704735843	912.266718282049	635.386691189636	-0.485985768377245	0.330541028022875
Trichodesmium	771.985597860569	664.862934972754	879.108260748384	0.39985120043043	0.00374012955875174
Methanothermococcus	764.456980394488	744.731780004979	784.182180783996	0.0708746751944421	0.89905812526435
Azotobacter	764.319205424525	746.57144080093	782.066970048119	0.0661026769223422	0.713001302144322
Methanohalophilus	762.362525744117	954.670265731575	570.05478575666	-0.723476074686474	0.00935684056977713
Rothia	758.828476108374	735.758612499953	781.898339716795	0.089703074712765	0.443690036678953
Simiduia	755.753666989049	704.457618526025	807.049715452073	0.195707782977953	0.0184465700034779
Oleispira	753.835052921204	707.119203824764	800.550902017644	0.177159857888482	0.118119535556907
Hydrogenobaculum	751.102645654308	852.465457066034	649.739834242581	-0.391060689480219	0.000287858006251613
Nitrobacter	745.906913734446	860.247778694514	631.566048774379	-0.440879653697908	0.0131501270519785
Streptosporangium	742.936437345893	767.935877726569	717.936996965216	-0.0996517176871295	0.49038621300626
Palaeococcus	739.279934350372	971.648523420963	506.911345279781	-0.910053671920537	0.00215919712788452
Martelella	737.443698036481	749.198929940978	725.688466131984	-0.0429790210502601	0.648466529121849
Parachlamydia	734.676766684027	861.053047833659	608.300485534395	-0.496618258925152	0.000529225092035231
Nitrosospira	727.446280634152	689.224607293584	765.66795397472	0.150337528145366	0.501823660137361
Gordonia	727.341020166653	758.84720013315	695.834840200156	-0.124253641273253	0.571601294848402
Rhodanobacter	723.882305301146	772.557634594986	675.206976007305	-0.193300507183614	0.231531708239817
Oceanithermus	720.052664205581	843.244265965964	596.861062445198	-0.494874078326129	3.14113240827787e-08
Buchnera	711.76169026584	631.665928766983	791.857451764698	0.321907130470822	0.161397504350721
Phenylobacterium	711.444547813716	857.973330820991	564.915764806442	-0.598203366523465	0.0003651276834466
Hyphomonas	710.114011188603	731.350775153735	688.877247223471	-0.0868068848406846	0.716699443524217
Oligotropha	709.658204441715	775.550540659626	643.765868223804	-0.264795660151069	0.300502169575967
Hirschia	702.288951842303	573.510718640485	831.06718504412	0.532248437223082	3.36308077481926e-07
gamma	687.031854640563	722.545717187983	651.517992093143	-0.148075188048373	0.109502757307963
Methanosphaerula	686.55813355196	668.195604628739	704.920662475181	0.0797070606650124	0.631368010877631
Rickettsiales	685.37562845284	540.533796381507	830.217460524173	0.613311988511132	0.000959731160802491
Ferroglobus	682.398007863851	872.26174780124	492.534267926462	-0.806856691346278	0.00060807134741698
Hydrogenobacter	676.333941669026	645.649496551125	707.018386786926	0.130674294783524	0.589032572017254
Ruegeria	671.103628016598	709.778309059309	632.428946973887	-0.165567960448616	0.294570472073032
Marinithermus	670.481901162589	743.838547135162	597.125255190016	-0.31654359434464	0.00821440063121595
Ramlibacter	670.278224068654	540.013509190439	800.54293894687	0.555577218079968	0.0415888019726511
Alkalilimnicola	670.166867416292	508.687745189423	831.645989643162	0.70535190052666	1.98277573993478e-08
Pleurocapsa	670.002035632842	690.187911391726	649.816159873958	-0.0832368181676676	0.545035139648852
Azorhizobium	668.079071766786	648.174636951341	687.983506582232	0.0844124682442304	0.716699443524217
Stanieria	667.452186046908	752.030696327835	582.87367576598	-0.362959135808476	0.00300686136191665
Morganella	664.857630254329	640.598873584069	689.11638692459	0.103023403571156	0.361395080189972
Maricaulis	661.107964175798	734.292481524477	587.923446827118	-0.316919562476149	0.0536795723930547
Methanotorris	659.618373047435	885.736278066361	433.500468028508	-1.00482909763811	0.000126765836727661
Gallionella	659.545519608798	628.743911982616	690.347127234981	0.133160565917824	0.507796412140963
Shimwellia	657.15165288204	484.767958166079	829.535347598002	0.757750802433315	0.00210883340876632
Methylovorus	652.043518993573	568.760542321854	735.326495665291	0.365357315219455	0.0999641761982791
Halothece	650.911090090128	569.194339850366	732.62784032989	0.364312460027461	0.000289327384713109
Herminiimonas	646.760267111003	600.799152907136	692.72138131487	0.201941236205507	0.486046733004531
Idiomarina	646.034444133734	583.787367676831	708.281520590638	0.276157212757108	0.166766954841185
Beijerinckia	644.95267132374	558.453425514754	731.451917132725	0.385238170275811	0.0433302312793706
Parvibaculum	644.901287455157	653.761736100274	636.040838810041	-0.0385217981730576	0.871114753543596
Granulibacter	639.367323996109	599.396187871808	679.33846012041	0.177264226399275	0.454825997179806
Cyanobium	635.133477453493	710.650353401597	559.616601505389	-0.339291620141686	0.0182783432457578
Polymorphum	632.940216250979	679.557582516982	586.322849984975	-0.208009350534025	0.404292885103929
Octadecabacter	632.123258071527	625.061481754959	639.185034388095	0.0318728323050787	0.897322628456823
Cycloclasticus	631.564251446379	642.298448922155	620.830053970602	-0.0466037371290645	0.726140343129544
Methyloceanibacter	631.265445661339	628.022268888877	634.508622433801	0.015576367423874	0.953353043652344
Dactylococcopsis	630.752336466702	607.082602876059	654.422070057346	0.10931719220698	0.371370685209023
Chromohalobacter	622.807505869536	446.532964046869	799.082047692203	0.835696900104446	3.73380114406702e-14
Hafnia	621.412877883876	565.189132269366	677.636623498386	0.257427000222427	0.135864471975676
Micromonospora	621.003189792888	579.934415477994	662.071964107782	0.188207260234034	0.116633514661949
Thermobispora	615.325133546367	737.603359573817	493.046907518917	-0.575667657503937	4.92080286442664e-07
Actinotignum	614.974726820652	658.229110819902	571.720342821403	-0.200239832630782	0.167703393849675
Chroococcidiopsis	603.010771436355	567.076245806077	638.945297066633	0.174748163417771	0.0680725698164097
Kribbella	602.028915206628	641.672721357452	562.385109055805	-0.19011319252508	0.352703644858957
Thermosphaera	598.809568269951	736.003118501299	461.616018038603	-0.62038381278199	0.2270018961377
Rhodomicrobium	598.336111585101	610.165825476789	586.506397693413	-0.0571795202885689	0.799775919325603
Ignisphaera	596.497667640745	739.751889253654	453.243446027837	-0.674272748363707	0.0699664540930821
Gluconacetobacter	595.250148182743	616.623062100967	573.877234264519	-0.101860839501618	0.507796412140963
Acetitomaculum	594.034238340069	538.416620355187	649.651856324952	0.26753173473532	0.300811732447872
Raoultella	591.943266588982	590.824721364247	593.061811813718	0.00465964834225023	0.988697328443423
Roseobacter	591.236408460213	580.668555057186	601.80426186324	0.0490315010218685	0.734340479358555
Nocardioides	590.601412356358	700.005708437364	481.197116275352	-0.533394160515344	0.000256041293754716
Methanohalobium	586.349294266304	681.078776801568	491.619811731041	-0.460761984577289	0.0515001907511002
Thermomonospora	584.859918773862	733.633931494568	436.085906053157	-0.743200866307954	8.67209612872619e-07
Syntrophococcus	584.249929618234	493.216344659395	675.283514577073	0.448022351889296	0.0446683159802351
Paraglaciecola	583.780810108455	489.056608224575	678.505011992336	0.470282729555244	4.96375075861343e-05
Pseudanabaena	583.176134648272	575.5475465899	590.804722706643	0.036948132151369	0.654409425684929
Beutenbergia	583.08893082962	665.325597422804	500.852264236436	-0.409755660969949	7.25266083441053e-05
Neorhizobium	582.604841655829	557.926454936345	607.283228375313	0.122723792146179	0.432154939070591
Pimelobacter	569.393913743662	453.68670028864	685.101127198684	0.578518478437917	0.0579375825312214
Kluyvera	566.552287922333	401.934973514325	731.169602330341	0.853904784948268	1.43689623875585e-06
Thiomicrospira	564.799082770725	534.625726434163	594.972439107287	0.153121923893868	0.155412463023447
Sanguibacter	559.09980411766	650.916821410974	467.282786824347	-0.471857134865011	0.00656527832853184
Methanosalsum	556.037104653386	625.999014617356	486.075194689416	-0.356963465750204	0.198144103998525
Rikenella	553.484851802251	953.072642896365	153.897060708137	-2.50233537445295	7.81696410482556e-12
Filomicrobium	553.177729827401	531.155247508371	575.200212146432	0.111706296482777	0.547059238363067
Actinobacteria	544.573297273747	669.346793550437	419.799800997057	-0.664437986190404	1.93756030982065e-07
Geitlerinema	542.726509780713	587.016875676529	498.436143884896	-0.23250820350758	0.00775937629832033
Verminephrobacter	536.819098934676	517.68713837767	555.951059491682	0.102509571633114	0.669780463571728
Cylindrospermum	533.785301614921	441.636735586949	625.933867642892	0.497944057714448	0.00138802894524347
Jonesia	532.74717999705	550.162569024919	515.331790969181	-0.0935455069395684	0.374191633703284
Catenulispora	528.160776468993	546.178208232653	510.143344705333	-0.0979819785986682	0.54648117286301
Starkeya	526.766411717393	508.702002380925	544.83082105386	0.0998861418942373	0.566357818063088
Chlamydophila	526.356102610248	716.814288718734	335.897916501762	-1.0570759145746	0.00099068757951937
Alicycliphilus	520.827494846601	506.179795700679	535.475193992523	0.0817335781486116	0.741024158116596
Clavibacter	518.871432891869	527.783844489276	509.959021294462	-0.0512536710539107	0.753546258898432
Pluralibacter	518.66052450142	362.732026046944	674.589022955896	0.886878058798817	1.56214053211214e-10
Chelativorans	514.034208353749	465.857139106309	562.211277601188	0.268610925656713	0.0262404155089875
Gloeocapsa	511.047725922956	499.193258661617	522.902193184296	0.0669842953951036	0.491358455456352
Spiribacter	510.774607682282	490.788657894594	530.76055746997	0.113394559473409	0.401482239706992
Acidianus	507.501143679491	614.315428635567	400.686858723415	-0.595010784444333	0.0711793143149704
Ensifer	504.087722700684	586.866863563708	421.308581837659	-0.469488680467125	0.0323251482851507
Microlunatus	500.298857121778	560.470609909176	440.12710433438	-0.348881779358785	0.00168519652392373
Halorhabdus	500.179129495234	519.209429693807	481.148829296662	-0.104994471602539	0.779849630371986
Verrucosispora	498.191728552417	643.391025628064	352.99243147677	-0.856732871150185	7.9985860962689e-06
Xylella	492.113235546482	395.31530578802	588.911165304943	0.570933423803597	2.34779414272898e-05
Tatlockia	484.981291434488	416.374922003275	553.5876608657	0.408095167359365	0.0036164555083299
Ferroplasma	484.029394491025	538.39068808883	429.668100893219	-0.309239555803689	0.465192762448308
methanogenic	481.481015347064	732.477146652331	230.484884041797	-1.29699529221965	0.0926885268960326
Modestobacter	477.146499618851	453.898257615954	500.394741621747	0.138597867756479	0.690374671301658
Halothiobacillus	475.691434956898	482.756475569835	468.626394343961	-0.0421210405508402	0.7679896513145
Allobaculum	472.591437044633	262.065258692641	683.117615396626	1.33406622358494	3.1776871631603e-05
Halobacterium	471.300999294757	391.464009898132	551.137988691382	0.491153191764098	0.00474707088882705
Intrasporangium	467.124716033376	463.020342328098	471.229089738654	0.027639342089841	0.877102715040594
Frateuria	466.1328793369	444.376889653662	487.888869020138	0.137495918688652	0.367767430326951
Caldivirga	465.451592541754	596.077006567312	334.826178516195	-0.803347286002874	0.00929262395692648
Erythrobacter	463.609353435147	445.102209132894	482.1164977374	0.114037962327308	0.448068423482841
Thermogladius	461.284147616203	539.520452300299	383.047842932108	-0.472849023161079	0.203864755292181
Aster	458.634210071695	495.809124216807	421.459295926582	-0.236273603015947	0.271003910574857
Sodalis	451.507559345568	412.997143594854	490.017975096282	0.247871476707202	0.0961852999036417
Thermoproteus	444.678273538205	513.31892614246	376.037620933951	-0.428005486781653	0.268958257480594
Gemella	443.386623518886	157.27901656756	729.494230470211	2.04186906085854	1.04119142111176e-05
Brachybacterium	437.212561774527	486.63955864159	387.785564907463	-0.326952710602682	0.0114772598169936
Nodularia	436.786139593532	440.145915457146	433.426363729919	-0.017774230504653	0.907846071298631
Salinispora	435.789363179154	420.369139683908	451.2095866744	0.0972264679655719	0.610081450066125
Kutzneria	434.41913280816	502.023515509619	366.8147501067	-0.445682268705783	0.00899308538565025
Xanthobacter	432.640884455598	386.827962158948	478.453806752248	0.303720664998219	0.00702889833165435
Ehrlichia	432.228110755089	462.800358671314	401.655862838864	-0.201278113287159	0.486046733004531
Tenacibaculum	428.169525745732	708.727168813837	147.611882677627	-2.18936132651204	6.89245278787689e-13
Celeribacter	427.184038883414	441.962675571047	412.405402195781	-0.0948858317985081	0.497218919259117
Picrophilus	425.952274959162	506.115907289055	345.788642629269	-0.522130004896973	0.197094878223303
Thaumarchaeota	425.050628645968	456.530084430353	393.571172861583	-0.205445511111078	0.549875524732495
Microbacterium	417.024016518336	507.486911222467	326.561121814204	-0.632451778271544	1.23876328393794e-05
beta	416.411256802244	322.237275571015	510.585238033474	0.652043931550244	0.00832009179935764
Thermobifida	415.928764638057	467.922167798184	363.935361477931	-0.359830711089701	0.000250530620137739
Stackebrandtia	414.969916038291	491.607448956913	338.332383119669	-0.535110593358902	3.90359172290765e-07
Acidimicrobium	413.991488386169	498.598128503696	329.384848268643	-0.588318292269399	0.00012043050309098
Croceicoccus	411.302610268094	415.38883056042	407.216389975768	-0.0286212892201211	0.908349175616141
Nakamurella	410.916620613666	512.008659003876	309.824582223456	-0.716488280507519	2.43796532932737e-05
Kitasatospora	406.089299103448	387.953509286818	424.225088920079	0.124711125296308	0.442679287649437
Siccibacter	402.653564228035	150.232441740685	655.074686715384	2.01239290068285	1.61572609592661e-07
Saccharopolyspora	402.000258879626	437.007080503514	366.993437255739	-0.248871050336078	0.00221800331892614
Methylocella	396.089075129094	406.694316613851	385.483833644337	-0.078900364034798	0.571601294848402
Dialister	386.903547011853	164.388096654753	609.418997368953	1.82582331006736	6.70802855617136e-09
Planktomarina	385.524712527368	371.268255566715	399.781169488022	0.105827428077263	0.532836581555749
Isoptericola	384.364948788032	406.380122690462	362.349774885601	-0.169236555268073	0.224285445041097
Pseudonocardia	384.103554108922	383.324845196932	384.882263020912	0.00711303227197967	0.965201682520361
Natronomonas	383.174359998507	512.989939759478	253.358780237536	-0.977545997836349	0.00274736230878546
Aneurinibacillus	381.225595159153	208.468550112365	553.98264020594	1.37665744417415	1.01429775129078e-07
Acidothermus	375.359399500891	400.298906843522	350.419892158259	-0.192697631458707	0.0230877484639482
Mucilaginibacter	372.637836265443	45.9842673626852	699.291405168201	3.73743820718626	9.27187864411844e-24
Natrinema	368.712509302537	447.264735272591	290.160283332483	-0.593325046225906	0.126085309734297
Phaeobacter	365.526854795796	347.166733700232	383.886975891361	0.147305627275217	0.330656088873039
Anaplasma	354.954234411017	340.270507373682	369.637961448351	0.115107386108699	0.734340479358555
Orientia	354.596953923155	365.383562106715	343.810345739594	-0.0885711174524761	0.626965656375583
Nitrososphaera	352.548515067177	457.768213755182	247.328816379171	-0.846985459769883	0.0183358301762002
Neorickettsia	348.961358470118	378.438689237819	319.484027702417	-0.239214260136758	0.213321823167056
Haloferax	347.017126760192	406.795541602181	287.238711918204	-0.490961798759083	0.00736339658286533
Shigella	346.965894038999	309.161637842615	807.293687714338	0.31455104553	0.00224165864553122
Dinoroseobacter	346.356245406092	393.188101554356	299.524389257828	-0.394383009790855	0.00572156064081531
Brevundimonas	343.585180405044	357.38809678787	329.782264022218	-0.116366063810441	0.389457850690515
Onion	342.250708665235	327.924995699104	356.576421631365	0.113260226853883	0.757953578001507
Strawberry	337.336300431462	274.656759529118	400.015841333806	0.525571609455518	0.0555807089114351
Rhodoluna	336.366000113189	318.714616419455	354.017383806924	0.156195058861862	0.256404278491484
Micrococcus	331.822541713546	344.597124382319	319.047959044772	-0.106772026143576	0.478177903072586
Primula	330.931280550668	197.909106131062	463.953454970274	1.16978100376946	0.00163552429347647
Hoeflea	327.694662922953	340.266235257228	315.123090588677	-0.108746749072532	0.450962973990118
Parvularcula	327.395879742827	329.308172316583	325.48358716907	-0.0158769468975271	0.940274758635387
Actinosynnema	318.110545085427	346.681360866991	289.539729303863	-0.255985021732266	0.0182783432457578
Arsenophonus	309.551022753559	265.037505990936	354.064539516182	0.415727884496528	0.0367093322509066
Saccharothrix	303.074034515971	298.184787118169	307.963281913773	0.0451452839560073	0.759755872735253
Geodermatophilus	296.827355866191	315.094118038857	278.560593693525	-0.176079878082728	0.269809782683442
Saccharomonospora	293.463780363843	318.422574155825	268.504986571861	-0.239589110567906	0.230278207991483
Halostagnicola	293.301113769645	275.780926033517	310.821301505774	0.170823777361301	0.456653235112768
Kineococcus	290.498798281598	316.034759785318	264.962836777879	-0.251983130465491	0.00921625256843133
Jannaschia	290.008590673384	305.068673346157	274.948508000611	-0.153979986580172	0.273679156618078
Thermopolyspora	285.958279747804	47.3091132253973	524.60744627021	3.25455515563521	4.28420339836089e-15
Roseibacterium	285.600407688829	285.375844377115	285.824971000543	0.00327884705264934	0.987873191424289
Segniliparus	285.083429112468	416.336340673306	153.830517551631	-1.40614508039986	2.302020518262e-08
Ketogulonicigenium	279.27494923706	305.796879342656	252.753019131463	-0.270772004888726	0.0737922550272097
Haloarcula	278.613714747322	323.216033139675	234.011396354968	-0.454761752598122	0.0295000044198792
Leisingera	271.71314531992	278.546316921871	264.879973717968	-0.0745448465582227	0.534203286680906
Haloterrigena	271.701920174434	323.95475255692	219.449087791949	-0.556619702738229	0.000107353812259658
Dermacoccus	269.211082170265	318.681925148171	219.740239192358	-0.529894749510973	2.6416428313125e-05
Oxalobacter	263.419645889416	357.088066680424	169.751225098408	-0.753554688222585	0.420726747619999
Blochmannia	260.568382778187	173.057223682966	348.079541873409	0.997721213660147	1.23085363128027e-07
Halovivax	250.161511491384	324.677157141412	175.645865841356	-0.86108854344614	0.00224165864553122
Granulicatella	247.923670184522	68.567044804687	427.280295564357	2.30964616982108	6.05224325261027e-05
Paraprevotella	247.747855222257	183.598634061627	311.897076382888	0.733458272297155	0.0364903845093794
Kytococcus	245.290381009068	216.083212824001	274.497549194134	0.340091973368941	0.109180917272408
Propionigenium	244.389725134996	75.8255172272833	412.953933042709	2.37336983049987	2.11894722693358e-16
Kocuria	242.925704193816	238.782429790031	247.0689785976	0.0528340736297548	0.775507171050946
Leifsonia	235.871529318433	271.398393118625	200.344665518241	-0.43009726357001	0.00107118852879686
Blastococcus	234.654515816533	268.697909430082	200.611122202983	-0.417106971198862	9.39741293079774e-05
cyanobacterium	234.471868538305	257.489514991039	211.454222085571	-0.277563487379261	0.0913406995610998
Terrisporobacter	222.715351606884	257.724443121898	187.70626009187	-0.430582279281424	0.323311191716696
Amycolicicoccus	218.410588940121	267.79248937376	169.028688506483	-0.650367776840201	0.000132718820031045
Coprobacter	214.800209191135	376.182209637332	53.4182087449377	-2.60745220504667	4.90856004846223e-09
Listonella	213.286389988252	196.88656646404	229.686213512464	0.214103798028077	0.0711793143149704
Halorubrum	206.669310770292	216.497988860846	196.840632679738	-0.135614549716281	0.597008257018215
Halalkalicoccus	206.534822081626	211.175256515085	201.894387648167	-0.0626756534617742	0.843236206431019
Kosakonia	205.637723751798	184.846807151043	226.428640352553	0.283516883179957	0.447138428421007
Tsukamurella	205.136438984586	208.733373150409	201.539504818763	-0.0435164815305804	0.843368737374936
Halogeometricum	201.400336620741	243.062740568443	159.73793267304	-0.585110203087092	0.00478641122129189
Caloranaerobacter	200.731109086145	303.164588489489	98.2976296828012	-1.57199494405666	1.19636492352531e-07
Halopiger	196.050481532271	181.416588679402	210.68437438514	0.212948460895029	0.286528339422045
Halanaeroarchaeum	194.09456717934	193.564159088715	194.624975269964	0.0119486970585719	0.981179300058683
Haloquadratum	187.463360265132	176.375942490696	198.550778039568	0.167867525229422	0.321696487635316
Natrialba	171.890127943264	252.188843066289	156.274497385856	-0.250724736077929	0.342107257949155
Caloramator	167.017296416096	236.064889731399	97.9697031007934	-1.25457050769399	4.28420339836089e-15
Halomicrobium	164.240677661387	191.026015029863	137.455340292911	-0.465007461500964	0.0215914425977602
Renibacterium	164.075778372153	165.610787076502	162.540769667803	-0.0332132990226605	0.818467770874139
Avibacterium	163.741117669762	86.7946740130464	240.687561326477	1.37277665668363	0.00191087406622047
Nitrosopumilus	163.701023624154	167.505465336921	159.896581911387	-0.0616595598364885	0.879819836212458
secondary	159.97072538843	129.411356061321	190.530094715539	0.551008352898406	0.00463566335508994
bacterium	159.86763091032	152.808913575465	166.926348245175	0.126416190061979	0.669780463571728
Liberibacter	153.13530651735	153.218747924291	153.051865110409	-0.0025366061474523	0.995632846975582
953	152.191514072195	139.920716934039	164.462311210352	0.22878369421163	0.495774945487821
Salinarchaeum	145.78180255565	189.790811855098	101.772793256201	-0.871547885136148	0.000118854711064627
Anaerostipes	142.12546049686	128.997438201469	155.25348279225	0.259680896602728	0.37687204009958
Syntrophaceticus	141.198682028031	247.18344556884	35.2139184872224	-2.58231787335517	1.67759585449691e-08
symbiont	137.938868292402	146.52592316504	129.351813419765	-0.176053683684604	0.523105851917527
Wigglesworthia	135.165992285285	106.301338921904	164.030645648667	0.628037178119298	0.000331075525891614
marine	132.774676724664	217.433154382128	48.1161990672004	-2.06829743847389	5.00407562096438e-08
Plautia	131.668714282578	114.097300519249	149.240128045908	0.383699799596896	0.0039677588087965
Desulfonispora	129.409674253718	171.785630959518	87.0337175479174	-0.866612641896329	0.145698291816233
Natronococcus	129.400902824905	169.664268746215	89.1375369035945	-0.917464017422124	9.9330489714846e-08
Natronobacterium	127.991867294198	161.292846388552	94.6908881998448	-0.755643334446443	5.76645866387551e-06
Fibrisoma	127.910469778455	59.8121917064638	196.008747850446	1.65486596265832	2.09558811689676e-07
Oxobacter	127.215863760635	189.677653939006	64.7540735822644	-1.44044237653916	0.00103904478683169
Nanoarchaeum	122.219617113472	132.034933483754	112.404300743191	-0.210535826540571	0.731191738818357
Flavonifractor	121.066254270596	148.741383494844	93.3911250463488	-0.653414880069556	0.0320261256840887
Alteromonadaceae	119.782768006518	111.707110246836	127.858425766199	0.194073745757087	0.331775967848833
Rathayibacter	118.525898300348	154.3945351028	82.6572614978951	-0.878302295025615	6.69593467278942e-05
Tropheryma	116.755834205568	158.87608702704	74.635581384095	-1.05291832713316	9.27907447770785e-05
Youngiibacter	112.197831286899	145.036307205904	79.3593553678946	-0.861258602685198	0.000173225596704419
Paucimonas	111.298129746562	177.781839807475	44.8144196856496	-1.75971016105065	0.00156477176686152
Bacteriovorax	109.337128870899	147.371457041323	71.3028007004749	-1.02090551880907	0.000352339005596966
Bilophila	109.272438302788	77.6546215282094	140.890255077366	0.788310115636801	0.109502757307963
halophilic	101.985814712131	121.266084605055	82.7055448192065	-0.554587410750942	4.25221571496155e-06
Terrimonas	101.213714163807	109.534477239941	92.8929510876733	-0.222341137829414	0.361763390123439
Hungatella	97.8944289708899	44.3296506333434	151.459207308436	1.73304213886852	1.09906752896251e-09
Chitiniphilus	96.4027776350391	85.7633757799891	107.042179490089	0.310666285104679	0.398478417388232
Aeribacillus	96.0528881364501	95.9935629664942	154.051594102664	-0.00612103863743584	0.990851243089399
Aquaspirillum	95.2913953623269	185.770364472166	4.81242625248795	-4.40471351235239	6.5553238539126e-13
Sulfolobales	94.9068686962524	106.995767382973	82.8179700095316	-0.323880786945579	0.633589941789002
Criblamydia	94.686657846203	111.925252546831	77.448063145575	-0.513197145069667	0.0417468041857532
anaerobic	94.2614995931357	103.182486995336	85.3405121909352	-0.238932774430308	0.73217131647601
Bacteroidetes	92.0816665014811	17.5510961153474	166.612236887615	3.08759941041592	3.05217153756882e-15
Desulfitibacter	90.3693667391643	89.5746421356194	91.1640913427093	0.0277525477202208	0.974561337239817
Sporosarcina	88.5027421021246	94.8113635231402	82.194120681109	-0.180060390189345	0.811278033392402
Clostridiaceae	80.7247490496594	23.335858781746	138.113639317573	2.4640746559076	2.08376640230272e-13
Sophora	80.5431110196156	154.951144222723	6.13507781650863	-4.21386956218627	1.90987881383991e-17
Cystobacter	76.9415438979187	87.8206231925864	66.0624646032511	-0.371461524134267	0.545035139648852
Butyricimonas	70.8802666912827	34.5472874629784	107.213245919587	1.46870299496536	0.00600617570240132
Pseudobutyrivibrio	70.7489703827825	61.4233870379173	80.0745537276478	0.36967313616361	0.258995715630848
Malonomonas	68.5854901057521	7.91803669535874	129.252943516146	3.71162889899057	2.93619973328364e-16
Kingella	68.2811730359075	17.7456701464315	231.386408298032	2.40872167343816	2.2418257713985e-05
Baumannia	67.7169631337658	65.3936555045069	70.0402707630247	0.0974421345397025	0.60686114569759
Hydrogenophilus	66.3087008196754	26.0113427086947	106.606058930656	1.94793610649045	1.19099010046106e-07
Christmas	63.9085645868843	96.955381499358	30.8617476744106	-1.57007120062075	1.40750010173754e-05
Anaerovibrio	63.8800444314568	15.8490737287344	111.911015134179	2.61677280655007	1.91197273015575e-09
Cellulosimicrobium	61.3397220813364	116.165270385577	6.51417377709563	-3.92707284184565	3.30893689609085e-20
Pyramidobacter	57.6549354430889	32.0956493183806	102.749381335937	2.86017531134044	4.9566860653638e-12
Tissierella	53.7206732672259	54.4762918182877	52.9650547161641	-0.0417298473230224	0.895279838925318
Planktothrix	51.6918119279022	47.5058052833698	55.8778185724345	0.236881355613537	0.419500159956826
Soehngenia	50.5990617786483	23.7718391711015	77.4262843861951	1.64819265746388	7.48472693520361e-08
Thiocapsa	50.2576421830326	35.9214563833609	150.208553913742	0.805606354275798	0.0455272322022155
Empedobacter	49.5466283273408	91.4511158871372	7.64214076754433	-3.11666379467506	8.47938696416092e-08
Aminobacter	48.9340919011038	23.7541512001008	74.1140326021068	1.59520911727596	9.9330489714846e-08
Saccharicrinis	48.5282483600779	71.8006992793328	25.255797440823	-1.46066942947588	5.80329832459445e-05
Estrella	48.4269770723397	68.4740756653518	28.3798784793276	-1.20989770889109	0.00107118852879686
Brochothrix	47.7042595774736	56.0297248023844	39.3787943525629	-0.479849855371203	0.00403918888690522
Fluoribacter	47.6235415965804	27.3002811369571	67.9468020562037	1.03802724323295	0.188739380929498
Marinilabilia	47.4236444672412	65.5356893428022	29.3115995916801	-1.13721531727994	0.00162257296891093
Planobispora	46.6725103401944	62.5128360625457	30.8321846178431	-0.969987334112034	9.05931482446109e-06
Pasteuria	45.6139836646056	20.056524609233	71.1714427199781	1.74885077913682	6.0527523620672e-07
Brevibacterium	45.0616963585516	43.0244884804334	47.0989042366698	0.113452735272419	0.784798499537585
Protochlamydia	44.5145855161657	59.8665019044388	29.1626691278926	-0.984078729652081	0.00285813766315257
Caldanaerobius	43.7656615534226	49.4538887816543	38.077434325191	-0.402803564470676	0.122779066218445
Fructobacillus	39.8195942335634	45.4753680097625	34.1638204573643	-0.408312797024794	0.217067579448967
Scytonema	38.4457112829368	75.3096708849826	1.58175168089091	-4.95144050279055	9.12254136597395e-21
Actinomyces	38.3940325956656	24.7435692804625	52.0444959108687	1.02931248368914	0.00342606549170834
Microscilla	37.9461817617444	50.1032162307165	25.7891472927722	-0.930167242736683	0.000357875863432117
Thermoactinomyces	37.9259722006645	31.5290473583674	44.3228970429616	0.461127168703438	0.337826592304487
blood	35.1210296330528	41.0631861879465	29.1788730781592	-0.473383479942277	0.218435971758029
Anaeroplasma	34.8657145613751	58.822011223016	10.9094178997342	-2.08882398634081	0.000567437948215814
Kurthia	32.6225555849547	35.2345236381216	30.0105875317879	-0.208254411492105	0.530744688696766
Vesicomya	32.5158759114624	45.1024366269699	19.9293151959549	-1.10241620923131	0.0111892806028481
Neochlamydia	32.1322829653847	47.5843636642294	16.68020226654	-1.47104098892478	1.05740552945154e-09
Piscirickettsia	31.566085504735	14.6944895099792	108.320666985398	1.59338558958789	0.000819070356901604
Plasmid	30.5921556986203	36.1900581496165	24.9942532476241	-0.509795688399773	0.0901604063653384
Methylophilus	30.09895985287	9.3775299851681	50.820389720572	2.31779996170492	3.39216476655188e-09
Epulopiscium	28.3122341745501	24.6823808516074	31.9420874974927	0.395313536924785	0.165210098786759
Bisgaard	28.0347721920504	2.31666212872787	53.7528822553729	3.65761332392117	3.60473570685471e-08
Leptonema	27.1167351111558	38.7541039972777	15.479366225034	-1.21821149380294	0.00387852609855629
intestinal	26.7038935009341	33.9905573804526	19.4172296214155	-0.741751886284191	0.108723163368699
Rickettsiella	26.4356900538146	30.9554596524447	21.9159204551845	-0.437558496935123	0.532791619973164
Dolichospermum	26.2708772498051	17.2254544078659	35.3163000917442	1.0068548360015	0.00259052965626354
Sphingobacteriaceae	25.8924751720593	32.9220388423937	18.862911501725	-0.627523624674481	0.450805647914024
Caminibacter	25.7356222812663	11.179362000912	40.2918825616205	1.77180332927671	1.27578307671998e-06
mitochondrion	24.3897568251433	18.1521641159181	30.6273495343685	0.680540196050363	0.227886865945784
Sporomusa	23.6740426998234	12.1545949130245	35.1934904866223	1.45955097999359	6.43992709327326e-06
Sporolactobacillus	23.5996365710228	23.9859259519594	23.2133471900861	-0.0445082374931987	0.905111508336975
Crotalaria	23.534532791042	33.1292368774386	13.9398287046454	-1.21163288235909	1.30204142148151e-08
Oribacterium	23.1381445254254	7.0535225794215	39.2227664714294	2.28697132204111	1.01250797040282e-06
Laceyella	23.1141140070847	32.3435728774818	13.8846551366875	-1.17197254610879	0.000201993461885254
Caldibacillus	22.9740372675755	29.7972766339502	16.1507979012008	-0.830022733519034	0.0222026212051492
Microvirga	22.7261394091007	25.3500948709571	20.1021839472443	-0.300611746095926	0.418209467248214
Microbispora	22.7138668637209	20.5195151653593	38.1487157382658	2.2421180307587	3.76316875632278e-07
Pseudoscardovia	22.6860697675845	27.6198065120648	17.7523330231042	-0.591054199550177	0.225155269371346
Effusibacillus	22.3957402897717	25.1957861779745	19.5956944015688	-0.347885625074407	0.257843108063041
Alcaligenes	22.0817073852097	17.3007265090769	26.8626882613425	0.596122590154838	0.227940756169311
Salegentibacter	20.7215504883867	34.7495023455198	6.69359863125361	-2.23649965547083	1.30204142148151e-08
Anaerobranca	20.694438370184	23.3369170595657	18.0519596808023	-0.362029548222097	0.366878258147802
swine	20.5742519764007	16.6220421826892	24.5264617701122	0.517379965209584	0.248686065179818
Desulfotignum	20.3313549259323	22.349771765994	18.3129380858706	-0.282314760521356	0.547866534976375
Lysobacter	19.816440947033	15.9815878389988	23.6512940550673	0.538119784755885	0.168235175790072
Chondromyces	19.6724395624028	31.0751415184743	8.26973760633133	-1.57194589231552	0.0183962636647097
Entomoplasma	19.4154792767592	24.3218410967941	14.5091174567244	-0.672877985745098	0.0415888019726511
Bosea	18.7065706270064	22.7907844990962	14.6223567549167	-0.555282050810584	0.367114548468048
Atopostipes	18.1857602101453	3.61566394340598	32.7558564768846	2.56993077246513	0.000210262482349389
Thermoflexus	17.8919617947049	16.9892236522162	18.7946999371936	0.103061295072443	0.786379776553966
Terrabacter	17.8164354033627	9.64995316948268	25.9829176372428	1.37595811150691	0.00238964508523807
Eikenella	17.1361799706038	4.26979752031707	30.0025624208905	2.61358787303154	1.50099638093886e-08
Phytoplasma	17.0250152789881	17.3607251368589	16.6893054211172	-0.0099580772772427	0.988717068509349
Bergeyella	16.9401741167659	22.9810401347338	10.899308098798	-1.06194725342843	0.0045687514009838
Collinsella	16.9160402352409	10.8268492949178	23.0052311755639	0.984969463761469	0.052353131275974
Persicobacter	16.7108405218704	30.0913552442463	3.33032579949445	-2.77280722257847	3.12956166265661e-07
Faecalicoccus	16.4238163644747	8.27203127020002	24.5756014587494	1.48671013140197	0.00099068757951937
Sphaerotilus	16.3154732280241	26.6848904082918	5.94605604775633	-1.91510478581654	0.000592583648713226
Sporanaerobacter	16.169666387205	17.2848793561689	15.0544534182411	-0.145084760552486	0.764974190939783
Fremyella	15.8355622171942	8.91615413470725	22.7549702996811	1.15447741251281	0.0722076841168322
Vogesella	15.710866554688	12.2797734814759	19.1419596279	0.616550686481793	0.114620240718206
Bhargavaea	15.7103853903297	13.3118977164337	18.1088730642257	0.399660351623582	0.289136922871704
Acetivibrio	15.6816083967357	21.0543899011437	10.3088268923276	-1.00563358154108	0.0427555804413081
Bamboo	15.4415100109705	30.0786489449351	0.804371077005867	-4.29138613544312	6.5553238539126e-13
Peanut	15.4223373290943	16.834989470595	14.0096851875937	-0.211847438850982	0.606818782336181
Vagococcus	15.2830370657504	10.5588689409983	20.0072051905025	0.867647539979368	0.0799900695202055
Demequina	14.9315438969968	2.00043762558032	27.8626501684132	3.5884229914049	3.70508029588409e-18
Aphanizomenon	14.822357891025	6.16028115623563	23.4844346258144	1.8380760283498	2.32126914205194e-06
Western	13.9855838731245	6.87301831447946	21.0981494317695	1.53010612768279	9.12732277684297e-05
Ignatzschineria	13.9607155870757	5.87835893770115	22.0430722364503	1.74666071397838	0.000247829414318508
Caryophanon	13.7931416816861	8.19879729931198	19.3874860640602	1.03928946411926	0.133316851605841
Psychrobacillus	13.621101685525	13.7764204328422	13.4657829382078	-0.0662387332902359	0.880021163377625
Nonomuraea	13.4243152374623	20.7060992968211	6.14253117810357	-1.73626945928076	4.10920969319822e-07
Lachnoanaerobaculum	13.3590979216981	8.11174340115108	18.6064524422451	1.05795767636065	0.0710515132217537
Kandleria	13.2913719140604	12.471044827391	14.1116990007298	0.152723795108747	0.759755872735253
Gemmata	13.2728631274531	18.073941153111	8.47178510179532	-0.919097960946495	0.110285487231646
Ureibacillus	13.2383460930333	10.885478069162	15.5912141169047	0.494400646102256	0.178153837508778
Desulfuromonas	12.9086877414754	13.9470377197773	11.8703377631735	-0.18727875437241	0.70020874829259
Angiococcus	12.6747873926886	12.4568042462888	12.8927705390884	0.0480805438573491	0.927753943526235
Peptococcus	12.254917402132	13.5159517622833	10.9938830419808	-0.237818546720213	0.716699443524217
Phormidium	12.1428937861747	8.86333493465975	15.4224526376897	0.739619601680434	0.13518070514981
Lyngbya	12.0737419763393	19.4801984373243	4.66728551535435	-1.87619564534876	5.72776509929734e-08
Aphanothece	12.0252796810039	11.3771604926716	12.6733988693362	0.204525450058015	0.680540762600076
Abiotrophia	11.9243956137407	11.2787036810519	12.5700875464296	0.158858832093477	0.716699443524217
Thorsellia	11.7025033781442	8.95592640939738	23.8298913779452	0.653881799259595	0.22060313850883
Thermoflavimicrobium	11.5123987381071	16.5244366007071	6.50036087550702	-1.22854267277323	0.00762260849957919
Eggerthia	10.9716407350211	10.2532299393287	11.6900515307134	0.190177760566752	0.672872815081193
Epilithonimonas	10.8683213438096	19.3370845870579	2.39955810056133	-2.70074132912525	1.01429775129078e-07
Vespertiliibacter	10.6979345455343	2.65454988271484	37.1174284883637	2.2956883576401	0.000753019739636142
Hespellia	10.5134495276991	5.61297609974307	15.4139229556552	1.29943693631208	0.0385710807926299
Flectobacillus	10.4332094773453	17.8821552297298	2.98426372496078	-2.37513380343594	3.43104282662682e-06
Planomicrobium	9.82616974158723	5.0941612525851	14.5581782305894	1.33062050542107	0.0243024681594247
Sphingorhabdus	9.18865129756337	4.1582444498344	14.2190581452923	1.51140642347264	0.0153807526838071
Alvinella	9.10151629768852	5.29772356794649	12.9053090274306	1.19220264446758	0.00678528780209492
Fischerella	9.06151376825756	8.96003927525145	9.16298826126367	0.049173986144832	0.914579077473148
Palm	8.93270051920605	11.4998640855242	6.36553695288786	-0.747332087497301	0.0712403126751668
Tepidimicrobium	8.69201643804272	9.87797945263696	7.50605342344848	-0.364565725231372	0.360922779731372
Afipia	8.52085301451604	8.77520337370771	8.26650265532438	-0.0748432755449593	0.897322628456823
Brenneria	8.18054474159018	4.01563708032264	20.774267052634	1.37821896186383	0.0276357944736824
Rhodobium	8.16142765910367	3.70841049030533	12.614444827902	1.66964889687865	0.000101182484798708
Glaciimonas	8.13565000406046	5.29765073924294	10.973649268878	0.971303779387297	0.0339847236153721
Negativicoccus	8.08507665335278	7.4882443075447	8.68190899916086	0.252595911674005	0.668973408572563
Marinoscillum	7.66545754753079	10.4424722278159	4.88844286724569	-1.0024607389895	0.0189686641433014
Pasteurellaceae	7.54884019161835	2.63871303502581	12.4589673482109	1.84983978915196	0.00536021693632133
Tsuwabuki	7.23329251683268	10.4727613656668	3.99382366799852	-1.32541728586255	0.00124066099919649
Janibacter	7.16228649569563	7.43031611967889	6.89425687171237	-0.0837877264077169	0.889495189955849
Cohnella	7.11893013094242	9.19967631409185	5.03818394779299	-0.81971427407687	0.0375701668104299
Halobellus	7.02785556953852	13.1102505345043	11.3642124809137	1.34093229012222	0.136844737295915
Glycomyces	7.01861916567896	8.46376606839701	5.5734722629609	-0.459195701871153	0.578049551422996
Hydrogenimonas	6.96034612012328	3.64019034712237	10.2805018931242	1.29018605031209	0.0359306914178754
Plesiomonas	6.90036894915046	3.88911592525444	9.91162197304649	1.21749925774759	0.00321839179772598
Paenisporosarcina	6.85723463364229	9.1294120421506	4.58505722513399	-0.859887279172622	0.0134177216332089
Hapalosiphon	6.65657145378148	5.15629851898962	8.15684438857333	0.611133542178341	0.201304558280313
Blastopirellula	6.6287984193594	10.8687046642255	2.38889217449335	-1.9692100152182	0.000357875863432117
Hydrogenothermus	6.4905818843964	3.91067551465189	9.07048825414091	1.17286148940399	0.00177426184828053
Lonepinella	6.46023657880736	0.861971093336539	12.0585020642782	3.12090293033938	2.32126914205194e-06
Curtobacterium	6.35761795725635	8.49227213747283	4.22296377703987	-0.914275820274634	0.0292960843712734
Heliophilum	6.34613923516915	7.09783127760713	5.59444719273117	-0.337145048518078	0.456653235112768
Magnetovibrio	6.2846950125459	5.87407232476027	6.69531770033153	0.135844964206164	0.843236206431019
Trifolium	6.21339329193329	8.36202591491768	4.06476066894889	-0.918852396191509	0.0527069380004678
Pyrodictium	6.16628653635736	7.11687923992545	5.21569383278927	-0.382506237357976	0.554647035211979
Brassica	5.99584591818093	1.44625945538454	10.5454323809773	2.43786639986798	0.000134028564570235
Coxiellaceae	5.90618561048991	3.41786005183853	8.39451116914128	1.21277090676518	0.0292960843712734
Thermomicrobia	5.83799385936261	8.91237688630785	2.76361083241737	-1.47099560400271	0.0138188689241404
Turicella	5.76835202050879	6.2173026165724	5.31940142444518	-0.198100940332334	0.700548809319454
Streptoalloteichus	5.75635224269252	4.74370921500554	6.7689952703795	0.485204633501885	0.371164198917183
Aquificales	5.54308079072916	5.74469845264955	5.34146312880877	-0.120949056200784	0.841412679256426
Butyricicoccus	5.45364718264176	1.8900290926177	9.01726527266583	2.03192706207556	0.000458880241662679
Nesterenkonia	5.36629718716254	6.42558663537562	4.30700773894947	-0.446269799062369	0.591146926598313
Alkalilactibacillus	5.34908358857724	4.05330745865142	6.64485971850307	0.695838649019413	0.113767046423834
Halococcus	5.34634313308068	5.83047810909912	4.86220815706224	-0.149944157637773	0.793530459456545
Alloscardovia	5.30860178593948	3.43452812036583	7.18267545151313	1.02965763409685	0.0687484820193206
Spirobacillus	5.29487773757095	7.33938953946432	3.25036593567758	-1.17220451476586	0.0508199204679939
Actinomadura	5.28034706682067	6.11678258762333	4.44391154601802	-0.395362421278865	0.514048815847663
Salinivibrio	5.153270558474	4.16063601128949	6.14590510565851	0.573762245878716	0.293992974173246
Calyptogena	5.07606356910451	6.32061085005968	3.83151628814934	-0.700280503482784	0.214022663075069
Sandarakinorhabdus	5.06964607406046	5.25870273639116	4.88058941172977	0.0189326955426119	0.977815888461399
Desulfothermus	5.01434053602173	6.7187217758984	3.30995929614506	-0.858831222345989	0.214358416419244
Grimontia	4.99587909843272	8.09294390986342	1.89881428700201	-1.71537335645713	0.0106557723696699
Pseudoclavibacter	4.93599756195649	6.82437231528177	3.0476228086312	-1.03431243231964	0.0148151359101988
Moorea	4.84307332869741	6.05432502287032	3.6318216345245	-0.64129893232913	0.245069986972599
Bacillaceae	4.83240603663143	7.28511712708066	2.3796949461822	-1.47123029499505	0.0218401792654423
Paulownia	4.82044942744103	2.63347788525623	7.00742096962582	1.27677026602578	0.00982594205643539
Pseudoruegeria	4.81860838621348	5.66864873968913	3.96856803273783	-0.580026119325052	0.287523457508233
Pseudobacteroides	4.71764412875444	7.24655725272995	2.18873100477894	-1.49114044298065	0.00222155976854736
Aquimarina	4.69013874557756	21.9777584992512	2.46602661296128	-1.25572993989169	0.0255672611552538
Marinactinospora	4.61193259589811	1.63674097597607	31.0077221343649	1.46301978402653	0.0984825484515511
Bathymodiolus	4.60673716604341	4.99184934890228	4.22162498318455	-0.206616861028516	0.75248272701045
Nannocystis	4.57727350935149	6.25663793270419	2.89790908599879	-0.925983347291856	0.0212664292740392
Rhodothalassium	4.53638679027489	2.83499144037404	6.23778214017574	0.921550913872158	0.214277596045646
Holospora	4.52682241130863	3.49609878556051	5.55754603705674	0.578634583225272	0.391060583504646
Sulfitobacter	4.51992367138553	6.14988849055729	2.88995885221376	-0.9913466829701	0.0261352290113718
Arenibacter	4.50803727495812	0.561960675034246	8.45411387488199	2.96811966568998	5.30157457679715e-05
Catharanthus	4.48100175221149	3.7359314853603	5.22607201906268	0.50722538298324	0.398037650268485
Populus	4.4718074736978	4.41886481112874	4.52475013626686	0.0896931159955685	0.894943209316743
Raphidiopsis	4.46361909141591	5.77563256777778	3.15160561505403	-0.693161956455247	0.352097600293671
Ewingella	4.43857705624776	6.04624417346285	2.83090993903268	-0.943714859891913	0.0554293505460735
Tomato	4.40892033716563	5.19726936228238	3.62057131204888	-0.435099815044652	0.402025804909601
Dietzia	4.38220022445975	6.88060231642996	1.88379813248954	-1.63042410548852	0.00155977997549699
Pullulanibacillus	4.36376638092087	6.5872964894318	2.14023627240995	-1.4250018887199	0.00183773943819637
Flexispira	4.29972588036147	4.99088391472623	3.60856784599671	-0.323784140270385	0.700548809319454
Rhodocyclus	4.18581562087877	3.65921892386656	4.71241231789098	0.315090022978175	0.642414714510297
Franconibacter	4.16395327300749	2.54578380870041	5.78212273731456	1.07167094771307	0.0448726286870287
Flexithrix	4.12785926287172	6.15713287725658	2.09858564848686	-1.4593487460467	0.00675430243866716
Aeriscardovia	4.10494941423711	4.59257943193821	3.617319396536	-0.250294685820244	0.71141308524964
Cloacibacillus	3.96303768099464	4.24293451741654	3.68314084457273	-0.330272670152007	0.647409692216537
Vitreoscilla	3.82307193101884	1.29787032536856	6.34827353666913	1.8096581122044	0.0131975989360385
Chelatococcus	3.80669047206633	4.79475124763914	2.81862969649352	-0.584478755613998	0.475568020578859
Romboutsia	3.77231290531447	4.16597488767799	3.37865092295094	-0.276145581652018	0.734340479358555
Kiloniella	3.74529992165837	3.18007522490297	4.31052461841377	0.316318460719849	0.65093935754122
Schlegelella	3.72044239693586	0.276475739046577	7.16440905482515	3.76694004041332	1.75703326875434e-07
Volucribacter	3.62559726553573	0.10729328035591	13.9444221613305	3.22821067334638	0.000134028564570235
Nicoletella	3.53326078099936	2.19619855704414	13.0945956897143	1.0136962468323	0.110887644974824
Rubritalea	3.52979407992286	5.83862909186097	1.22095906798476	-1.90832125552035	0.000572762072747543
Microbulbifer	3.52366420898043	2.4640459974316	4.58328242052926	0.898744527386425	0.0627273961366011
Hyella	3.51970313259756	6.53451240476475	0.504893860430367	-2.49469621421774	0.00147627817608486
Histophilus	3.49481477095754	0.547467932264229	11.710836298325	2.28630008169938	0.00632646706660636
Lachnospira	3.48658653348588	1.88102837297537	5.09214469399638	1.30159746124425	0.0226590522318665
Mycetocola	3.47773018996416	5.30439540491869	1.65106497500964	-1.42697138335434	0.0348144351218447
Prochloron	3.42473834808585	3.29800586378678	3.55147083238491	0.160684972172248	0.832402031293575
Planococcaceae	3.39143399212328	4.87031064481667	1.91255733942988	-1.03794192099948	0.115591949182293
Agromyces	3.38526337043942	5.13101297311581	1.63951376776304	-1.56640671471259	0.00844842047732789
str.	3.35471728908245	0.957020067509116	5.75241451065578	2.1337417184081	0.0014068011228214
Alkalimonas	3.23571311423123	3.9597741372754	2.51165209118706	-0.611591387494829	0.281896173197844
Afifella	3.19723245137349	5.14140965346315	3.52551964356313	0.245540808017594	0.730411280525816
Glaciibacter	3.19683017725995	2.50650613170924	3.88715422281065	0.568829929402822	0.360980904922526
Italian	3.16674170584114	2.91772590569517	3.41575750598711	0.173886157896286	0.855855682240099
Haloplanus	3.16408924869014	2.2843061115721	4.04387238580818	0.728134160708474	0.350077625293863
Pyxidicoccus	3.10812083681179	4.4481795966503	1.76806207697328	-0.979915598218408	0.215610214326301
Carrot	3.01641302943668	4.26574960949513	1.76707644937822	-1.11586933163009	0.157221477426717
Necropsobacter	2.97667807599564	3.13723356338124	2.81612258861005	-0.152000033200653	0.842589091961735
Desulfocaldus	2.9630924259317	3.49161536757548	2.43456948428791	-0.510500072866954	0.354103733833946
sulfate-reducing	2.94087524526813	3.58583027325457	2.29592021728168	-0.53403865263221	0.350077625293863
Prochlorothrix	2.9159157844661	2.44730017399632	3.38453139493588	0.376460591133877	0.66741188286132
Devosia	2.9096752482771	1.39577848770048	4.42357200885373	1.42365525063363	0.0350063235568621
Asaia	2.88454777976762	2.99385890025435	2.77523665928089	-0.143183386813651	0.83422021971273
Picris	2.85093154371895	4.66054567208412	1.04131741535378	-1.73022536037393	0.00578428894683677
Parvibacter	2.81441472374009	2.99040265454298	2.6384267929372	-0.128612684215491	0.853843057776238
Methylocapsa	2.77597931324878	4.06133736557583	1.49062126092173	-1.17607889155744	0.0372900191629508
Cylindrospermopsis	2.77223884019994	6.43900584509477	2.03574580052602	-0.682976175675122	0.205003524578936
Leafhopper-borne	2.76946933871706	5.26330107266732	0.275637604766808	-2.98376407381367	8.40137978807572e-06
Willow	2.76115623498154	5.46179412908828	0.0605183408747927	-3.35934130654311	9.86745533080579e-07
Leeuwenhoekiella	2.75430262462801	4.05975734603246	1.44884790322356	-1.21451575261068	0.0529832228068914
Azohydromonas	2.74315509253431	2.42800879128592	3.0583013937827	0.288434068150435	0.757953578001507
Nitrospira	2.72668732404974	2.59157354953906	2.86180109856043	0.0936786802552953	0.907471380847164
Enterorhabdus	2.66618849855842	2.33363861713784	2.998738379979	0.291819398857982	0.687939633914476
unidentified	2.65398685057712	1.90553960547215	3.4024340956821	0.772106257530854	0.231531708239817
Bindweed	2.63931457121956	2.62672580998735	2.65190333245178	0.00807824448222303	0.995632846975582
Algoriphagus	2.62051285229499	5.0344839354061	0.20654176918389	-3.07667542141433	6.09193276867921e-06
Cenarchaeum	2.62039737554222	2.70096077404969	2.53983397703476	0.0260677035401049	0.972582156380385
Bogoriella	2.58982157810168	2.62574913194811	2.55389402425526	-0.0458191600553625	0.953508953433976
Okibacterium	2.57689379357176	4.30901655615342	0.844771030990095	-1.89244663119038	0.00406188023444497
Desulfobaculum	2.56650117374747	2.49044061236449	2.64256173513044	0.0314997174299069	0.977815888461399
Tatumella	2.55930842288829	0.987606793103343	10.4526210400055	1.69661811956693	0.0190123401208614
Coyol	2.52747794385752	3.58512182468032	1.46983406303472	-1.04068454686542	0.197094878223303
magneto-ovoid	2.49333255207457	1.1066379600178	3.88002714413133	1.42591819099634	0.0660829239645279
Korean	2.46900480781894	4.42066331177733	0.517346303860551	-2.32188894868723	0.00099068757951937
Hydrogenophaga	2.4603690274177	1.55397579694828	3.36676225788712	0.792059086828195	0.305245951488181
Massilia	2.43386900301337	2.02670544794435	2.84103255808239	0.374551309007323	0.687939633914476
Desulfonauticus	2.43201921517771	1.89510303637377	2.96893539398164	0.550510525978569	0.449028879695812
Gimesia	2.39446236444475	3.69074703277925	1.09817769611025	-1.39715252796005	0.0405931395058922
Viridibacillus	2.38210143000332	1.67756831767224	3.0866345423344	0.752796424842997	0.371164198917183
Adipicola	2.37834942847241	2.45551768431206	2.30118117263276	-0.0226155123016728	0.98246651384429
Antarctic	2.34885579603478	3.22787752903484	1.46983406303472	-1.05305632820088	0.113816061637752
Falsiporphyromonas	2.26448744536025	1.47825723548035	3.05071765524015	0.816452554163773	0.271510675628033
Thioreductor	2.24948128885796	1.8333022618804	7.7930046264687	0.43805318682055	0.571601294848402
Streptacidiphilus	2.24439722676249	1.99077897820452	2.49801547532046	0.248950619797714	0.71141308524964
Telluria	2.24425954989474	1.05491510467084	3.43360399511864	1.53669334283814	0.0101722410041007
Mechercharimyces	2.23445729020322	4.20185447034776	0.267060110058683	-2.69186244101568	8.16610309538475e-05
Caedibacter	2.22435936480099	1.12235964715859	3.3263590824434	1.34214079454873	0.0175322919295865
Blastochloris	2.20839822521258	1.85253976128881	2.56425668913634	0.505199844683917	0.477685018123436
Bombella	2.19897746905052	1.25247931620788	3.14547562189317	0.970161813532386	0.212700183791126
Seinonella	2.1746825270419	3.98021772474028	0.369147329343515	-2.34351065377393	0.000639656909881406
Iranian	2.15089451594279	3.94047510302284	0.361313928862733	-2.28320186606612	0.00156477176686152
Methanocalculus	2.14742577026539	4.2030412184682	0.0918103220625873	-3.11462319992639	2.66565364350249e-06
Nitrosovibrio	2.12765118136077	1.29153836822151	2.96376399450004	1.04894640359416	0.0897964404811201
Trichormus	2.12761671454667	3.31976858047218	0.93546484862117	-1.42128532826148	0.0209364062071383
delta	2.10456244239452	2.21511141333157	1.99401347145746	-0.339648080464884	0.659429052768953
Bergeriella	2.10047173711373	2.79123868891303	1.40970478531443	-0.757563660128218	0.31115048916484
Xylanimicrobium	2.07722579032365	3.07755123754408	1.07690034310321	-1.37849235181232	0.0280215258288866
Alviniconcha	2.06187434119778	1.50153100999859	2.62221767239696	0.572648632921987	0.545035139648852
Methanolinea	2.05931563513664	2.64879720723855	1.46983406303472	-0.893801011697662	0.127096397466811
Aeromicrobium	2.03396564425635	2.04682622041104	2.02110506810166	-0.0469549406556968	0.964805393686508
Pedosphaera	2.03302754279076	3.59868187738431	0.467373208197208	-2.06810904427805	0.00768328046773027
Vaccinium	2.022648955547	3.22505850102247	0.820239410071527	-1.36613006004673	0.118443849280633
Chlorogloeopsis	1.98944348064848	0.165742983755767	3.8131439775412	2.67393554254239	0.00146757207508004
Actinokineospora	1.9550335913688	3.58482230383844	0.325244878899155	-2.52206007846436	0.000198411965190328
Prolixibacter	1.95304383252426	30.6995518177085	2.61492503875749	0.812917883362325	0.254474297136251
Magnetofaba	1.93486891531172	1.44992900895427	2.41980882166917	0.571068502781651	0.524769785039112
Hydrogenovibrio	1.93348484200032	1.86646279876293	2.00050688523772	0.0509869666507946	0.956641420238443
Desulfuromusa	1.90613854047722	2.02981264629701	1.78246443465743	-0.135888912088106	0.865147092674847
Methanomassiliicoccus	1.88372903452717	2.29762400601962	1.46983406303472	-0.703330902767869	0.265280890661588
Prunus	1.8665277322097	2.93997561507981	0.793079849339585	-1.47381957659188	0.0459559228536518
Thiothrix	1.83768748235737	3.03272627650647	0.64264868820826	-1.88505987259289	0.00761282053730245
Kerstersia	1.82796104616774	2.18608802930075	1.46983406303472	-0.612168957530249	0.376294526062613
Mastigocladus	1.78676475146819	1.29988405773328	2.27364544520309	0.664729975529748	0.378558223791657
Tomitella	1.74607381789699	2.93774157176565	0.55440606402833	-1.80149597117813	0.00459960455266199
Thermodesulforhabdus	1.72295899825082	1.63514927697017	1.81076871953147	0.162739440683253	0.841472328832245
Geothermobacter	1.70478849117342	1.93974291931212	1.46983406303472	-0.41575367014048	0.591146926598313
Phocoenobacter	1.70315480817571	1.18189907883227	2.22441053751916	0.757162506373019	0.331775967848833
Sinobacterium	1.67011601978771	2.77777461484707	0.562457424728356	-1.55641881778386	0.0490045765756642
Skermania	1.65592268453023	3.03341906661839	0.278426302442072	-2.52279017867164	0.000238619750520009
Acidomonas	1.65211582223718	2.92444119892192	0.379790445552436	-2.12238248408555	0.00107755492927268
Lechevalieria	1.63030382320839	2.00147076751337	1.2591368789034	-0.43056916527111	0.646550820141861
Couchioplanes	1.61578276838108	1.86327136449208	1.36829417227008	-0.564983460712816	0.455787755078065
Dactylosporangium	1.61534091638098	2.23429219405724	0.99638963870472	-0.774173508772322	0.406173208759104
Zoogloea	1.57775120320086	1.544709948922	1.61079245747971	0.176233217282328	0.865147092674847
Tuberibacillus	1.56271782553532	0.737138533024624	2.38829711804601	1.33293959971868	0.104030018353973
Mexican	1.55612410403655	2.83284557929137	0.279402628781724	-1.98484145575099	0.0131944569435001
Trichococcus	1.55014284700863	1.41112982331113	1.68915587070612	0.221470689937008	0.831176103617683
Bavariicoccus	1.54847077797426	0.43867484157877	2.65826671436974	1.97401508414555	0.00599097649680133
Paeonia	1.53549099612527	1.60114792921582	1.46983406303472	-0.197865520940248	0.83422021971273
Lelliottia	1.52796601586004	1.19083724515739	1.8650947865627	0.721515174068199	0.333833401361292
Mangrovibacter	1.52781880731566	0.355800647502831	2.69983696712849	2.21403031324263	0.00249529596955778
Lonsdalea	1.52542500549449	0.5760563217431	2.47479368924589	1.70159737420694	0.0175349746341013
Actinoalloteichus	1.51198991680995	2.31243345189328	0.711546381726632	-1.22293662667392	0.15140872204953
Lethal	1.48642759150394	1.26434973085303	1.70850545215485	0.476569583997141	0.51943325013532
Acidicaldus	1.47776626416282	1.48569846529092	1.46983406303472	-0.114089844156233	0.891842222003454
Pseudorhodobacter	1.46953157680201	0.622375217053781	2.31668793655023	1.54681254554512	0.0382378429478959
Agarivorans	1.46435662421865	1.45887918540258	1.46983406303472	-0.0866838847495983	0.917550319469775
Coconut	1.45414788486567	1.54474970175279	1.36354606797855	-0.143482514251988	0.889495189955849
Garland	1.44970240138829	0.713926776333016	2.18547802644356	1.02649802509114	0.283975502769872
Egyptian	1.44301748555864	1.41620090808257	1.46983406303472	-0.0642855332964097	0.944033110643504
mixed	1.43451619772354	0.837068116309547	2.03196427913754	0.992846355019612	0.194666026708008
Bombiscardovia	1.41556133515907	1.36128860728343	1.46983406303472	-0.033564352870742	0.971016834038001
Sphaerisporangium	1.41086654797914	2.21191386316641	0.609819232791859	-1.69490642169048	0.018411844646006
Scopulibacillus	1.40915103750906	1.40280393286936	1.41549814214876	0.0501908396443577	0.956837134636827
Williamsia	1.40704930359438	2.45194348626089	0.362155120927871	-1.9289333751065	0.0110051538703615
Herbidospora	1.40681426659993	1.34379447016514	1.46983406303472	0.041159873944118	0.965201682520361
actinobacterium	1.38873321843063	1.694552112138	1.08291432472325	-0.444824269507639	0.64826011593363
Rickettsiaceae	1.36005430902953	1.47096852555046	1.2491400925086	-0.266115670483633	0.734340479358555
Paenochrobactrum	1.35166553855898	1.09206659734839	1.61126447976958	0.471361432786865	0.611736370299485
Desulfoglaeba	1.3403189681558	2.29608861098259	0.384549325329018	-1.80958664727098	0.0204422330053484
thermophilic	1.31580978461265	0.519667297227183	2.11195227199811	1.61507767987825	0.0344526204967932
Frederiksenia	1.29278061763531	0.739712586410978	5.44396794844202	1.14592344140366	0.113816061637752
Cereibacter	1.2823404730016	1.09484688296848	1.46983406303472	0.251340838951584	0.800467621416159
Naumannella	1.28141553116318	1.1753393767771	1.38749168554926	0.286871452641016	0.728815430009879
Banana	1.27320380582415	2.33508561782761	0.211321993820686	-2.14728425102577	0.00252794029625372
Fragaria	1.26198343428417	2.13587007676008	0.388096791808268	-1.44149578898995	0.0784352871977692
Oceanospirillum	1.25477987831671	2.28966026810462	0.219899488528812	-1.75054570242731	0.0430301242144849
Cherry	1.25313273130464	2.39153401548798	0.114731447121303	-2.28828917918581	0.00222155976854736
Stenoxybacter	1.23729527576844	0.581631077500957	1.89295947403592	1.21547441845127	0.179253041560088
Gloeothece	1.23345213033306	1.9680372302015	0.498867030464615	-1.59125054941385	0.0512998720030187
Mulberry	1.22083968417622	2.10266167587521	0.339017692477223	-1.80261544220885	0.0155261963514178
Acetobacteraceae	1.2093335726917	1.95752347599545	0.461143669387953	-1.74742884430019	0.016197877884159
Desulfosarcina	1.1945478846787	2.0217445563999	0.367351212957491	-1.60911315657348	0.0266266909751309
Desulfatiferula	1.18031971975135	1.49895800048996	0.861681439012744	-0.578147922837517	0.527853017145713
Sporocytophaga	1.15392237616308	0.838010689291431	1.46983406303472	0.556165031920953	0.454825997179806
Terasakiella	1.13893993211813	0.355180414777646	1.92269944945861	1.99125357741961	0.00445322560060299
Natronorubrum	1.13880387453094	0.807773686027166	1.46983406303472	0.575578771405379	0.447256238731546
Hormoscilla	1.11269934321531	0.473538317890215	1.7518603685404	1.16125418954561	0.222353068098062
Kibdelosporangium	1.1092737397951	1.34691563332108	0.871631846269119	-0.936897194131012	0.314667202852192
Lentzea	1.10841365179595	0.746993240557172	1.46983406303472	0.892836383922549	0.256845600495691
Thalassobius	1.10205681784299	0.864465178853064	1.33964845683292	0.501524541595183	0.562779253917433
proteobacterium	1.08492658830926	0.700019113583809	1.46983406303472	0.792693442783569	0.324688790137489
Bisgaardia	1.08218135731163	1.74270168154736	0.421661033075905	-1.3184918830073	0.108125787759774
Lutimaribacter	1.08083375925987	0.691833455485027	1.46983406303472	0.805898468372717	0.269358600815957
Cobetia	1.07682867622818	0.683823289421649	1.46983406303472	0.80963432275555	0.269131197668335
Desulfocella	1.06071559397818	0.651597124921643	1.46983406303472	0.976788594501468	0.183020599359481
Potato	1.05115012070999	0.658764143801529	1.44353609761845	0.838995547625995	0.287523457508233
Desulfonatronovibrio	1.0423890156909	0.614943968347087	1.46983406303472	0.915774366822484	0.20808874870015
Sabal	1.03875992065558	0.607685778276437	1.46983406303472	0.912714282906648	0.227940756169311
Jujube	1.02827939422426	0.991958356240578	1.06460043220794	0.121384105140939	0.898116529241958
Thermocatellispora	1.01978424168814	0.569734420341564	1.46983406303472	1.2978513754699	0.0873047050308224
Micropruina	1.01501029473771	0.560186526440704	1.46983406303472	1.11962766954524	0.117833057369873
Lycopersicon	1.0102970021987	0.55075994136268	1.46983406303472	0.941649756572394	0.257192746013668
Pseudophaeobacter	1.00472768318009	0.937047886549639	1.07240747981054	-0.197136056720563	0.86518481628974
Planomonospora	1.00214395387348	1.33251904518511	0.67176886256184	-0.730835065602641	0.382820811007526
Atopobacter	0.993158501185577	0.217057330757104	1.76925967161405	1.52405751239082	0.101598804206303
Uruburuella	0.99192264996274	0.941170684081281	1.0426746158442	0.166006525818585	0.864595720110371
Ipomoea	0.989515558077237	0.509197053119756	1.46983406303472	1.12783928424329	0.121717792992339
Tetrasphaera	0.973923451905967	0.478012840777215	1.46983406303472	1.35454492187914	0.0728943448228011
Clover	0.972524094107697	1.26275368416314	0.682294504052259	-0.583067874673389	0.516364164065768
spirochete	0.970315886692695	0.470797710350671	1.46983406303472	1.18964886103642	0.136574458566299
Actinopolyspora	0.968096378282453	0.466358693530187	1.46983406303472	1.2501380390159	0.0819900339253655
American	0.963072263161226	0.456310463287732	1.46983406303472	1.25939967244788	0.0778890375934275
Halorubellus	0.951974362274464	0.434114661514208	1.46983406303472	1.82924619169254	0.0180631708183499
Cosenzaea	0.951175888609203	0.432517714183687	1.46983406303472	1.26895535077658	0.0799900695202055
Tardiphaga	0.949900351161361	0.429966639288002	1.46983406303472	1.33629459719242	0.0792174239657526
Wheat	0.944886425768994	0.419938788503269	1.46983406303472	1.3967005175178	0.0547727679725637
Vinca	0.942435119657453	0.415036176280188	1.46983406303472	1.49882328848362	0.0441543188259596
Gloeocapsopsis	0.932115596470237	0.394397129905755	1.46983406303472	1.68866020918423	0.0224545051461279
Haloarchaeobius	0.928371504359716	0.386908945684713	1.46983406303472	1.40134216962907	0.0515239230791838
Czech	0.920876560185774	0.37191905733683	1.46983406303472	1.52502829764769	0.0425441634945363
Pigeon	0.918215285801152	0.366596508567584	1.46983406303472	1.55144601442622	0.0335727978127598
Aquabacterium	0.913147375289823	1.15190354030751	0.674391210272133	-0.657548927994287	0.497542484407677
Chrysosporum	0.907928615836968	0.346023168639217	1.46983406303472	1.51922996638629	0.0417468041857532
Halobiforma	0.90464000505841	0.339445947082101	1.46983406303472	1.70393040780046	0.0199671071915722
deep-sea	0.904136501313304	0.801383724552163	1.00688927807444	0.244114647455033	0.832402031293575
Japanese	0.898082064473679	0.326330065912639	1.46983406303472	1.53693088674846	0.0389634762911835
Indian	0.897792606852211	0.325751150669703	1.46983406303472	1.53121216174609	0.0417468041857532
Ciceribacter	0.892010302332454	0.31418654163019	1.46983406303472	1.5486263761623	0.0372776254963843
Desulfofaba	0.890798678908333	0.311763294781947	1.46983406303472	1.69524781185432	0.0206609879776903
Coenonia	0.890060187878525	1.4927744217874	0.287345953969648	-1.18156518144492	0.197094878223303
Malus	0.878374376326635	0.737132067239576	1.01961668541369	0.397407899141265	0.716699443524217
Aureispira	0.876959227339495	0.284084391644272	1.46983406303472	1.71001103466305	0.0196431739429171
Ectenagena	0.874116664363484	0.27839926569225	1.46983406303472	1.71544050190988	0.019279326608429
Melittangium	0.873732443141422	1.16737659422032	0.580088292062522	-0.447712725512016	0.692416489675678
Halopelagius	0.871997856052588	0.274161649070458	1.46983406303472	1.70027638494525	0.0226590522318665
Diaphorobacter	0.854456789559727	0.239079516084736	1.46983406303472	1.8840359414987	0.0110349044116056
Thermoactinospora	0.852733513445476	0.235632963856233	1.46983406303472	1.86096688043703	0.0137522659286386
Oxalobacteraceae	0.852057441055058	0.234280819075397	1.46983406303472	1.86993547916918	0.0127740365689263
Plantibacter	0.851032737700575	0.232231412366431	1.46983406303472	1.88319278902156	0.0110379216618749
Cactus	0.850685788731727	0.231537514428735	1.46983406303472	1.88390220432632	0.0110349044116056
Desulfobacter	0.850171940641058	0.230509818247397	1.46983406303472	1.8836946671617	0.0110349044116056
Goodfellowiella	0.848226449851691	0.226618836668663	1.46983406303472	1.86977410264898	0.0127758797251419
Pecan	0.847413385489148	0.224992707943578	1.46983406303472	1.89647681194593	0.00974309268315928
Crocosphaera	0.846760827498362	0.223687591962004	1.46983406303472	1.86096922854721	0.0137534620186452
Leucobacter	0.843744636227888	0.217655209421058	1.46983406303472	1.89337164344331	0.0106628505067127
Haladaptatus	0.843445696895912	0.217057330757104	1.46983406303472	2.23884050256967	0.00270500696118589
Shinella	0.838225837351569	0.20661761166842	1.46983406303472	1.87070588331361	0.0133156579322535
Methanofollis	0.834828507032493	0.199822951030268	1.46983406303472	2.03671573716512	0.00739281227336894
Blueberry	0.831233886005518	0.192633708976318	1.46983406303472	2.06427040315263	0.00553712782953177
Desulfonatronum	0.824044643951568	0.178255224868418	1.46983406303472	2.0361003098336	0.00742993776194196
Arhodomonas	0.823586931091685	0.177339799148651	1.46983406303472	2.0639294981645	0.00555062061490713
Microtetraspora	0.82347594945593	0.17711783587714	1.46983406303472	2.07782432695157	0.00471319959434311
Pseudorhodoferax	0.820743369682737	0.171652676330755	1.46983406303472	2.25608521068534	0.00224165864553122
Verrucomicrobium	0.820636473036714	0.17143888303871	1.46983406303472	2.07771883125561	0.00471319959434311
Loktanella	0.817048996325305	1.48200026854029	1.22520591029776	0.895400038490066	0.373733893521763
Actinocorallia	0.812759330043013	0.685399408655786	0.94011925143024	0.297203140704351	0.802639481489909
Xenococcus	0.812193136746801	0.850155302118171	0.774230971375431	-0.11367398774313	0.905111508336975
Bowmanella	0.809802003900292	0.149769944765865	1.46983406303472	2.06330488495129	0.00558409840525732
Cryptosporangium	0.806296616933421	0.142759170832124	1.46983406303472	2.03528786785877	0.00749392875584538
Papaya	0.804131603574968	0.11351457653822	1.49474863061172	2.04086337588621	0.0118137197489215
Rouxiella	0.799845901629966	0.271346003770057	1.32834579948987	1.52109123544929	0.0706661199439986
Balneatrix	0.799782862165172	0.129731661295625	1.46983406303472	2.25508564088118	0.00224165864553122
Amorphomonas	0.798106440634832	0.126378818234946	1.46983406303472	2.23625292516349	0.00274736230878546
Rhizobacter	0.798041042469562	0.126248021904406	1.46983406303472	2.2362490611759	0.00274736230878546
Ishikawaella	0.797900065646124	0.125966068257528	1.46983406303472	2.25499425666688	0.00224165864553122
Inquilinus	0.794335439806832	0.118836816578945	1.46983406303472	2.2360294719324	0.00274736230878546
Chromatium	0.793766745311193	0.117699427587668	1.46983406303472	2.25479269387109	0.00224165864553122
Maize	0.793454537203574	0.117075011372429	1.46983406303472	2.25477741587101	0.00224165864553122
Turicibacter	0.793347064386269	0.762945159614953	0.823748969157585	0.135100733569187	0.902098417767797
Azorhizophilus	0.793182876043938	0.116531689053157	1.46983406303472	2.25476411590336	0.00224165864553122
Tolypothrix	0.792802260825084	0.110710401229577	1.47489412042059	1.95228168553936	0.0242668436481243
Amaranthus	0.792024925615584	0.114215788196448	1.46983406303472	2.25470736131462	0.00224165864553122
Halomicroarcula	0.792024925615584	0.114215788196448	1.46983406303472	2.25470736131462	0.00224165864553122
German	0.789693422866659	0.109552782698599	1.46983406303472	2.23575258309128	0.00274736230878546
Westiellopsis	0.789693422866659	0.109552782698599	1.46983406303472	2.23575258309128	0.00274736230878546
1163	0.789181364206636	0.108528665378552	1.46983406303472	2.42871768303623	0.00107118852879686
haloarchaeon	0.789181364206636	0.108528665378552	1.46983406303472	2.42871768303623	0.00107118852879686
Hyalesthes	0.789181364206636	0.108528665378552	1.46983406303472	2.42871768303623	0.00107118852879686
Oceanibulbus	0.789181364206636	0.108528665378552	1.46983406303472	2.42871768303623	0.00107118852879686
Pseudospirillum	0.789181364206636	0.108528665378552	1.46983406303472	2.42871768303623	0.00107118852879686
Sagittula	0.789181364206636	0.108528665378552	1.46983406303472	2.42871768303623	0.00107118852879686
Gaillardia	0.788868031937585	0.107902000840452	1.46983406303472	2.23570313739906	0.00274736230878546
Methanoplanus	0.788868031937585	0.107902000840452	1.46983406303472	2.23570313739906	0.00274736230878546
Toona	0.788868031937585	0.107902000840452	1.46983406303472	2.23570313739906	0.00274736230878546
Amaricoccus	0.788363751486007	0.3484673172939	1.22826018567811	0.955763535997332	0.339085202022898
Natronoarchaeum	0.788259311453044	0.106684559871368	1.46983406303472	2.23566663019055	0.00274736230878546
Gram-negative	0.786008808761605	0.10218355448849	1.46983406303472	2.23553135357414	0.00274736230878546
Chelonobacter	0.78568572686616	0.1015373906976	1.46983406303472	2.25439481542052	0.00224165864553122
Thermovum	0.78568572686616	0.1015373906976	1.46983406303472	2.25439481542052	0.00224165864553122
Georgfuchsia	0.782503421794734	0.0951727805547491	1.46983406303472	2.23531968228305	0.00274916815350478
haloalkaliphilic	0.776042303112982	1.43735315910466	0.114731447121303	-1.13833553600725	0.243300824961792
Peptostreptococcus	0.774685608741899	0.551578700766574	0.997792516717224	0.892251509378241	0.274186599814728
Catenovulum	0.768220856689071	0.0666076503434225	1.46983406303472	2.42740380398739	0.00107118852879686
Heracleum	0.768220856689071	0.0666076503434225	1.46983406303472	2.42740380398739	0.00107118852879686
Milkweed	0.768220856689071	0.0666076503434225	1.46983406303472	2.42740380398739	0.00107118852879686
Symploca	0.768220856689071	0.0666076503434225	1.46983406303472	2.42740380398739	0.00107118852879686
Thiobacter	0.768220856689071	0.0666076503434225	1.46983406303472	2.42740380398739	0.00107118852879686
Otariodibacter	0.766870382473608	0.0666076503434225	1.46713311460379	1.58774969524501	0.0858768110214818
Buttiauxella	0.766511736076096	0.0631894091174729	1.46983406303472	2.42729469484068	0.00107118852879686
Hydrogenibacillus	0.766511736076096	0.0631894091174729	1.46983406303472	2.42729469484068	0.00107118852879686
Soybean	0.766511736076096	0.0631894091174729	1.46983406303472	2.42729469484068	0.00107118852879686
Spirillospora	0.766511736076096	0.0631894091174729	1.46983406303472	2.42729469484068	0.00107118852879686
Rivibacter	0.766479036993461	0.0631240109522029	1.46983406303472	2.42729260438687	0.00107118852879686
Samsonia	0.766479036993461	0.0631240109522029	1.46983406303472	2.42729260438687	0.00107118852879686
IncT	0.766118737985466	0.701596117284258	0.830641358686674	0.151228504222611	0.894943209316743
Fusibacter	0.764626235662096	0.0594184082894725	1.46983406303472	2.42717397217846	0.00107118852879686
Aetherobacter	0.764596240474412	0.0593584179141058	1.46983406303472	2.42717204867338	0.00107118852879686
Oligella	0.764596240474412	0.0593584179141058	1.46983406303472	2.42717204867338	0.00107118852879686
Robinsoniella	0.764596240474412	0.0593584179141058	1.46983406303472	2.42717204867338	0.00107118852879686
Wohlfahrtiimonas	0.764596240474412	0.0593584179141058	1.46983406303472	2.42717204867338	0.00107118852879686
286	0.762305227192009	0.0547763913492995	1.46983406303472	2.4270248528797	0.00107118852879686
Frigoribacterium	0.762305227192009	0.0547763913492995	1.46983406303472	2.4270248528797	0.00107118852879686
Halotalea	0.762305227192009	0.0547763913492995	1.46983406303472	2.4270248528797	0.00107118852879686
Sediminicola	0.762305227192009	0.0547763913492995	1.46983406303472	2.4270248528797	0.00107118852879686
Smaragdicoccus	0.762305227192009	0.0547763913492995	1.46983406303472	2.4270248528797	0.00107118852879686
CFB-group	0.761892531727472	0.0539510004202258	1.46983406303472	2.42699827870819	0.00107118852879686
Halosimplex	0.761892531727472	0.0539510004202258	1.46983406303472	2.42699827870819	0.00107118852879686
Helianthus	0.761892531727472	0.0539510004202258	1.46983406303472	2.42699827870819	0.00107118852879686
larch	0.761892531727472	0.0539510004202258	1.46983406303472	2.42699827870819	0.00107118852879686
Methylosulfonomonas	0.761892531727472	0.0539510004202258	1.46983406303472	2.42699827870819	0.00107118852879686
Ponticoccus	0.761892531727472	0.0539510004202258	1.46983406303472	2.42699827870819	0.00107118852879686
Salicola	0.761892531727472	0.0539510004202258	1.46983406303472	2.42699827870819	0.00107118852879686
Bdellovibrionales	0.761588171485202	0.0533422799356842	1.46983406303472	2.4269786688933	0.00107118852879686
Enhygromyxa	0.761588171485202	0.0533422799356842	1.46983406303472	2.4269786688933	0.00107118852879686
Halobaculum	0.761588171485202	0.0533422799356842	1.46983406303472	2.4269786688933	0.00107118852879686
Maribius	0.761588171485202	0.0533422799356842	1.46983406303472	2.4269786688933	0.00107118852879686
Peredibacter	0.761588171485202	0.0533422799356842	1.46983406303472	2.4269786688933	0.00107118852879686
Agrococcus	0.760462920139482	0.0510917772442452	1.46983406303472	2.42690608420113	0.00107118852879686
Salipiger	0.760462920139482	0.0510917772442452	1.46983406303472	2.42690608420113	0.00107118852879686
Sym	0.760462920139482	0.0510917772442452	1.46983406303472	2.42690608420113	0.00107118852879686
Yokenella	0.760462920139482	0.0510917772442452	1.46983406303472	2.42690608420113	0.00107118852879686
archaeon	0.758710226656047	0.0475863902773746	1.46983406303472	2.42679275825699	0.00107118852879686
Brinjal	0.758710226656047	0.0475863902773746	1.46983406303472	2.42679275825699	0.00107118852879686
Desulfoplanes	0.758710226656047	0.0475863902773746	1.46983406303472	2.42679275825699	0.00107118852879686
IncW	0.758710226656047	0.0475863902773746	1.46983406303472	2.42679275825699	0.00107118852879686
Roseateles	0.758710226656047	0.0475863902773746	1.46983406303472	2.42679275825699	0.00107118852879686
Terracoccus	0.758710226656047	0.0475863902773746	1.46983406303472	2.42679275825699	0.00107118852879686
Thermochromatium	0.758710226656047	0.0475863902773746	1.46983406303472	2.42679275825699	0.00107118852879686
Roseovarius	0.758480261278226	0.691867358098625	0.825093164457827	0.244986433886731	0.837271178708478
Savagea	0.741710432722353	1.36418030008114	0.119240565363562	-1.46977865069248	0.0937435368253985
Propionicicella	0.739143511736912	1.15999124513583	0.318295778337992	-1.14702075888742	0.204727583906668
Novispirillum	0.737146503765066	0.563131923940381	0.91116108358975	0.472026673811756	0.647409692216537
Halopenitus	0.736953934594554	1.10258499363766	0.371322875551453	-0.789349164322464	0.401574062455365
Halarchaeum	0.733293205521856	0.739712586410978	0.726873824632734	0.114576860119774	0.904881485302674
Sarcina	0.73317449032916	0.0587381851889201	4.45832225741132	1.73410986656	0.0575834949875962
Phormidiaceae	0.732480943358617	0.739712586410978	0.725249300306256	-0.00302990066909025	0.997318650775396
Brachymonas	0.719960290805381	0.0510917772442452	4.13136180772845	1.58183425422143	0.087789911107685
Thalassotalea	0.717357168029372	0.882902841492189	0.551811494566555	-0.234174267534412	0.841412679256426
Aquibacillus	0.706686301551843	1.29864115598238	0.114731447121303	-1.25538529324379	0.184166878847898
Glossina	0.706257128065562	0.463674693484362	0.948839562646763	0.766024713745986	0.403943531170521
Oleibacter	0.700570628242826	0.739712586410978	0.661428670074674	-0.195306992870817	0.845070546028294
Ruminobacter	0.700524833241804	0.239403964684233	1.16164570179937	1.06917935123735	0.275009685477232
Sowthistle	0.698578716785402	0.5126002324926	0.884557201078205	0.3292077263525	0.766177378722361
Budvicia	0.687029799487358	0.739712586410978	0.634347012563738	-0.0489262923289494	0.963478940274729
Balnearium	0.686323357657952	0.156115055655927	1.21653165965998	1.56065665100535	0.0926885268960326
Subtercola	0.686218582239954	0.535282311063218	0.83715485341669	0.261217156841213	0.833076461663239
Haliea	0.675992888736055	0.55365178514019	0.798333992331921	0.35034973769676	0.754139111226863
Acrocarpospora	0.671786632931667	1.09614959205677	0.247423673806568	-1.1769624649197	0.165210098786759
Methylobacter	0.669487448045559	0.667232664454871	0.671742231636247	0.181811022472928	0.877102715040594
Agreia	0.660827916572684	1.22984551108278	0.0918103220625873	-1.43607917079566	0.0914214606527361
Nodosilinea	0.660436579677278	0.107902000840452	1.2129711585141	1.40506850615561	0.135791966580756
Succinivibrio	0.653116205902748	0.242768083385444	5.1797441497651	1.48225030915098	0.0851769453884855
Basfia	0.649287514878232	1.09203326057257	0.20654176918389	-1.09070038187646	0.230278207991483
Geopsychrobacter	0.644143104264687	0.486298444868094	0.80198776366128	0.613802255841692	0.530744688696766
Kozakia	0.64325480751874	0.27777703610119	1.00873257893629	1.0045407776182	0.289136922871704
Neptuniibacter	0.640318043690579	0.922914391290471	0.357721696090687	-0.705979313642305	0.48789969515043
Planotetraspora	0.638823706665515	1.07687177978961	0.200775633541425	-1.11840403366365	0.200628912112262
Pseudoduganella	0.637180001263973	0.219105565397198	1.05525443713075	0.61521153848881	0.523105851917527
Cohaesibacter	0.636675433725976	1.21283252657716	0.0605183408747927	-1.39510783161014	0.109502757307963
Gallicola	0.63343446320875	1.12606715089801	0.140801775519492	-1.21234927360556	0.192646137327545
Salinibacterium	0.625999752209001	0.283664981100527	0.968334523317476	1.19440549996343	0.217067579448967
Macellibacteroides	0.61922689630399	77.1478562292706	0.561926739078343	-0.329084423004812	0.750349941552782
Sweet	0.613840196604857	0.932918933455519	0.294761459754194	-0.807120013128449	0.388755718977683
Phorcysia	0.6046160112492	0.106684559871368	1.10254746262703	1.08695890994266	0.25425877626553
Gram-positive	0.599389703147299	0.739712586410978	0.459066819883619	-0.395588515932188	0.666939848980371
Sesamum	0.598785725329544	1.08284000353779	0.114731447121303	-0.809763365091669	0.425760625539074
Marinovum	0.595986911812999	0.357369765151006	0.834604058474993	0.670899725333629	0.524769785039112
Methanogenium	0.587084734833617	0.630932655855925	0.543236813811308	0.0316119149403989	0.981179300058683
Postechiella	0.576106698068028	0.555149158536541	0.597064237599515	0.0436611845379741	0.971562608842449
Acidocella	0.569587785301318	0.739712586410978	0.399462984191658	-0.440493992834515	0.636437205313486
Desulfovibrionales	0.568675629881773	0.280834985668144	0.856516274095402	0.827975716869389	0.416833640377263
Oceanobacter	0.567192058981151	0.739712586410978	0.394671531551324	-0.386020836986233	0.687939633914476
Loofah	0.562331968398918	0.821231040358734	0.303432896439101	-0.576395727740428	0.573350567515069
Biostraticola	0.561420262518587	0.739712586410978	0.383127938626197	-0.376596555483334	0.704919988891382
Actinoallomurus	0.560464369086237	0.908081734360301	0.212847003812173	-0.775293514264371	0.425711760445967
Anaerobacillus	0.538342081678866	0.739712586410978	0.336971576946754	-0.581344857453796	0.507713237009027
Apricot	0.537524231124567	0.579782475348051	0.495265986901083	-0.00476120956703128	0.997318650775396
Coleofasciculus	0.536575635124629	0.435011744754968	0.638139525494291	0.366007001787032	0.746138881425538
Almond	0.536139867160593	0.976497749664637	0.0957819846565492	-0.961845828010529	0.33178737816844
Halobacteriaceae	0.531281900624748	0.882804895011141	0.179758906238355	-0.867457795948655	0.363946791356023
Cryobacterium	0.525865863577144	0.860167757841189	0.191563969313098	-0.829499311624503	0.381546568292792
Mastigocoleus	0.52557564530392	0.739712586410978	0.311438704196862	-0.581099586218404	0.507796412140963
Methylocaldum	0.52422157235677	0.10218355448849	0.946259590225049	1.28608310805027	0.180029708372109
Anderseniella	0.521193669570144	0.260480345995443	0.781906993144845	0.367106554074533	0.75242427300026
Prosthecomicrobium	0.51084956054244	0.675608051074594	0.346091070010286	-0.643214390304016	0.513653467481889
Chthoniobacter	0.508679251889929	0.92554818171727	0.0918103220625873	-0.707394022453936	0.497218919259117
Green	0.50853498470678	0.29083262811122	0.726237341302341	0.648804990721136	0.516364164065768
Halolamina	0.503784139014432	0.443682599238682	0.563885678790181	0.488117383947272	0.658870927141146
Desulforhopalus	0.499696876826778	0.575765367530008	0.423628386123549	0.00346868324999528	0.997318650775396
Silicibacter	0.49740012407356	0.355475001017449	0.639325247129671	0.310777058951001	0.793530459456545
Ectothiorhodospira	0.495354120512671	0.289742847620866	0.700965393404476	0.627021043690527	0.549875524732495
Rhodobaca	0.484587740326792	0.739712586410978	0.229462894242605	-0.757669510257515	0.378558223791657
Anabaenopsis	0.481999415883449	0.739712586410978	0.22428624535592	-0.765342566438122	0.367767430326951
Porphyrobacter	0.481838839755267	0.739712586410978	0.223965093099555	-0.765337624014898	0.367767430326951
Marinococcus	0.479117661154685	0.598175297043587	0.360060025265784	-0.155584017202679	0.894943209316743
Walnut	0.476262712921958	0.41509907504157	0.537426350802346	0.280248837332471	0.814821797229244
Kinetoplastibacterium	0.471322893832424	0.396222642256363	0.546423145408485	0.280635474334114	0.818467770874139
Rosenbergiella	0.468286138882915	0.0547763913492995	0.881795886416531	1.04279726152261	0.269131197668335
Psammotettix	0.46794119391912	0.739712586410978	0.196169801427262	-0.764902068402574	0.367767430326951
Thalassobacter	0.46794119391912	0.739712586410978	0.196169801427262	-0.764902068402574	0.367767430326951
Aquincola	0.462536324408956	2.25881453611974	0.189022601574163	-0.555134906794992	0.60686114569759
Phaeochromatium	0.458984467303737	0.23449748951993	0.683471445087545	0.876308937915333	0.378271380476705
Aureimonas	0.452381018735142	0.108528665378552	0.796233372091731	0.831648213098776	0.400923041973152
Venenivibrio	0.446083697304471	0.739712586410978	0.152454808197965	-0.945391249324526	0.256873404041028
Neokomagataea	0.439322130335652	0.177057845501774	0.70158641516953	1.10689799823007	0.225155269371346
Ixeris	0.434541358097999	0.312230111311853	0.556852604884145	0.370042854418207	0.742622972313822
Apple	0.434108423555174	0.739712586410978	0.128504260699371	-0.944807771575493	0.257192746013668
arsenite-oxidising	0.429612129084539	0.739712586410978	0.119511671758099	-0.944583579896445	0.257192746013668
Spirillum	0.429612129084539	0.739712586410978	0.119511671758099	-0.944583579896445	0.257192746013668
Sulfophobococcus	0.429464920871511	0.338845159976913	0.520084681766108	0.264003958322781	0.83422021971273
Sedimentibacter	0.429148528233094	0.142759170832124	0.715537885634063	0.758904514492999	0.460780594506261
Oxalicibacterium	0.425410761621115	0.554263905044256	0.296557618197974	-0.183067739738676	0.877102715040594
Cleome	0.420050201590845	0.739712586410978	0.100387816770713	-0.944097107195107	0.257192746013668
Chroococcus	0.418212637212161	0.560994308236561	0.275430966187762	-0.203534103523637	0.865147092674847
Myxosarcina	0.417747285533764	0.739712586410978	0.0957819846565492	-0.943977916242753	0.257192746013668
Obesumbacterium	0.417747285533764	0.739712586410978	0.0957819846565492	-0.943977916242753	0.257192746013668
Neisseriaceae	0.410414109135544	0.547336728323537	0.27349148994755	-0.237103383199338	0.842589091961735
Zymobacter	0.407871177066817	0.390680475236289	0.425061878897345	0.196317364007161	0.865147092674847
Sesame	0.403893591696886	0.573815170908907	0.233972012484865	-0.286003775748114	0.813936771983684
Alishewanella	0.400115463642885	0.739712586410978	0.0605183408747927	-0.943037889055306	0.257192746013668
Chrysanthemum	0.400115463642885	0.739712586410978	0.0605183408747927	-0.943037889055306	0.257192746013668
Dogwood	0.400115463642885	0.739712586410978	0.0605183408747927	-0.943037889055306	0.257192746013668
Mariprofundus	0.400115463642885	0.739712586410978	0.0605183408747927	-0.943037889055306	0.257192746013668
Poinsettia	0.400115463642885	0.739712586410978	0.0605183408747927	-0.943037889055306	0.257192746013668
Sugar	0.400115463642885	0.739712586410978	0.0605183408747927	-0.943037889055306	0.257192746013668
Antarctobacter	0.393324931409983	0.645848087300473	0.140801775519492	-0.718504816029744	0.477368862779263
Coorg	0.389793149991469	0.0666076503434225	0.712978649639515	0.903168758144992	0.353893464709187
Cocos	0.384541285387432	0.462152984820261	0.306929585954603	0.0822776118656362	0.94741419312169
Palleronia	0.372897116331474	0.360281450564836	0.385512782098112	0.0525096635217701	0.963478940274729
2273	0.371057446217141	0.231076492410131	0.511038400024152	0.711652659339453	0.490323743248687
Tanzanian	0.361313530451324	0.385207427577268	0.337419633325379	-0.0378196363179096	0.977136292823775
Erythromicrobium	0.358798180053379	0.425010404502745	0.292585955604012	-0.0064988457900161	0.997318650775396
Globicatella	0.354258386966776	0.452983551292757	0.255533222640795	-0.217778098645546	0.853843057776238
Diplorickettsia	0.354135513942026	0.647752687009259	0.0605183408747927	-0.622648930606934	0.551730686085753
Roseivivax	0.352488475523826	0.108528665378552	0.596448285669101	0.725830703481721	0.473473178494435
Halogranum	0.349307600715096	0.517060178805814	0.181555022624378	-0.0658128143191815	0.957488472191622
Plantactinospora	0.330659285433522	0.343022792529051	0.318295778337992	0.0019882372512632	0.997972659081809
Rehmannia	0.330059450086366	0.0631894091174729	0.596929491055258	0.981052020822706	0.324178423090258
Phyllobacterium	0.328293478702129	0.537346392040695	0.119240565363562	-0.513412252317953	0.638617905055025
Litorisediminicola	0.32789047986528	0.118776826203578	0.537004133526983	0.530903049481531	0.613896120964114
Hemp	0.323553948259188	0.455543927205278	0.191563969313098	-0.0995234671783687	0.920712326154542
Luteimonas	0.31986450045483	0.0631240109522029	0.576604989957456	0.479994973026035	0.631368010877631
Desulfosalsimonas	0.313489741537619	0.172059115763896	0.454920367311343	0.580974366318217	0.571391719188827
Microchaete	0.300233174263307	0.263317821595772	0.337148526930842	0.123326767419467	0.911728754094625
Lebetimonas	0.297449374749645	0.165552190744147	0.429346558755144	0.525863537810654	0.631368010877631
Salinicola	0.29676819199111	0.392760750440795	0.200775633541425	-0.0635973426090624	0.957488472191622
Neptunomonas	0.29151766622613	0.0593584179141058	0.523676914538155	0.584427271810511	0.540180390581304
planctomycete	0.290321025756488	0.439840275993485	0.140801775519492	-0.342019563939154	0.7679896513145
Mitsuaria	0.287966909933569	0.274770369554999	0.301163450312138	0.204870911758809	0.865147092674847
Bischofia	0.285600888504294	0.114215788196448	0.45698598881214	0.659143997002975	0.516797695283808
Tepidimonas	0.280977727727961	0.0510917772442452	0.510863678211677	0.689187022462694	0.495774945487821
Marinobacterium	0.276982889378072	0.205883181784327	0.348082596971818	0.318040920622659	0.786415143720123
Spirea	0.271762822910707	0.229835699597585	0.313689946223829	0.250178058843715	0.836844515641297
Microseira	0.266875081782675	0.0631240109522029	0.470626152613147	0.615157720185074	0.547349488518089
Westiella	0.266131498370812	0.34864235261645	0.183620644125175	-0.0110225375025073	0.993837977548085
Methylarcula	0.265841317523679	0.390880859527866	0.140801775519492	-0.244078943821013	0.839564751751829
Ancylobacter	0.265357055894463	0.172179096514629	0.358535015274297	0.25662823000321	0.813660100766186
Oerskovia	0.265126544885161	0.171718074496025	0.358535015274297	0.325981714372647	0.75304659008838
Niveispirillum	0.261735153787707	0.403958635817314	0.119511671758099	-0.200011646712379	0.865147092674847
Grey	0.260836397577556	0.0533422799356842	0.468330515219428	0.605625720296244	0.551420983592401
Sulfurisphaera	0.254821643180558	0.217057330757104	0.292585955604012	0.325128454832552	0.753160133693497
Bacterioplanes	0.249884618458777	0.0666076503434225	0.433161586574131	0.685307731477855	0.497218919259117
ectosymbiont	0.246648891096398	0.0475863902773746	1.63811704555104	0.392985773185173	0.70020874829259
Gallaecimonas	0.242384346640733	0.122542419241675	0.36222627403979	0.630952481020339	0.549284520423508
Oceanicola	0.240909188689405	0.161802178473823	0.320016198904987	0.415968134684325	0.716699443524217
Leucothrix	0.23926770258393	0.418017064293068	0.0605183408747927	-0.245332092023608	0.84039181220618
Cryptotaenia	0.236272883148033	0.28495345957693	0.187592306719136	0.112433814310669	0.920740827662979
Mycoplana	0.23223020439287	0.364072592015028	0.100387816770713	-0.138434935365073	0.905111508336975
Triadica	0.231508225786408	0.161853001260677	0.301163450312138	0.209302562846516	0.83422021971273
Stygiolobus	0.226085924256034	0.112760688225157	0.339411160286911	0.419449698899513	0.700548809319454
1142	0.222607446601055	0.216643967988392	0.228570925213719	0.242943833947025	0.841412679256426
Nitrospirillum	0.222293948574124	0.108528665378552	0.336059231769697	0.595241785809274	0.557540368516876
Methylosinus	0.221303810688646	0.32787617425599	0.114731447121303	-0.0620453280757774	0.957488472191622
Blastomonas	0.219965796872575	0.379413252870357	0.0605183408747927	-0.0927209707141798	0.933778906854003
Limnothrix	0.218861578223218	0.17588469917736	0.261838457269077	0.412930401669221	0.716699443524217
Halonotius	0.217264122684538	0.121927594306393	0.312600651062684	0.497643315111714	0.636437205313486
Helcococcus	0.216618117651828	0.280781427105692	0.152454808197965	0.0828315505219338	0.943841528241692
Thermosporothrix	0.211346598333644	0.322305379896576	0.100387816770713	-0.00313377011411219	0.997318650775396
Gibbsiella	0.211062271219502	0.113369408709698	0.308755133729307	0.520539110360511	0.635560698485017
Asclepias	0.209738332595617	0.23585602106606	0.183620644125175	0.202909231412323	0.865147092674847
Halorientalis	0.20089631714191	0.161244280776136	0.240548353507684	0.323426862469421	0.770609878817382
Peach	0.200758426997498	0.27333374555199	0.128183108443006	-0.00358764900620266	0.997318650775396
Gleditsia	0.198937274811281	0.306064227559975	0.0918103220625873	0.00883306131484248	0.995632846975582
Carnimonas	0.197851106296949	0.215672199961006	0.180030012632892	0.238647599064771	0.842589091961735
Sterolibacterium	0.193992013628521	0.177470595479191	0.210513431777852	0.243035610168753	0.83422021971273
Desulfacinum	0.184226090867058	0.126378818234946	0.242073363499171	0.314136532612213	0.742390001293054
Pelomonas	0.179813025288254	0.0510917772442452	0.308534273332263	0.487649215943207	0.642414714510297
Periwinkle	0.178111722789829	0.108528665378552	0.247694780201105	0.301883579155386	0.766265749567084
Pseudochrobactrum	0.173741560618137	0.218978860536903	0.128504260699371	0.160408659174	0.886581702801331
Microbacteriaceae	0.160519390345417	0.192855672247828	0.128183108443006	0.114697593772362	0.907471380847164
Thermocrispum	0.15829306454445	0.0986781675216198	0.21790796156728	0.174175703463078	0.865147092674847
Spirulina	0.156539891424437	0.252561441974081	0.0605183408747927	0.0553909112983572	0.957488472191622
Eleftheria	0.153886705141548	0.17959030184009	0.128183108443006	0.113137700507725	0.907471380847164
Duganella	0.15366419705872	0.0631894091174729	0.244138984999967	0.34066792954087	0.730411280525816
Solimonas	0.153289757220844	0.178075253742317	0.128504260699371	0.104468593080818	0.909955216836844
Olavius	0.151700629032675	0.0631240109522029	0.240277247113148	0.340739947766166	0.730411280525816
Texas	0.148563666363165	0.0475863902773746	0.249540942448956	0.338407877330982	0.730694104017502
Jeotgalibaca	0.147226272645966	0.17972109817063	0.114731447121303	0.111511651159413	0.907471380847164
Rhodoplanes	0.146802926751647	0.165422745060289	0.128183108443006	0.111406166070984	0.907471380847164
Actibacterium	0.146137948807176	0.231757556739558	0.0605183408747927	0.0750621032872786	0.94828091144102
Capsicum	0.1451194200077	0.1015373906976	0.188701449317799	0.30676107151246	0.780018257165114
thiosulfate-reducing	0.144981769670589	0.161780430898172	0.128183108443006	0.11094937759629	0.907471380847164
Swaminathania	0.144015885097738	0.168791204831913	0.119240565363562	0.11070510219957	0.907471380847164
Lactuca	0.13953131835261	0.0547763913492995	0.22428624535592	0.278661422415512	0.779928796020437
Acyrthosiphon	0.137220479154792	0.0594184082894725	0.215022550020111	0.277102236270993	0.780018257165114
Group	0.135254153142478	0.174726321628406	0.0957819846565492	0.150286482305086	0.891842222003454
Paradevosia	0.131704796463219	0.122607817406945	0.140801775519492	0.163820384083643	0.870474088843032
Lucerne	0.127125991218215	0.133215300686845	0.121036681749585	0.209302562846516	0.83422021971273
primary	0.122517974876264	0.116531689053157	0.128504260699371	0.159825519143173	0.871770533267555
Kushneria	0.12178955049563	0.122542419241675	0.121036681749585	0.209675342705911	0.83422021971273
Marinospirillum	0.116905275544792	0.173292210214791	0.0605183408747927	0.104468593080818	0.909955216836844
Glycocaulis	0.111015003280477	0.126248021904406	0.0957819846565492	0.156885577963667	0.871770533267555
Pleomorphobacterium	0.110803690761741	0.129797059460895	0.0918103220625873	0.156885577963667	0.871770533267555
Oleomonas	0.10311608990745	0.110450195158351	0.0957819846565492	0.156885577963667	0.871770533267555
Piscinibacter	0.101995592318482	0.0631894091174729	0.140801775519492	0.209302562846515	0.83422021971273
Neoasaia	0.0977890834343958	0.0547763913492995	0.140801775519492	0.209302562846516	0.83422021971273
Tephrosia	0.0975559555213967	0.0666076503434225	0.128504260699371	0.209302562846516	0.83422021971273
Leclercia	0.0929241078534924	0.0666076503434225	0.119240565363562	0.209302562846516	0.83422021971273
Desulfonatronospira	0.0894650400237858	0.0594184082894725	0.119511671758099	0.209302562846515	0.83422021971273
Cranberry	0.0889604281193878	0.0631894091174729	0.114731447121303	0.209302562846516	0.83422021971273
Desulfobotulus	0.0889604281193878	0.0631894091174729	0.114731447121303	0.209302562846516	0.83422021971273
Daeguia	0.0880453254883727	0.0475863902773746	0.128504260699371	0.209302562846516	0.83422021971273
Plum	0.077582104060006	0.0547763913492995	0.100387816770713	0.209302562846516	0.83422021971273
Desmonostoc	0.0732933567059434	0.0547763913492995	0.0918103220625873	0.209302562846516	0.83422021971273
Rheinheimera	0.0618211759134978	0.0631240109522029	0.0605183408747927	0.209302562846515	0.83422021971273
