# Supplementary material for: Fecal metatranscriptomics of macaques with idiopathic chronic diarrhea reveals altered mucin degradation and fucose utilization
Source: Microbiome. 2019 Mar 18;7:41. doi: 10.1186/s40168-019-0664-z (PMC6423747; doi:10.1186/s40168-019-0664-z)
Supplement: Supplementary file 2 — All_bacteria_Subsystems_DESeq_results. This Excel spreadsheet contains the differential expression by SEED Subsystem hierarchies between ICD and control samples for community-wide metatranscriptomes. The first tab contains a description of all hierarchies included in the analyses. The remaining tabs contain results corresponding to the level 1, level 2, and level 3 hierarchies. The controlMean refers to mean counts of the control samples. ExperimentalMean refers to mean counts of the ICD samples. Log2 fold changes refer to ICD relative to control. The p values are adjusted for multiple hypothesis testing. (XLSX 444 kb) [file 40168_2019_664_MOESM2_ESM.xlsx]

## Sheet: Descriptions
LEVEL 1	LEVEL 2	LEVEL 3	LEVEL 4
Carbohydrates	Organic acids	Tricarballylate_Utilization	TcuA: flavoprotein used to oxidize tricarballylate to cis-aconitate
Carbohydrates	Organic acids	Tricarballylate_Utilization	TcuB: works with TcuA to oxidize tricarballylate to cis-aconitate
Carbohydrates	Organic acids	Tricarballylate_Utilization	TcuC: integral membrane protein used to transport tricarballylate across the cell membrane
Carbohydrates	Organic acids	Tricarballylate_Utilization	TcuR: regulates tcuABC genes used in utilization of tricarballylate
Respiration	Electron donating reactions	Methanophenazine_hydrogenase	Methanophenazine hydrogenase large subunit (EC 1.12.98.3)
Respiration	Electron donating reactions	Methanophenazine_hydrogenase	Methanophenazine hydrogenase small subunit precursor (EC 1.12.98.3)
Respiration	Electron donating reactions	Methanophenazine_hydrogenase	Methanophenazine hydrogenase cytochrome b subunit (EC 1.12.98.3)
Respiration	Electron donating reactions	Methanophenazine_hydrogenase	Methanophenazine hydrogenase maturation protease (EC 3.4.24.-)
Nucleosides and Nucleotides	Purines	Purine_conversions	2',3'-cyclic-nucleotide 2'-phosphodiesterase (EC 3.1.4.16)
Nucleosides and Nucleotides	Purines	Purine_conversions	5'-nucleotidase (EC 3.1.3.5)
Nucleosides and Nucleotides	Purines	Purine_conversions	5'-nucleotidase family protein in cluster with NagD-like phosphatase
Nucleosides and Nucleotides	Purines	Purine_conversions	AMP nucleosidase (EC 3.2.2.4)
Nucleosides and Nucleotides	Purines	Purine_conversions	Adenine deaminase (EC 3.5.4.2)
Nucleosides and Nucleotides	Purines	Purine_conversions	Adenine phosphoribosyltransferase (EC 2.4.2.7)
Nucleosides and Nucleotides	Purines	Purine_conversions	Adenosine deaminase (EC 3.5.4.4)
Nucleosides and Nucleotides	Purines	Purine_conversions	Adenosine kinase (EC 2.7.1.20)
Nucleosides and Nucleotides	Purines	Purine_conversions	Adenylate kinase (EC 2.7.4.3)
Nucleosides and Nucleotides	Purines	Purine_conversions	Adenylosuccinate lyase (EC 4.3.2.2)
Nucleosides and Nucleotides	Purines	Purine_conversions	Adenylosuccinate synthetase (EC 6.3.4.4)
Nucleosides and Nucleotides	Purines	Purine_conversions	Deoxyadenosine kinase (EC 2.7.1.76)
Nucleosides and Nucleotides	Purines	Purine_conversions	Deoxyguanosine kinase (EC 2.7.1.113)
Nucleosides and Nucleotides	Purines	Purine_conversions	Deoxyguanosinetriphosphate triphosphohydrolase (EC 3.1.5.1)
Nucleosides and Nucleotides	Purines	Purine_conversions	GMP reductase
Nucleosides and Nucleotides	Purines	Purine_conversions	GMP reductase (EC 1.7.1.7)
Nucleosides and Nucleotides	Purines	Purine_conversions	GMP synthase [glutamine-hydrolyzing] (EC 6.3.5.2)
Nucleosides and Nucleotides	Purines	Purine_conversions	Guanine deaminase (EC 3.5.4.3)
Nucleosides and Nucleotides	Purines	Purine_conversions	Guanylate kinase (EC 2.7.4.8)
Nucleosides and Nucleotides	Purines	Purine_conversions	Hypoxanthine-guanine phosphoribosyltransferase (EC 2.4.2.8)
Nucleosides and Nucleotides	Purines	Purine_conversions	IMP dehydrogenase related 1 (EC 1.1.1.205)
Nucleosides and Nucleotides	Purines	Purine_conversions	IMP dehydrogenase related 2 (EC 1.7.1.7)
Nucleosides and Nucleotides	Purines	Purine_conversions	Inosine-5'-monophosphate dehydrogenase (EC 1.1.1.205)
Nucleosides and Nucleotides	Purines	Purine_conversions	Inosine-guanosine kinase (EC 2.7.1.73)
Nucleosides and Nucleotides	Purines	Purine_conversions	Inosine-uridine preferring nucleoside hydrolase (EC 3.2.2.1)
Nucleosides and Nucleotides	Purines	Purine_conversions	Nucleoside diphosphate kinase (EC 2.7.4.6)
Nucleosides and Nucleotides	Purines	Purine_conversions	Nucleotide pyrophosphatase (EC 3.6.1.9)
Nucleosides and Nucleotides	Purines	Purine_conversions	Polyphosphate kinase (EC 2.7.4.1)
Nucleosides and Nucleotides	Purines	Purine_conversions	Possible hypoxanthine oxidase XdhD (EC 1.-.-.-)
Nucleosides and Nucleotides	Purines	Purine_conversions	Purine nucleoside phosphorylase (EC 2.4.2.1)
Nucleosides and Nucleotides	Purines	Purine_conversions	Purine trans deoxyribosylase (Nucleoside deoxyribosyltransferase-I) (EC 2.4.2.6)
Nucleosides and Nucleotides	Purines	Purine_conversions	Xanthine oxidase (EC 1.17.3.2)
Nucleosides and Nucleotides	Purines	Purine_conversions	Xanthine phosphoribosyltransferase (EC 2.4.2.22)
Nucleosides and Nucleotides	Purines	Purine_conversions	Xanthine-guanine phosphoribosyltransferase (EC 2.4.2.22)
Nucleosides and Nucleotides	Purines	Purine_conversions	dATP pyrophosphohydrolase NudB (EC 3.6.1.-)
Nucleosides and Nucleotides	Purines	Purine_conversions	preQ1-regulated inosine-uridine nucleoside hydrolase (EC 3.2.2.1)
Nucleosides and Nucleotides	Purines	Purine_conversions	putative Adenosine kinase (EC 2.7.1.20)
Stress Response	Oxidative stress	Oxidative_stress	Alkyl hydroperoxide reductase subunit C-like protein
Stress Response	Oxidative stress	Oxidative_stress	Catalase (EC 1.11.1.6)
Stress Response	Oxidative stress	Oxidative_stress	DNA binding protein starved cells-like peroxide resistance protein
Stress Response	Oxidative stress	Oxidative_stress	Fe2+/Zn2+ uptake regulation proteins
Stress Response	Oxidative stress	Oxidative_stress	Ferric uptake regulation protein
Stress Response	Oxidative stress	Oxidative_stress	Ferric uptake regulation protein FUR
Stress Response	Oxidative stress	Oxidative_stress	Ferroxidase (EC 1.16.3.1)
Stress Response	Oxidative stress	Oxidative_stress	Fumarate and nitrate reduction regulatory protein
Stress Response	Oxidative stress	Oxidative_stress	Heme oxygenase HemO, associated with heme uptake
Stress Response	Oxidative stress	Oxidative_stress	Hydrogen peroxide-inducible genes activator
Stress Response	Oxidative stress	Oxidative_stress	Iron-binding ferritin-like antioxidant protein
Stress Response	Oxidative stress	Oxidative_stress	Iron-responsive regulator Irr
Stress Response	Oxidative stress	Oxidative_stress	Manganese superoxide dismutase (EC 1.15.1.1)
Stress Response	Oxidative stress	Oxidative_stress	Metallothionein
Stress Response	Oxidative stress	Oxidative_stress	Nitrite-sensitive transcriptional repressor NsrR
Stress Response	Oxidative stress	Oxidative_stress	NnrS protein involved in response to NO
Stress Response	Oxidative stress	Oxidative_stress	Non-specific DNA-binding protein Dps
Stress Response	Oxidative stress	Oxidative_stress	Organic hydroperoxide resistance protein
Stress Response	Oxidative stress	Oxidative_stress	Organic hydroperoxide resistance transcriptional regulator
Stress Response	Oxidative stress	Oxidative_stress	Paraquat-inducible protein A
Stress Response	Oxidative stress	Oxidative_stress	Paraquat-inducible protein B
Stress Response	Oxidative stress	Oxidative_stress	Peroxidase (EC 1.11.1.7)
Stress Response	Oxidative stress	Oxidative_stress	Peroxidase/catalase HPI (EC 1.11.1.6)
Stress Response	Oxidative stress	Oxidative_stress	Peroxide stress regulator
Stress Response	Oxidative stress	Oxidative_stress	Peroxide stress regulator PerR, FUR family
Stress Response	Oxidative stress	Oxidative_stress	Phytochrome, two-component sensor histidine kinase (EC 2.7.3.-)
Stress Response	Oxidative stress	Oxidative_stress	Probable peroxiredoxin (EC 1.11.1.15)
Stress Response	Oxidative stress	Oxidative_stress	Redox-sensitive transcriptional activator SoxR
Stress Response	Oxidative stress	Oxidative_stress	Redox-sensitive transcriptional regulator (AT-rich DNA-binding protein)
Stress Response	Oxidative stress	Oxidative_stress	Regulatory protein SoxS
Stress Response	Oxidative stress	Oxidative_stress	Rubrerythrin
Stress Response	Oxidative stress	Oxidative_stress	Superoxide dismutase (EC 1.15.1.1)
Stress Response	Oxidative stress	Oxidative_stress	Superoxide dismutase [Cu-Zn] precursor (EC 1.15.1.1)
Stress Response	Oxidative stress	Oxidative_stress	Superoxide dismutase [Fe] (EC 1.15.1.1)
Stress Response	Oxidative stress	Oxidative_stress	Superoxide dismutase [Mn/Fe] (EC 1.15.1.1)
Stress Response	Oxidative stress	Oxidative_stress	Superoxide dismutase [Mn] (EC 1.15.1.1)
Stress Response	Oxidative stress	Oxidative_stress	Superoxide reductase (EC 1.15.1.2)
Stress Response	Oxidative stress	Oxidative_stress	Thioredoxin peroxidase 1 (EC 1.6.4.-)
Stress Response	Oxidative stress	Oxidative_stress	Transcriptional regulator, Crp/Fnr family
Stress Response	Oxidative stress	Oxidative_stress	Transcriptional regulator, FUR family
Stress Response	Oxidative stress	Oxidative_stress	Zinc uptake regulation protein ZUR
Stress Response	Oxidative stress	Oxidative_stress	bacteriophytochrome heme oxygenase BphO
Stress Response	Oxidative stress	Oxidative_stress	superoxide dismutase [Fe-Zn] (EC 1.15.1.1)
Stress Response	Oxidative stress	Oxidative_stress	transcriptional regulator, Crp/Fnr family
Stress Response	Oxidative stress	Oxidative_stress	transcriptional regulator, Fur family
Carbohydrates	Monosaccharides	D-ribose_utilization	Ribokinase (EC 2.7.1.15)
Carbohydrates	Monosaccharides	D-ribose_utilization	Ribose ABC transport system, ATP-binding protein RbsA (TC 3.A.1.2.1)
Carbohydrates	Monosaccharides	D-ribose_utilization	Ribose ABC transport system, periplasmic ribose-binding protein RbsB (TC 3.A.1.2.1)
Carbohydrates	Monosaccharides	D-ribose_utilization	Ribose ABC transport system, permease protein RbsC (TC 3.A.1.2.1)
Carbohydrates	Monosaccharides	D-ribose_utilization	Ribose ABC transport system, high affinity permease RbsD (TC 3.A.1.2.1)
Carbohydrates	Monosaccharides	D-ribose_utilization	Ribose operon repressor
Carbohydrates	Monosaccharides	D-ribose_utilization	Putative ribose uptake protein RbsU, GRP transporter family (TC 2.A.7.5)
Carbohydrates	Monosaccharides	D-ribose_utilization	Ribose 5-phosphate isomerase A (EC 5.3.1.6)
Carbohydrates	Monosaccharides	D-ribose_utilization	Ribose 5-phosphate isomerase B (EC 5.3.1.6)
Carbohydrates	Monosaccharides	D-ribose_utilization	Predicted nucleoside ABC transporter, permease 1 component
Carbohydrates	Monosaccharides	D-ribose_utilization	Predicted nucleoside ABC transporter, permease 2 component
Carbohydrates	Monosaccharides	D-ribose_utilization	Predicted nucleoside ABC transporter, ATP-binding component
Carbohydrates	Monosaccharides	D-ribose_utilization	Predicted nucleoside ABC transporter, substrate-binding component
Carbohydrates	Monosaccharides	D-ribose_utilization	Ribose/xylose/arabinose/galactoside ABC-type transport systems, permease component 1
Carbohydrates	Monosaccharides	D-ribose_utilization	Ribose/xylose/arabinose/galactoside ABC-type transport systems, permease component 2
Carbohydrates	Monosaccharides	D-ribose_utilization	Ribose/xylose/arabinose/galactoside ABC-type transport systems, ATP-binding protein (EC 3.6.3.17)
Carbohydrates	Monosaccharides	D-ribose_utilization	Ribose/xylose/arabinose/galactoside ABC-type transport systems, periplasmic sugar binding protein
Carbohydrates	Monosaccharides	D-ribose_utilization	Predicted regulator of ribose utilization, LacI family
Carbohydrates	Sugar alcohols	Ribitol,_Xylitol,_Arabitol,_Mannitol_and_Sorbitol_utilization	Ribitol operon repressor
Carbohydrates	Sugar alcohols	Ribitol,_Xylitol,_Arabitol,_Mannitol_and_Sorbitol_utilization	Ribitol/Xylitol/Arabitol transporter, MFS superfamily
Carbohydrates	Sugar alcohols	Ribitol,_Xylitol,_Arabitol,_Mannitol_and_Sorbitol_utilization	Ribitol 2-dehydrogenase (EC 1.1.1.56)
Carbohydrates	Sugar alcohols	Ribitol,_Xylitol,_Arabitol,_Mannitol_and_Sorbitol_utilization	D-ribulokinase (EC 2.7.1.47)
Carbohydrates	Sugar alcohols	Ribitol,_Xylitol,_Arabitol,_Mannitol_and_Sorbitol_utilization	Multiple polyol-specific dehydrogenase (EC 1.1.1.-)
Carbohydrates	Sugar alcohols	Ribitol,_Xylitol,_Arabitol,_Mannitol_and_Sorbitol_utilization	Xylitol dehydrogenase (EC 1.1.1.9)
Carbohydrates	Sugar alcohols	Ribitol,_Xylitol,_Arabitol,_Mannitol_and_Sorbitol_utilization	D-arabinitol transporter
Carbohydrates	Sugar alcohols	Ribitol,_Xylitol,_Arabitol,_Mannitol_and_Sorbitol_utilization	D-arabinitol 4-dehydrogenase (EC 1.1.1.11)
Carbohydrates	Sugar alcohols	Ribitol,_Xylitol,_Arabitol,_Mannitol_and_Sorbitol_utilization	Various polyols ABC transporter, periplasmic substrate-binding protein
Carbohydrates	Sugar alcohols	Ribitol,_Xylitol,_Arabitol,_Mannitol_and_Sorbitol_utilization	Various polyols ABC transporter, permease component 1
Carbohydrates	Sugar alcohols	Ribitol,_Xylitol,_Arabitol,_Mannitol_and_Sorbitol_utilization	Various polyols ABC transporter, permease component 2
Carbohydrates	Sugar alcohols	Ribitol,_Xylitol,_Arabitol,_Mannitol_and_Sorbitol_utilization	Various polyols ABC transporter, ATP-binding component
Carbohydrates	Sugar alcohols	Ribitol,_Xylitol,_Arabitol,_Mannitol_and_Sorbitol_utilization	Xylulose kinase (EC 2.7.1.17)
Carbohydrates	Sugar alcohols	Ribitol,_Xylitol,_Arabitol,_Mannitol_and_Sorbitol_utilization	Fructokinase (EC 2.7.1.4)
Carbohydrates	Sugar alcohols	Ribitol,_Xylitol,_Arabitol,_Mannitol_and_Sorbitol_utilization	Sorbitol dehydrogenase (EC 1.1.1.14)
Carbohydrates	Sugar alcohols	Ribitol,_Xylitol,_Arabitol,_Mannitol_and_Sorbitol_utilization	Glucitol/sorbitol-specific transport protein GutA
Carbohydrates	Sugar alcohols	Ribitol,_Xylitol,_Arabitol,_Mannitol_and_Sorbitol_utilization	Sorbitol operon transcription regulator
Carbohydrates	Sugar alcohols	Ribitol,_Xylitol,_Arabitol,_Mannitol_and_Sorbitol_utilization	Transcriptional regulator of various polyols utilization, AraC family
Carbohydrates	Sugar alcohols	Ribitol,_Xylitol,_Arabitol,_Mannitol_and_Sorbitol_utilization	6-phosphofructokinase (EC 2.7.1.11), PF08013 family
Carbohydrates	Sugar alcohols	Ribitol,_Xylitol,_Arabitol,_Mannitol_and_Sorbitol_utilization	Transcriptional regulator of xylitol utilization, LacI family
Carbohydrates	Sugar alcohols	Ribitol,_Xylitol,_Arabitol,_Mannitol_and_Sorbitol_utilization	Xylitol ABC transporter, periplasmic substrate-binding protein
Carbohydrates	Sugar alcohols	Ribitol,_Xylitol,_Arabitol,_Mannitol_and_Sorbitol_utilization	Xylitol ABC transporter, permease component
Carbohydrates	Sugar alcohols	Ribitol,_Xylitol,_Arabitol,_Mannitol_and_Sorbitol_utilization	Xylitol ABC transporter, ATP-binding component
Carbohydrates	Sugar alcohols	Ribitol,_Xylitol,_Arabitol,_Mannitol_and_Sorbitol_utilization	Predicted mannitol permease
Carbohydrates	Sugar alcohols	Ribitol,_Xylitol,_Arabitol,_Mannitol_and_Sorbitol_utilization	Transcriptional regulator of mannitol utilization, DeoR family protein
Carbohydrates	Sugar alcohols	Ribitol,_Xylitol,_Arabitol,_Mannitol_and_Sorbitol_utilization	Hydrolase in polyol utilization gene cluster, haloacid dehalogenase-like family
Carbohydrates	Sugar alcohols	Ribitol,_Xylitol,_Arabitol,_Mannitol_and_Sorbitol_utilization	Ribulose-phosphate 3-epimerase (EC 5.1.3.1)
Carbohydrates	Sugar alcohols	Ribitol,_Xylitol,_Arabitol,_Mannitol_and_Sorbitol_utilization	Oxidoreductase, short chain dehydrogenase/reductase family
Carbohydrates	Sugar alcohols	Ribitol,_Xylitol,_Arabitol,_Mannitol_and_Sorbitol_utilization	Thermostable mannitol dehydrogenase
Respiration	Electron donating reactions	Respiratory_dehydrogenases_1	Aerobic glycerol-3-phosphate dehydrogenase (EC 1.1.5.3)
Respiration	Electron donating reactions	Respiratory_dehydrogenases_1	Anaerobic glycerol-3-phosphate dehydrogenase subunit A (EC 1.1.5.3)
Respiration	Electron donating reactions	Respiratory_dehydrogenases_1	Anaerobic glycerol-3-phosphate dehydrogenase subunit B (EC 1.1.5.3)
Respiration	Electron donating reactions	Respiratory_dehydrogenases_1	Anaerobic glycerol-3-phosphate dehydrogenase subunit C (EC 1.1.5.3)
Respiration	Electron donating reactions	Respiratory_dehydrogenases_1	D-Lactate dehydrogenase (EC 1.1.2.5)
Respiration	Electron donating reactions	Respiratory_dehydrogenases_1	D-amino acid dehydrogenase (EC 1.4.99.1) family protein in hydroxy-L-proline catabolic cluster
Respiration	Electron donating reactions	Respiratory_dehydrogenases_1	D-amino acid dehydrogenase large subunit (EC 1.4.99.1)
Respiration	Electron donating reactions	Respiratory_dehydrogenases_1	D-amino acid dehydrogenase small subunit (EC 1.4.99.1)
Respiration	Electron donating reactions	Respiratory_dehydrogenases_1	Glucose dehydrogenase, PQQ-dependent (EC 1.1.5.2)
Respiration	Electron donating reactions	Respiratory_dehydrogenases_1	Glucose-methanol-choline (GMC) oxidoreductase:NAD binding site
Respiration	Electron donating reactions	Respiratory_dehydrogenases_1	Glycerol dehydrogenase (EC 1.1.1.6)
Respiration	Electron donating reactions	Respiratory_dehydrogenases_1	Glycerol-1-phosphate dehydrogenase [NAD(P)] (EC 1.1.1.261)
Respiration	Electron donating reactions	Respiratory_dehydrogenases_1	Glycerol-3-phosphate dehydrogenase (EC 1.1.5.3)
Respiration	Electron donating reactions	Respiratory_dehydrogenases_1	L-lactate dehydrogenase (EC 1.1.2.3)
Respiration	Electron donating reactions	Respiratory_dehydrogenases_1	Methanol dehydrogenase large subunit protein (EC 1.1.99.8)
Respiration	Electron donating reactions	Respiratory_dehydrogenases_1	Methylamine dehydrogenase heavy chain precursor (EC 1.4.99.3)
Respiration	Electron donating reactions	Respiratory_dehydrogenases_1	Methylamine dehydrogenase light chain precursor (EC 1.4.99.3)
Respiration	Electron donating reactions	Respiratory_dehydrogenases_1	NADH dehydrogenase (EC 1.6.99.3)
Respiration	Electron donating reactions	Respiratory_dehydrogenases_1	Proline dehydrogenase (EC 1.5.99.8) (Proline oxidase)
Respiration	Electron donating reactions	Respiratory_dehydrogenases_1	Sn-glycerol-3-phosphate dehydrogenase (Aerobic) (Aerobic glycerol-3-phosphate dehydrogenase)(EC 1.1.99.5)
Respiration	Electron donating reactions	Respiratory_dehydrogenases_1	putative Fe-S, FMN containing oxidoreductase
Respiration	Electron donating reactions	Respiratory_dehydrogenases_1	quinoprotein alcohol dehydrogenase
Protein Metabolism	Protein degradation	Proteolysis_in_bacteria,_ATP-dependent	ATP-dependent Clp protease proteolytic subunit (EC 3.4.21.92)
Protein Metabolism	Protein degradation	Proteolysis_in_bacteria,_ATP-dependent	ATP-dependent Clp protease ATP-binding subunit ClpX
Protein Metabolism	Protein degradation	Proteolysis_in_bacteria,_ATP-dependent	ATP-dependent Clp protease adaptor protein ClpS
Protein Metabolism	Protein degradation	Proteolysis_in_bacteria,_ATP-dependent	ATP-dependent Clp protease ATP-binding subunit ClpA
Protein Metabolism	Protein degradation	Proteolysis_in_bacteria,_ATP-dependent	ATP-dependent Clp protease, ATP-binding subunit ClpC
Protein Metabolism	Protein degradation	Proteolysis_in_bacteria,_ATP-dependent	ATP-dependent hsl protease ATP-binding subunit HslU
Protein Metabolism	Protein degradation	Proteolysis_in_bacteria,_ATP-dependent	ATP-dependent protease HslV (EC 3.4.25.-)
Protein Metabolism	Protein degradation	Proteolysis_in_bacteria,_ATP-dependent	ClpB protein
Protein Metabolism	Protein degradation	Proteolysis_in_bacteria,_ATP-dependent	Nucleotide excision repair protein, with UvrB/UvrC motif
Protein Metabolism	Protein degradation	Proteolysis_in_bacteria,_ATP-dependent	ATP-dependent protease La (EC 3.4.21.53)
Protein Metabolism	Protein degradation	Proteolysis_in_bacteria,_ATP-dependent	ATP-dependent protease La (EC 3.4.21.53) Type I
Protein Metabolism	Protein degradation	Proteolysis_in_bacteria,_ATP-dependent	ATP-dependent protease La (EC 3.4.21.53) Type II
Protein Metabolism	Protein degradation	Proteolysis_in_bacteria,_ATP-dependent	ATP-dependent protease domain protein (EC 3.4.21.-)
Protein Metabolism	Protein degradation	Proteolysis_in_bacteria,_ATP-dependent	ClpXP protease specificity-enhancing factor
Protein Metabolism	Protein degradation	Proteolysis_in_bacteria,_ATP-dependent	Outer membrane stress sensor protease DegS
Protein Metabolism	Protein degradation	Proteolysis_in_bacteria,_ATP-dependent	Outer membrane stress sensor protease DegQ, serine protease
Protein Metabolism	Protein degradation	Proteolysis_in_bacteria,_ATP-dependent	ATPase, AFG1 family
Regulation and Cell signaling		cAMP_signaling_in_bacteria	3',5'-cyclic-nucleotide phosphodiesterase (EC 3.1.4.17)
Regulation and Cell signaling		cAMP_signaling_in_bacteria	ATP-dependent Clp protease proteolytic subunit (EC 3.4.21.92)
Regulation and Cell signaling		cAMP_signaling_in_bacteria	Adenine phosphoribosyltransferase (EC 2.4.2.7)
Regulation and Cell signaling		cAMP_signaling_in_bacteria	Adenylate cyclase (EC 4.6.1.1)
Regulation and Cell signaling		cAMP_signaling_in_bacteria	Adenylate/guanylate cyclase (EC 4.6.1.2)
Regulation and Cell signaling		cAMP_signaling_in_bacteria	CAMP phosphodiesterases class-II:Metallo-beta-lactamase superfamily
Regulation and Cell signaling		cAMP_signaling_in_bacteria	Cyclic AMP receptor protein
Regulation and Cell signaling		cAMP_signaling_in_bacteria	ElaA protein
Regulation and Cell signaling		cAMP_signaling_in_bacteria	Heme-regulated cyclic AMP phosphodiesterase (EC 3.1.4.-)
Regulation and Cell signaling		cAMP_signaling_in_bacteria	Hydrolase, alpha/beta fold family functionally coupled to Phosphoribulokinase
Regulation and Cell signaling		cAMP_signaling_in_bacteria	Predicted signal-transduction protein containing cAMP-binding and CBS domains
Regulation and Cell signaling		cAMP_signaling_in_bacteria	Prophage Clp protease-like protein
Regulation and Cell signaling		cAMP_signaling_in_bacteria	Purine cyclase-related protein
Regulation and Cell signaling		cAMP_signaling_in_bacteria	Putative Heme-regulated two-component response regulator
Regulation and Cell signaling		cAMP_signaling_in_bacteria	Putative hemin-binding lipoprotein
Regulation and Cell signaling		cAMP_signaling_in_bacteria	Putative insecticidal toxin complex
Regulation and Cell signaling		cAMP_signaling_in_bacteria	adenylate cyclase ExoY
Regulation and Cell signaling		cAMP_signaling_in_bacteria	anthrax toxin moiety, protective antigen, pagA formerly pag, plasmid pXO1, B. anthracis (M22589, P13423)
Regulation and Cell signaling		cAMP_signaling_in_bacteria	bifunctional hemolysin-adenylate cyclase precursor
Regulation and Cell signaling		cAMP_signaling_in_bacteria	cAMP-binding proteins - catabolite gene activator and regulatory subunit of cAMP-dependent protein kinases
Regulation and Cell signaling		cAMP_signaling_in_bacteria	cAMP-dependent Kef-type K+ transport system
Regulation and Cell signaling		cAMP_signaling_in_bacteria	calmodulin sensitive adenylate cyclase, edema factor, cya, plasmid pXO1, B. anthracis (M23179, M24074)
Regulation and Cell signaling		cAMP_signaling_in_bacteria	cyclolysin secretion ATP-binding protein
Regulation and Cell signaling		cAMP_signaling_in_bacteria	cyclolysin secretion protein
Regulation and Cell signaling		cAMP_signaling_in_bacteria	cyclolysin-activating lysine-acyltransferase
Regulation and Cell signaling		cAMP_signaling_in_bacteria	trans-acting positive regulator (Atx A)
Regulation and Cell signaling		cAMP_signaling_in_bacteria	transcriptional activator AtxA, (pXO1-119)
Cell Wall and Capsule	Capsular and extracellular polysacchrides	Xanthan_Exopolysaccharide_Biosynthesis_and_Export	Xanthan biosynthesis glycosyltransferase GumD
Cell Wall and Capsule	Capsular and extracellular polysacchrides	Xanthan_Exopolysaccharide_Biosynthesis_and_Export	Xanthan biosynthesis glycosyltransferase GumM
Cell Wall and Capsule	Capsular and extracellular polysacchrides	Xanthan_Exopolysaccharide_Biosynthesis_and_Export	Xanthan biosynthesis glycosyltransferase GumH
Cell Wall and Capsule	Capsular and extracellular polysacchrides	Xanthan_Exopolysaccharide_Biosynthesis_and_Export	Xanthan biosynthesis glucuronosyltransferase GumK
Cell Wall and Capsule	Capsular and extracellular polysacchrides	Xanthan_Exopolysaccharide_Biosynthesis_and_Export	Xanthan biosynthesis glycosyltransferase GumI
Cell Wall and Capsule	Capsular and extracellular polysacchrides	Xanthan_Exopolysaccharide_Biosynthesis_and_Export	Xanthan biosynthesis pyruvyltransferase GumL
Cell Wall and Capsule	Capsular and extracellular polysacchrides	Xanthan_Exopolysaccharide_Biosynthesis_and_Export	Xanthan biosynthesis acetyltransferase GumF
Cell Wall and Capsule	Capsular and extracellular polysacchrides	Xanthan_Exopolysaccharide_Biosynthesis_and_Export	Outer membrane protein GumB, involved in the export of xanthan
Cell Wall and Capsule	Capsular and extracellular polysacchrides	Xanthan_Exopolysaccharide_Biosynthesis_and_Export	Xanthan biosynthesis exopolysaccharide polymerase GumE
Cell Wall and Capsule	Capsular and extracellular polysacchrides	Xanthan_Exopolysaccharide_Biosynthesis_and_Export	Xanthan biosynthesis chain length determinant protein GumC
Cell Wall and Capsule	Capsular and extracellular polysacchrides	Xanthan_Exopolysaccharide_Biosynthesis_and_Export	Xanthan biosynthesis acetyltransferase GumG
Cell Wall and Capsule	Capsular and extracellular polysacchrides	Xanthan_Exopolysaccharide_Biosynthesis_and_Export	Xanthan biosynthesis oligosaccharidyl-lipid flippase GumJ
Miscellaneous		Muconate_lactonizing_enzyme_family	N-succinyl arginine/lysine racemase
Miscellaneous		Muconate_lactonizing_enzyme_family	O-succinylbenzoate-CoA synthase (EC 4.2.1.-)
Miscellaneous		Muconate_lactonizing_enzyme_family	N-acylamino acid racemase
Miscellaneous		Muconate_lactonizing_enzyme_family	Muconate cycloisomerase (EC 5.5.1.1)
Miscellaneous		Muconate_lactonizing_enzyme_family	L-alanine-DL-glutamate epimerase
Photosynthesis	Electron transport and photophosphorylation	Photosystem_I-type_photosynthetic_reaction_center	Photosystem P840 reaction center large subunit PscA
Photosynthesis	Electron transport and photophosphorylation	Photosystem_I-type_photosynthetic_reaction_center	Photosystem P840 reaction center iron-sulfur subunit PscB
Photosynthesis	Electron transport and photophosphorylation	Photosystem_I-type_photosynthetic_reaction_center	Photosystem P840 reaction center subunit PscC, cytochrome c-551
Photosynthesis	Electron transport and photophosphorylation	Photosystem_I-type_photosynthetic_reaction_center	Photosystem P840 reaction center subunit PscD
RNA Metabolism	RNA processing and modification	RNA_3'-terminal_phosphate_cyclase	RNA 3'-terminal phosphate cyclase (EC 6.5.1.4)
RNA Metabolism	RNA processing and modification	RNA_3'-terminal_phosphate_cyclase	Protein RtcB
RNA Metabolism	RNA processing and modification	RNA_3'-terminal_phosphate_cyclase	Protein with similarity to RtcB
RNA Metabolism	RNA processing and modification	RNA_3'-terminal_phosphate_cyclase	Transcriptional regulatory protein RtcR
Cell Wall and Capsule	Capsular and extracellular polysacchrides	dTDP-rhamnose_synthesis	Glucose-1-phosphate thymidylyltransferase (EC 2.7.7.24)
Cell Wall and Capsule	Capsular and extracellular polysacchrides	dTDP-rhamnose_synthesis	dTDP-glucose 4,6-dehydratase (EC 4.2.1.46)
Cell Wall and Capsule	Capsular and extracellular polysacchrides	dTDP-rhamnose_synthesis	dTDP-4-dehydrorhamnose 3,5-epimerase (EC 5.1.3.13)
Cell Wall and Capsule	Capsular and extracellular polysacchrides	dTDP-rhamnose_synthesis	dTDP-4-dehydrorhamnose reductase (EC 1.1.1.133)
Cell Wall and Capsule	Capsular and extracellular polysacchrides	dTDP-rhamnose_synthesis	dTDP-Rha:A-D-GlcNAc-diphosphoryl polyprenol, A-3-L-rhamnosyl transferase WbbL
Cell Wall and Capsule	Capsular and extracellular polysacchrides	dTDP-rhamnose_synthesis	dTDP-rhamnosyl transferase RfbF (EC 2.-.-.-)
Cell Wall and Capsule	Capsular and extracellular polysacchrides	dTDP-rhamnose_synthesis	Glucose-1-phosphate cytidylyltransferase (EC 2.7.7.33)
Metabolism of Aromatic Compounds	Peripheral pathways for catabolism of aromatic compounds	Toluene_degradation	Toluate 1,2-dioxygenase alpha subunit
Metabolism of Aromatic Compounds	Peripheral pathways for catabolism of aromatic compounds	Toluene_degradation	Toluate 1,2-dioxygenase beta subunit
Metabolism of Aromatic Compounds	Peripheral pathways for catabolism of aromatic compounds	Toluene_degradation	Toluate 1,2-dioxygenase electron transfer component
Metabolism of Aromatic Compounds	Peripheral pathways for catabolism of aromatic compounds	Toluene_degradation	Toluene-4-monooxygenase, subunit TmoD
Metabolism of Aromatic Compounds	Peripheral pathways for catabolism of aromatic compounds	Toluene_degradation	toluenesulfonate zinc-independent alcohol dehydrogenase
Clustering-based subsystems		Bacterial_RNA-metabolizing_Zn-dependent_hydrolases	Cell division protein FtsK
Clustering-based subsystems		Bacterial_RNA-metabolizing_Zn-dependent_hydrolases	Cytochrome d ubiquinol oxidase subunit II (EC 1.10.3.-)
Clustering-based subsystems		Bacterial_RNA-metabolizing_Zn-dependent_hydrolases	Ferric uptake regulation protein FUR
Clustering-based subsystems		Bacterial_RNA-metabolizing_Zn-dependent_hydrolases	Hydrolase (HAD superfamily) in cluster with DUF1447
Clustering-based subsystems		Bacterial_RNA-metabolizing_Zn-dependent_hydrolases	Inactive homolog of metal-dependent proteases, putative molecular chaperone
Clustering-based subsystems		Bacterial_RNA-metabolizing_Zn-dependent_hydrolases	Metallo-beta-lactamase family protein, RNA-specific
Clustering-based subsystems		Bacterial_RNA-metabolizing_Zn-dependent_hydrolases	Peptide deformylase (EC 3.5.1.88)
Clustering-based subsystems		Bacterial_RNA-metabolizing_Zn-dependent_hydrolases	Polyribonucleotide nucleotidyltransferase (EC 2.7.7.8)
Clustering-based subsystems		Bacterial_RNA-metabolizing_Zn-dependent_hydrolases	Protein of unknown function DUF1447
Clustering-based subsystems		Bacterial_RNA-metabolizing_Zn-dependent_hydrolases	Ribosomal-protein-S18p-alanine acetyltransferase (EC 2.3.1.-)
Clustering-based subsystems		Bacterial_RNA-metabolizing_Zn-dependent_hydrolases	Transcriptional regulator in cluster with Zn-dependent hydrolase
Clustering-based subsystems		Bacterial_RNA-metabolizing_Zn-dependent_hydrolases	Trk system potassium uptake protein TrkA
Clustering-based subsystems		Bacterial_RNA-metabolizing_Zn-dependent_hydrolases	YgjD/Kae1/Qri7 family, required for threonylcarbamoyladenosine (t(6)A) formation in tRNA
Clustering-based subsystems		Bacterial_RNA-metabolizing_Zn-dependent_hydrolases	Zn-dependent hydrolase, RNA-metabolising
Clustering-based subsystems		Bacterial_RNA-metabolizing_Zn-dependent_hydrolases	Zn-dependent hydrolase, RNA-metabolising, CPSF 100 kDa analog
Clustering-based subsystems		Bacterial_RNA-metabolizing_Zn-dependent_hydrolases	Zn-dependent hydrolase, RNA-metabolising, CPSF 73 kDa analog
Clustering-based subsystems		Bacterial_RNA-metabolizing_Zn-dependent_hydrolases	cytochrome d ubiquinol oxidase, subunit II-related protein
Phosphorus Metabolism		Phosphonate_metabolism	Phosphonate uptake and metabolism regulator, LysR-family
Phosphorus Metabolism		Phosphonate_metabolism	2-aminoethylphosphonate uptake and metabolism regulator
Phosphorus Metabolism		Phosphonate_metabolism	2-aminoethylphosphonate ABC transporter periplasmic binding component (TC 3.A.1.9.1)
Phosphorus Metabolism		Phosphonate_metabolism	2-aminoethylphosphonate ABC transporter ATP-binding protein (TC 3.A.1.9.1)
Phosphorus Metabolism		Phosphonate_metabolism	2-aminoethylphosphonate ABC transporter permease protein I (TC 3.A.1.9.1)
Phosphorus Metabolism		Phosphonate_metabolism	2-aminoethylphosphonate ABC transporter permease protein II (TC 3.A.1.9.1)
Phosphorus Metabolism		Phosphonate_metabolism	2-aminoethylphosphonate:pyruvate aminotransferase (EC 2.6.1.37)
Phosphorus Metabolism		Phosphonate_metabolism	Phosphonoacetaldehyde hydrolase (EC 3.11.1.1)
Phosphorus Metabolism		Phosphonate_metabolism	Phosphonoacetate hydrolase (EC 3.11.1.2)
Carbohydrates	Di- and oligosaccharides	Melibiose_Utilization	Melibiose operon regulatory protein
Carbohydrates	Di- and oligosaccharides	Melibiose_Utilization	Alpha-galactosidase (EC 3.2.1.22)
Carbohydrates	Di- and oligosaccharides	Melibiose_Utilization	Melibiose carrier protein, Na+/melibiose symporter
Phages, Prophages, Transposable elements	Bacteriophage structural proteins	Phage_capsid_proteins	Phage capsid protein
Phages, Prophages, Transposable elements	Bacteriophage structural proteins	Phage_capsid_proteins	Phage major capsid protein
Phages, Prophages, Transposable elements	Bacteriophage structural proteins	Phage_capsid_proteins	Phage minor capsid protein
Phages, Prophages, Transposable elements	Bacteriophage structural proteins	Phage_capsid_proteins	Phage capsid vertex protein
Phages, Prophages, Transposable elements	Bacteriophage structural proteins	Phage_capsid_proteins	Phage capsid vertex
Phages, Prophages, Transposable elements	Bacteriophage structural proteins	Phage_capsid_proteins	Phage capsid vertex assembly chaperone
Phages, Prophages, Transposable elements	Bacteriophage structural proteins	Phage_capsid_proteins	Phage capsid assembly
Phages, Prophages, Transposable elements	Bacteriophage structural proteins	Phage_capsid_proteins	Phage capsid assembly protein
Phages, Prophages, Transposable elements	Bacteriophage structural proteins	Phage_capsid_proteins	Phage head-to-tail joining protein
Phages, Prophages, Transposable elements	Bacteriophage structural proteins	Phage_capsid_proteins	Phage capsid and scaffold
Phages, Prophages, Transposable elements	Bacteriophage structural proteins	Phage_capsid_proteins	Phage capsid scaffolding protein
Phages, Prophages, Transposable elements	Bacteriophage structural proteins	Phage_capsid_proteins	Capsid scaffolding protein
Phages, Prophages, Transposable elements	Bacteriophage structural proteins	Phage_capsid_proteins	Phage head completion protein (GPL)
Phages, Prophages, Transposable elements	Bacteriophage structural proteins	Phage_capsid_proteins	Phage head completion protein
Phages, Prophages, Transposable elements	Bacteriophage structural proteins	Phage_capsid_proteins	Major capsid protein
Phages, Prophages, Transposable elements	Bacteriophage structural proteins	Phage_capsid_proteins	Minor capsid protein
Phages, Prophages, Transposable elements	Bacteriophage structural proteins	Phage_capsid_proteins	Prohead core scaffold protein and protease
Phages, Prophages, Transposable elements	Bacteriophage structural proteins	Phage_capsid_proteins	Phage prohead core protein
Respiration		Biogenesis_of_c-type_cytochromes	ABC transporter involved in cytochrome c biogenesis, ATPase component CcmA
Respiration		Biogenesis_of_c-type_cytochromes	ABC transporter involved in cytochrome c biogenesis, CcmB subunit
Respiration		Biogenesis_of_c-type_cytochromes	Ccs1/ResB-related putative cytochrome C-type biogenesis protein
Respiration		Biogenesis_of_c-type_cytochromes	Cytochrome c heme lyase subunit CcmF
Respiration		Biogenesis_of_c-type_cytochromes	Cytochrome c heme lyase subunit CcmH
Respiration		Biogenesis_of_c-type_cytochromes	Cytochrome c heme lyase subunit CcmL
Respiration		Biogenesis_of_c-type_cytochromes	Cytochrome c-type biogenesis protein CcdA (DsbD analog)
Respiration		Biogenesis_of_c-type_cytochromes	Cytochrome c-type biogenesis protein CcmC, putative heme lyase for CcmE
Respiration		Biogenesis_of_c-type_cytochromes	Cytochrome c-type biogenesis protein CcmD, interacts with CcmCE
Respiration		Biogenesis_of_c-type_cytochromes	Cytochrome c-type biogenesis protein CcmE, heme chaperone
Respiration		Biogenesis_of_c-type_cytochromes	Cytochrome c-type biogenesis protein CcmG/DsbE, thiol:disulfide oxidoreductase
Respiration		Biogenesis_of_c-type_cytochromes	Cytochrome c-type biogenesis protein Ccs1/ResB
Respiration		Biogenesis_of_c-type_cytochromes	Cytochrome c-type biogenesis protein CcsA/ResC
Respiration		Biogenesis_of_c-type_cytochromes	Cytochrome c-type biogenesis protein DsbD, protein-disulfide reductase (EC 1.8.1.8)
Respiration		Biogenesis_of_c-type_cytochromes	Cytochrome c-type biogenesis protein ResA
Respiration		Biogenesis_of_c-type_cytochromes	Cytochrome c-type biogenesis protein, archaeal, distantly related to heme lyase subunit CcmF
Respiration		Biogenesis_of_c-type_cytochromes	Hypothetical distantly related to thiol:disulfide interchange protein DsbA
Respiration		Biogenesis_of_c-type_cytochromes	Hypothetical protein associated with short form of CcmH
Respiration		Biogenesis_of_c-type_cytochromes	Hypothetical protein distantly related to cytochrome C-type biogenesis protein CcdA
Respiration		Biogenesis_of_c-type_cytochromes	Hypothetical protein distantly related to putative heme lyase CcmC
Respiration		Biogenesis_of_c-type_cytochromes	Periplasmic thiol:disulfide interchange protein DsbA
Respiration		Biogenesis_of_c-type_cytochromes	Periplasmic thiol:disulfide oxidoreductase DsbB, required for DsbA reoxidation
Respiration		Biogenesis_of_c-type_cytochromes	Predicted transporter accosiated with cytochrome c biogenesis
Respiration		Biogenesis_of_c-type_cytochromes	Putative ATP-binding component of ABC transporter involved in cytochrome c biogenesis
Respiration		Biogenesis_of_c-type_cytochromes	Putative cytochrome C-type biogenesis protein
Respiration		Biogenesis_of_c-type_cytochromes	Putative cytochrome c biogenesis factor, archaeal
Respiration		Biogenesis_of_c-type_cytochromes	Putative cytochrome c-type biogenesis protein related to CcmF
Respiration		Biogenesis_of_c-type_cytochromes	Putative thiol:disulfide oxidoreductase involved in cytochrome C-type biogenesis
Respiration		Biogenesis_of_c-type_cytochromes	Similar to cytochrome c-type biogenesis protein CcsA/ResC
Respiration		Biogenesis_of_c-type_cytochromes	Thiol:disulfide oxidoreductase TlpA
Respiration		Biogenesis_of_c-type_cytochromes	Thiol:disulfide oxidoreductase related to ResA
Respiration		Reductive_Dechlorination	Tetrachloroethene reductive dehalogenase PceA (EC 1.97.1.8)
Respiration		Reductive_Dechlorination	Tetrachloroethene reductive dehalogenase PceA membrane-bound subunit
Respiration		Reductive_Dechlorination	Tetrachloroethene reductive dehalogenase TceA
Respiration		Reductive_Dechlorination	Tetrachloroethene reductive dehalogenase TceA membrane-bound subunit
Respiration		Reductive_Dechlorination	membrane docking protein
Secondary Metabolism	Biosynthesis of phenylpropanoids	Biflavanoid_biosynthesis	Flavanone-3-hydroxylase (EC 1.14.13.21)
Secondary Metabolism	Biosynthesis of phenylpropanoids	Biflavanoid_biosynthesis	Flavanone-3-hydroxylase (EC 1.14.11.9)
Secondary Metabolism	Biosynthesis of phenylpropanoids	Biflavanoid_biosynthesis	Flavanone-3-hydroxylase (EC 1.14.13.-)
Secondary Metabolism	Biosynthesis of phenylpropanoids	Biflavanoid_biosynthesis	Flavanone 4-reductase (EC 1.1.1.234)
Secondary Metabolism	Biosynthesis of phenylpropanoids	Biflavanoid_biosynthesis	Oxidoreductase (EC 1.3.-.-)
Secondary Metabolism	Biosynthesis of phenylpropanoids	Biflavanoid_biosynthesis	Flavone 7-O-beta-glucosyltransferase (EC 2.4.1.81)
Secondary Metabolism	Biosynthesis of phenylpropanoids	Biflavanoid_biosynthesis	Luteolin O-methyltransferase (EC 2.1.1.42)
Secondary Metabolism	Biosynthesis of phenylpropanoids	Biflavanoid_biosynthesis	Dihydroflavonol-4-reductase (EC 1.1.1.219)
Secondary Metabolism	Biosynthesis of phenylpropanoids	Biflavanoid_biosynthesis	Quercetin 3-O-methyltransferase 1 (EC 2.1.1.76)
Dormancy and Sporulation		Spore_germination	Protein GerPA, required for proper assembly of spore coat, mutations lead to super-dormant spore
Dormancy and Sporulation		Spore_germination	Protein GerPB, required for proper assembly of spore coat, mutations lead to super-dormant spore
Dormancy and Sporulation		Spore_germination	Protein GerPC, required for proper assembly of spore coat, mutations lead to super-dormant spore
Dormancy and Sporulation		Spore_germination	Protein GerPD, required for proper assembly of spore coat, mutations lead to super-dormant spore
Dormancy and Sporulation		Spore_germination	Protein GerPE, required for proper assembly of spore coat, mutations lead to super-dormant spore
Dormancy and Sporulation		Spore_germination	Protein GerPF, required for proper assembly of spore coat, mutations lead to super-dormant spore
Dormancy and Sporulation		Spore_germination	Similar to proteins GerPF and GerPA
Dormancy and Sporulation		Spore_germination	Spo0E-like putative sporulation regulatory protein in grePA-PF operon
Dormancy and Sporulation		Spore_germination	Spore germination protein GerLA
Dormancy and Sporulation		Spore_germination	Spore germination protein GerLB
Dormancy and Sporulation		Spore_germination	Spore germination protein GerLC
Dormancy and Sporulation		Spore_germination	Spore germination protein GerAA, germination response to L-alanine and related amino acids (earliest stage)
Dormancy and Sporulation		Spore_germination	Spore germination protein GerAB, germination response to L-alanine and related amino acids (earliest stage)
Dormancy and Sporulation		Spore_germination	Spore germination protein GerAC, germination response to L-alanine and related amino acids (earliest stage)
Dormancy and Sporulation		Spore_germination	Spore germination protein GerBA, germination response to combination of glucose, fructose, L-asparagine, and K+ (earliest stage)
Dormancy and Sporulation		Spore_germination	Spore germination protein GerBB, germination response to combination of glucose, fructose, L-asparagine, and K+ (earliest stage)
Dormancy and Sporulation		Spore_germination	Spore germination protein GerBC, germination response to combination of glucose, fructose, L-asparagine, and K+ (earliest stage)
Dormancy and Sporulation		Spore_germination	Uncharacterized spore germination protein YndD
Dormancy and Sporulation		Spore_germination	Uncharacterized spore germination protein YndE
Dormancy and Sporulation		Spore_germination	Uncharacterized spore germination protein YndF
Dormancy and Sporulation		Spore_germination	Spore germination protein GerN (inosine-dependent germination), Na+/H+ antiporter
Dormancy and Sporulation		Spore_germination	Spore germination protein GerXA (on pXO1)
Dormancy and Sporulation		Spore_germination	Spore germination protein GerXB (on pXO1)
Dormancy and Sporulation		Spore_germination	Spore germination protein GerXC (on pXO1)
Dormancy and Sporulation		Spore_germination	Putative spore germination protein, GerB family
Dormancy and Sporulation		Spore_germination	Spore germination protein GerSA
Dormancy and Sporulation		Spore_germination	Spore germination protein GerSB
Dormancy and Sporulation		Spore_germination	Spore germination protein GerSC
Dormancy and Sporulation		Spore_germination	Spore germination protein GerKA
Dormancy and Sporulation		Spore_germination	Spore germination protein GerKB
Dormancy and Sporulation		Spore_germination	Spore germination protein GerKC
Dormancy and Sporulation		Spore_germination	Spore germination protein GerYA
Dormancy and Sporulation		Spore_germination	Spore germination protein GerYB
Dormancy and Sporulation		Spore_germination	Spore germination protein GerYC
Dormancy and Sporulation		Spore_germination	Spore germination protein GerHA/GerIA
Dormancy and Sporulation		Spore_germination	Spore germination protein GerHB/GerIB
Dormancy and Sporulation		Spore_germination	Spore germination protein GerHC/GerIC
Dormancy and Sporulation		Spore_germination	Spore germination protein GerQA
Dormancy and Sporulation		Spore_germination	Spore germination protein GerQB
Dormancy and Sporulation		Spore_germination	Spore germination protein GerQC
Dormancy and Sporulation		Spore_germination	Spore cortex-lytic enzyme, lytic transglycosylase SleB
Dormancy and Sporulation		Spore_germination	Spore germination protein YpeB
Dormancy and Sporulation		Spore_germination	Spore cortex-lytic enzyme CwlJ
Dormancy and Sporulation		Spore_germination	Spore cortex-lytic enzyme, N-acetylglucosaminidase SleL (EC 3.2.1.-)
Dormancy and Sporulation		Spore_germination	Spore protein YdhD, not involved in spore germination
Dormancy and Sporulation		Spore_germination	Putative peptidoglycan hydrolase YvbX, NOT involved in spore germination
Dormancy and Sporulation		Spore_germination	Uncharacterized protein YkvT, NOT involved in spore germination
Dormancy and Sporulation		Spore_germination	Germination-specific N-acetylmuramoyl-L-alanine amidase (EC 3.5.1.28), cell wall hydrolase CwlD
Dormancy and Sporulation		Spore_germination	Spore germination protein GerD
Carbohydrates	Di- and oligosaccharides	Trehalose_Biosynthesis	1,4-alpha-glucan (glycogen) branching enzyme, GH-13-type (EC 2.4.1.18)
Carbohydrates	Di- and oligosaccharides	Trehalose_Biosynthesis	Alpha,alpha-trehalose-phosphate synthase [UDP-forming] (EC 2.4.1.15)
Carbohydrates	Di- and oligosaccharides	Trehalose_Biosynthesis	Alpha-amylase (EC 3.2.1.1)
Carbohydrates	Di- and oligosaccharides	Trehalose_Biosynthesis	Glucoamylase (EC 3.2.1.3)
Carbohydrates	Di- and oligosaccharides	Trehalose_Biosynthesis	Glycogen debranching enzyme (EC 3.2.1.-)
Carbohydrates	Di- and oligosaccharides	Trehalose_Biosynthesis	Malto-oligosyltrehalose synthase (EC 5.4.99.15)
Carbohydrates	Di- and oligosaccharides	Trehalose_Biosynthesis	Malto-oligosyltrehalose trehalohydrolase (EC 3.2.1.141)
Carbohydrates	Di- and oligosaccharides	Trehalose_Biosynthesis	Putative glucanase glgE (EC 3.2.1.-)
Carbohydrates	Di- and oligosaccharides	Trehalose_Biosynthesis	Trehalose phosphorylase (EC 2.4.1.64)
Carbohydrates	Di- and oligosaccharides	Trehalose_Biosynthesis	Trehalose synthase (EC 5.4.99.16)
Carbohydrates	Di- and oligosaccharides	Trehalose_Biosynthesis	Trehalose-6-phosphate phosphatase (EC 3.1.3.12)
Amino Acids and Derivatives	Aromatic amino acids and derivatives	Common_Pathway_For_Synthesis_of_Aromatic_Compounds_(DAHP_synthase_to_chorismate)	2-amino-3,7-dideoxy-D-threo-hept-6-ulosonate synthase (EC 2.5.1.-)
Amino Acids and Derivatives	Aromatic amino acids and derivatives	Common_Pathway_For_Synthesis_of_Aromatic_Compounds_(DAHP_synthase_to_chorismate)	2-keto-3-deoxy-D-arabino-heptulosonate-7-phosphate synthase I alpha (EC 2.5.1.54)
Amino Acids and Derivatives	Aromatic amino acids and derivatives	Common_Pathway_For_Synthesis_of_Aromatic_Compounds_(DAHP_synthase_to_chorismate)	2-keto-3-deoxy-D-arabino-heptulosonate-7-phosphate synthase I beta (EC 2.5.1.54)
Amino Acids and Derivatives	Aromatic amino acids and derivatives	Common_Pathway_For_Synthesis_of_Aromatic_Compounds_(DAHP_synthase_to_chorismate)	2-keto-3-deoxy-D-arabino-heptulosonate-7-phosphate synthase II (EC 2.5.1.54)
Amino Acids and Derivatives	Aromatic amino acids and derivatives	Common_Pathway_For_Synthesis_of_Aromatic_Compounds_(DAHP_synthase_to_chorismate)	3,7-dideoxy-D-threo-hepto-2, 6-diulosonate synthase (EC 4.2.3.-)
Amino Acids and Derivatives	Aromatic amino acids and derivatives	Common_Pathway_For_Synthesis_of_Aromatic_Compounds_(DAHP_synthase_to_chorismate)	3-dehydroquinate dehydratase I (EC 4.2.1.10)
Amino Acids and Derivatives	Aromatic amino acids and derivatives	Common_Pathway_For_Synthesis_of_Aromatic_Compounds_(DAHP_synthase_to_chorismate)	3-dehydroquinate dehydratase II (EC 4.2.1.10)
Amino Acids and Derivatives	Aromatic amino acids and derivatives	Common_Pathway_For_Synthesis_of_Aromatic_Compounds_(DAHP_synthase_to_chorismate)	3-dehydroquinate synthase (EC 4.2.3.4)
Amino Acids and Derivatives	Aromatic amino acids and derivatives	Common_Pathway_For_Synthesis_of_Aromatic_Compounds_(DAHP_synthase_to_chorismate)	5-Enolpyruvylshikimate-3-phosphate synthase (EC 2.5.1.19)
Amino Acids and Derivatives	Aromatic amino acids and derivatives	Common_Pathway_For_Synthesis_of_Aromatic_Compounds_(DAHP_synthase_to_chorismate)	Chorismate synthase (EC 4.2.3.5)
Amino Acids and Derivatives	Aromatic amino acids and derivatives	Common_Pathway_For_Synthesis_of_Aromatic_Compounds_(DAHP_synthase_to_chorismate)	Quinate/shikimate 5-dehydrogenase I delta (EC 1.1.1.25)
Amino Acids and Derivatives	Aromatic amino acids and derivatives	Common_Pathway_For_Synthesis_of_Aromatic_Compounds_(DAHP_synthase_to_chorismate)	Shikimate 5-dehydrogenase I alpha (EC 1.1.1.25)
Amino Acids and Derivatives	Aromatic amino acids and derivatives	Common_Pathway_For_Synthesis_of_Aromatic_Compounds_(DAHP_synthase_to_chorismate)	Shikimate 5-dehydrogenase I gamma (EC 1.1.1.25)
Amino Acids and Derivatives	Aromatic amino acids and derivatives	Common_Pathway_For_Synthesis_of_Aromatic_Compounds_(DAHP_synthase_to_chorismate)	Shikimate kinase I (EC 2.7.1.71)
Amino Acids and Derivatives	Aromatic amino acids and derivatives	Common_Pathway_For_Synthesis_of_Aromatic_Compounds_(DAHP_synthase_to_chorismate)	Shikimate kinase II (EC 2.7.1.71)
Amino Acids and Derivatives	Aromatic amino acids and derivatives	Common_Pathway_For_Synthesis_of_Aromatic_Compounds_(DAHP_synthase_to_chorismate)	Shikimate kinase III (EC 2.7.1.71)
Amino Acids and Derivatives	Aromatic amino acids and derivatives	Common_Pathway_For_Synthesis_of_Aromatic_Compounds_(DAHP_synthase_to_chorismate)	Shikimate/quinate 5-dehydrogenase I beta (EC 1.1.1.282)
Amino Acids and Derivatives	Aromatic amino acids and derivatives	Common_Pathway_For_Synthesis_of_Aromatic_Compounds_(DAHP_synthase_to_chorismate)	Transcriptional repressor protein TrpR
Amino Acids and Derivatives	Aromatic amino acids and derivatives	Common_Pathway_For_Synthesis_of_Aromatic_Compounds_(DAHP_synthase_to_chorismate)	Transcriptional repressor protein TyrR
Metabolism of Aromatic Compounds		carbazol_degradation_cluster	Terminal dioxygenase component of carbazole 1,9a-dioxygenase
Metabolism of Aromatic Compounds		carbazol_degradation_cluster	2'-aminobiphenyl-2,3-diol 1,2-dioxygenase
Metabolism of Aromatic Compounds		carbazol_degradation_cluster	Catalitic subunit of carbazole 1,9a-dioxygenase
Metabolism of Aromatic Compounds		carbazol_degradation_cluster	2-hydroxy-6-oxo-6-phenylhexa-2,4-dienoate hydrolase (EC 3.7.1.-)
Metabolism of Aromatic Compounds		carbazol_degradation_cluster	Ferredoxin component of carbazole 1,9a-dioxygenase
Metabolism of Aromatic Compounds		carbazol_degradation_cluster	Ferredoxin reductase component of carbazole 1,9a-dioxygenase
Metabolism of Aromatic Compounds		carbazol_degradation_cluster	2-hydroxypent-2,4-dienoate hydratase (EC 4.2.-.-)
Metabolism of Aromatic Compounds		carbazol_degradation_cluster	Acetaldehyde dehydrogenase (acylating)
Metabolism of Aromatic Compounds		carbazol_degradation_cluster	4-hydroxy-2-oxovalerate aldolase (EC 4.1.3.-)
Respiration	Electron donating reactions	Na(+)-translocating_NADH-quinone_oxidoreductase_and_rnf-like_group_of_electron_transport_complexes	Na(+)-translocating NADH-quinone reductase subunit A (EC 1.6.5.-)
Respiration	Electron donating reactions	Na(+)-translocating_NADH-quinone_oxidoreductase_and_rnf-like_group_of_electron_transport_complexes	Na(+)-translocating NADH-quinone reductase subunit B (EC 1.6.5.-)
Respiration	Electron donating reactions	Na(+)-translocating_NADH-quinone_oxidoreductase_and_rnf-like_group_of_electron_transport_complexes	Na(+)-translocating NADH-quinone reductase subunit C (EC 1.6.5.-)
Respiration	Electron donating reactions	Na(+)-translocating_NADH-quinone_oxidoreductase_and_rnf-like_group_of_electron_transport_complexes	Na(+)-translocating NADH-quinone reductase subunit D (EC 1.6.5.-)
Respiration	Electron donating reactions	Na(+)-translocating_NADH-quinone_oxidoreductase_and_rnf-like_group_of_electron_transport_complexes	Na(+)-translocating NADH-quinone reductase subunit E (EC 1.6.5.-)
Respiration	Electron donating reactions	Na(+)-translocating_NADH-quinone_oxidoreductase_and_rnf-like_group_of_electron_transport_complexes	Na(+)-translocating NADH-quinone reductase subunit F (EC 1.6.5.-)
Respiration	Electron donating reactions	Na(+)-translocating_NADH-quinone_oxidoreductase_and_rnf-like_group_of_electron_transport_complexes	Electron transport complex protein RnfA
Respiration	Electron donating reactions	Na(+)-translocating_NADH-quinone_oxidoreductase_and_rnf-like_group_of_electron_transport_complexes	Electron transport complex protein RnfB
Respiration	Electron donating reactions	Na(+)-translocating_NADH-quinone_oxidoreductase_and_rnf-like_group_of_electron_transport_complexes	Electron transport complex protein RnfC
Respiration	Electron donating reactions	Na(+)-translocating_NADH-quinone_oxidoreductase_and_rnf-like_group_of_electron_transport_complexes	Electron transport complex protein RnfD
Respiration	Electron donating reactions	Na(+)-translocating_NADH-quinone_oxidoreductase_and_rnf-like_group_of_electron_transport_complexes	Electron transport complex protein RnfE
Respiration	Electron donating reactions	Na(+)-translocating_NADH-quinone_oxidoreductase_and_rnf-like_group_of_electron_transport_complexes	Electron transport complex protein RnfG
Respiration	Electron donating reactions	Na(+)-translocating_NADH-quinone_oxidoreductase_and_rnf-like_group_of_electron_transport_complexes	Probable exported or periplasmic protein in ApbE locus
Respiration	Electron donating reactions	Na(+)-translocating_NADH-quinone_oxidoreductase_and_rnf-like_group_of_electron_transport_complexes	probable exported protein YPO3233
Respiration	Electron donating reactions	Na(+)-translocating_NADH-quinone_oxidoreductase_and_rnf-like_group_of_electron_transport_complexes	Hypothetical protein in ApbE locus
Photosynthesis	Electron transport and photophosphorylation	Photosystem_II	Chlorophyll a(b) binding protein, photosystem II CP43 protein (PsbC) homolog
Photosynthesis	Electron transport and photophosphorylation	Photosystem_II	Cytochrome b559 alpha chain (PsbE)
Photosynthesis	Electron transport and photophosphorylation	Photosystem_II	Cytochrome b559 beta chain (PsbF)
Photosynthesis	Electron transport and photophosphorylation	Photosystem_II	Photosystem II 10 kDa phosphoprotein (PsbH)
Photosynthesis	Electron transport and photophosphorylation	Photosystem_II	Photosystem II 12 kDa extrinsic protein (PsbU)
Photosynthesis	Electron transport and photophosphorylation	Photosystem_II	Photosystem II 13 kDa protein Psb28 (PsbW)
Photosynthesis	Electron transport and photophosphorylation	Photosystem_II	Photosystem II CP43 protein (PsbC)
Photosynthesis	Electron transport and photophosphorylation	Photosystem_II	Photosystem II CP47 protein (PsbB)
Photosynthesis	Electron transport and photophosphorylation	Photosystem_II	Photosystem II manganese-stabilizing protein (PsbO)
Photosynthesis	Electron transport and photophosphorylation	Photosystem_II	Photosystem II oxygen evolving complex protein PsbP
Photosynthesis	Electron transport and photophosphorylation	Photosystem_II	Photosystem II protein Psb27
Photosynthesis	Electron transport and photophosphorylation	Photosystem_II	Photosystem II protein PsbI
Photosynthesis	Electron transport and photophosphorylation	Photosystem_II	Photosystem II protein PsbJ
Photosynthesis	Electron transport and photophosphorylation	Photosystem_II	Photosystem II protein PsbK
Photosynthesis	Electron transport and photophosphorylation	Photosystem_II	Photosystem II protein PsbL
Photosynthesis	Electron transport and photophosphorylation	Photosystem_II	Photosystem II protein PsbM
Photosynthesis	Electron transport and photophosphorylation	Photosystem_II	Photosystem II protein PsbN
Photosynthesis	Electron transport and photophosphorylation	Photosystem_II	Photosystem II protein PsbT
Photosynthesis	Electron transport and photophosphorylation	Photosystem_II	Photosystem II protein PsbV, cytochrome c550
Photosynthesis	Electron transport and photophosphorylation	Photosystem_II	Photosystem II protein PsbX
Photosynthesis	Electron transport and photophosphorylation	Photosystem_II	Photosystem II protein PsbY
Photosynthesis	Electron transport and photophosphorylation	Photosystem_II	Photosystem II protein PsbZ
Photosynthesis	Electron transport and photophosphorylation	Photosystem_II	Photosystem II stability/assembly factor HCF136/Ycf48
Photosynthesis	Electron transport and photophosphorylation	Photosystem_II	Putative chaperon-like protein Ycf39 for quinone binding in Photosystem II
Photosynthesis	Electron transport and photophosphorylation	Photosystem_II	photosystem II protein D1 (PsbA)
Photosynthesis	Electron transport and photophosphorylation	Photosystem_II	photosystem II protein D2 (PsbD)
Iron acquisition and metabolism	Siderophores	Siderophore_Enterobactin	Isochorismate synthase (EC 5.4.4.2) [enterobactin] siderophore
Iron acquisition and metabolism	Siderophores	Siderophore_Enterobactin	Isochorismatase (EC 3.3.2.1) [enterobactin] siderophore
Iron acquisition and metabolism	Siderophores	Siderophore_Enterobactin	Apo-aryl carrier domain of EntB
Iron acquisition and metabolism	Siderophores	Siderophore_Enterobactin	2,3-dihydro-2,3-dihydroxybenzoate dehydrogenase (EC 1.3.1.28) [enterobactin] siderophore
Iron acquisition and metabolism	Siderophores	Siderophore_Enterobactin	2,3-dihydroxybenzoate-AMP ligase (EC 2.7.7.58) [enterobactin] siderophore
Iron acquisition and metabolism	Siderophores	Siderophore_Enterobactin	4'-phosphopantetheinyl transferase (EC 2.7.8.-) [enterobactin] siderophore
Iron acquisition and metabolism	Siderophores	Siderophore_Enterobactin	Enterobactin synthetase component F, serine activating enzyme (EC 2.7.7.-)
Iron acquisition and metabolism	Siderophores	Siderophore_Enterobactin	Proofreading thioesterase in enterobactin biosynthesis EntH
Iron acquisition and metabolism	Siderophores	Siderophore_Enterobactin	FIG005032: Putative cytoplasmic protein YbdZ in enterobactin biosynthesis operon
Iron acquisition and metabolism	Siderophores	Siderophore_Enterobactin	Enterobactin exporter EntS
Iron acquisition and metabolism	Siderophores	Siderophore_Enterobactin	Enterobactin esterase
Iron acquisition and metabolism	Siderophores	Siderophore_Enterobactin	Ferric enterobactin-binding periplasmic protein FepB (TC 3.A.1.14.2)
Iron acquisition and metabolism	Siderophores	Siderophore_Enterobactin	Ferric enterobactin transport ATP-binding protein FepC (TC 3.A.1.14.2)
Iron acquisition and metabolism	Siderophores	Siderophore_Enterobactin	Ferric enterobactin transport system permease protein FepD (TC 3.A.1.14.2)
Iron acquisition and metabolism	Siderophores	Siderophore_Enterobactin	Ferric enterobactin transport system permease protein FepG (TC 3.A.1.14.2)
Iron acquisition and metabolism	Siderophores	Siderophore_Enterobactin	Ferric enterobactin uptake protein FepE
Iron acquisition and metabolism	Siderophores	Siderophore_Enterobactin	Outer membrane receptor for ferric enterobactin and colicins B, D
Iron acquisition and metabolism	Siderophores	Siderophore_Enterobactin	Transcriptional regulator of AraC family, enterobactin-dependent, predicted
Iron acquisition and metabolism	Siderophores	Siderophore_Enterobactin	Outer membrane receptor for ferric enterobactin PfeA
Iron acquisition and metabolism	Siderophores	Siderophore_Enterobactin	Two-component sensor histidine kinase PfeS, enterobactin
Iron acquisition and metabolism	Siderophores	Siderophore_Enterobactin	Two-component response regulator PfeR, enterobactin
Cell Wall and Capsule	Capsular and extracellular polysacchrides	Alginate_metabolism	Alginate biosynthesis protein Alg8
Cell Wall and Capsule	Capsular and extracellular polysacchrides	Alginate_metabolism	Alginate biosynthesis protein AlgX
Cell Wall and Capsule	Capsular and extracellular polysacchrides	Alginate_metabolism	Alginate biosynthesis transcriptional activator
Cell Wall and Capsule	Capsular and extracellular polysacchrides	Alginate_metabolism	Alginate lyase (EC 4.2.2.3)
Cell Wall and Capsule	Capsular and extracellular polysacchrides	Alginate_metabolism	Alginate lyase precursor (EC 4.2.2.3)
Cell Wall and Capsule	Capsular and extracellular polysacchrides	Alginate_metabolism	GDP-mannose 6-dehydrogenase (EC 1.1.1.132)
Cell Wall and Capsule	Capsular and extracellular polysacchrides	Alginate_metabolism	Hexuronate transporter
Cell Wall and Capsule	Capsular and extracellular polysacchrides	Alginate_metabolism	Mannose-1-phosphate guanylyltransferase (GDP) (EC 2.7.7.22)
Cell Wall and Capsule	Capsular and extracellular polysacchrides	Alginate_metabolism	Mannose-6-phosphate isomerase (EC 5.3.1.8)
Cell Wall and Capsule	Capsular and extracellular polysacchrides	Alginate_metabolism	Pectin degradation protein KdgF
Cell Wall and Capsule	Capsular and extracellular polysacchrides	Alginate_metabolism	Phosphomannomutase (EC 5.4.2.8)
Cell Wall and Capsule	Capsular and extracellular polysacchrides	Alginate_metabolism	Poly(beta-D-mannuronate) C5 epimerase precursor (EC 5.1.3.-)
Cell Wall and Capsule	Capsular and extracellular polysacchrides	Alginate_metabolism	Probable poly(beta-D-mannuronate) O-acetylase (EC 2.3.1.-)
Cell Wall and Capsule	Capsular and extracellular polysacchrides	Alginate_metabolism	RNA polymerase sigma-H factor AlgT
Cell Wall and Capsule	Capsular and extracellular polysacchrides	Alginate_metabolism	alginate biosynthesis protein AlgJ
Cell Wall and Capsule	Capsular and extracellular polysacchrides	Alginate_metabolism	alginate o-acetyltransferase AlgF
Cell Wall and Capsule	Capsular and extracellular polysacchrides	Alginate_metabolism	outer membrane protein AlgE
Cell Wall and Capsule	Capsular and extracellular polysacchrides	Alginate_metabolism	poly(beta-D-mannuronate) lyase (EC 4.2.2.3)
Metabolism of Aromatic Compounds	Peripheral pathways for catabolism of aromatic compounds	n-Phenylalkanoic_acid_degradation	3-ketoacyl-CoA thiolase (EC 2.3.1.16)
Metabolism of Aromatic Compounds	Peripheral pathways for catabolism of aromatic compounds	n-Phenylalkanoic_acid_degradation	Enoyl-CoA hydratase (EC 4.2.1.17)
Metabolism of Aromatic Compounds	Peripheral pathways for catabolism of aromatic compounds	n-Phenylalkanoic_acid_degradation	Long-chain-fatty-acid--CoA ligase (EC 6.2.1.3)
Metabolism of Aromatic Compounds	Peripheral pathways for catabolism of aromatic compounds	n-Phenylalkanoic_acid_degradation	enoyl-CoA hydratase, R-specific
Metabolism of Aromatic Compounds	Peripheral pathways for catabolism of aromatic compounds	n-Phenylalkanoic_acid_degradation	Delta(3)-cis-delta(2)-trans-enoyl-CoA isomerase (EC 5.3.3.8)
Metabolism of Aromatic Compounds	Peripheral pathways for catabolism of aromatic compounds	n-Phenylalkanoic_acid_degradation	3-hydroxyacyl-CoA dehydrogenase (EC 1.1.1.35)
Metabolism of Aromatic Compounds	Peripheral pathways for catabolism of aromatic compounds	n-Phenylalkanoic_acid_degradation	3-hydroxybutyryl-CoA epimerase (EC 5.1.2.3)
Metabolism of Aromatic Compounds	Peripheral pathways for catabolism of aromatic compounds	n-Phenylalkanoic_acid_degradation	Putative 3-hydroxyacyl-coa dehydrogenase
Cell Wall and Capsule	Capsular and extracellular polysacchrides	Capsular_surface_virulence_antigen_loci	Insertion element IS1 protein insA
Cell Wall and Capsule	Capsular and extracellular polysacchrides	Capsular_surface_virulence_antigen_loci	Insertion element IS1 protein insB
Cell Wall and Capsule	Capsular and extracellular polysacchrides	Capsular_surface_virulence_antigen_loci	Vi polysaccharide biosynthesis protein tviA
Cell Wall and Capsule	Capsular and extracellular polysacchrides	Capsular_surface_virulence_antigen_loci	Vi polysaccharide biosynthesis protein tviC
Cell Wall and Capsule	Capsular and extracellular polysacchrides	Capsular_surface_virulence_antigen_loci	Vi polysaccharide biosynthesis protein tviD
Cell Wall and Capsule	Capsular and extracellular polysacchrides	Capsular_surface_virulence_antigen_loci	Vi polysaccharide biosynthesis protein tviE
Cell Wall and Capsule	Capsular and extracellular polysacchrides	Capsular_surface_virulence_antigen_loci	Vi polysaccharide export ATP-binding protein vexC
Cell Wall and Capsule	Capsular and extracellular polysacchrides	Capsular_surface_virulence_antigen_loci	Vi polysaccharide export inner-membrane protein vexB
Cell Wall and Capsule	Capsular and extracellular polysacchrides	Capsular_surface_virulence_antigen_loci	Vi polysaccharide export inner-membrane protein vexD
Cell Wall and Capsule	Capsular and extracellular polysacchrides	Capsular_surface_virulence_antigen_loci	Vi polysaccharide export protein vexE
Phages, Prophages, Transposable elements, Plasmids	Pathogenicity islands	Listeria_Pathogenicity_Island_LIPI-1_extended	Virulence regulatory factor PrfA
Phages, Prophages, Transposable elements, Plasmids	Pathogenicity islands	Listeria_Pathogenicity_Island_LIPI-1_extended	Phosphatidylinositol-specific phospholipase C (EC 4.6.1.13)
Phages, Prophages, Transposable elements, Plasmids	Pathogenicity islands	Listeria_Pathogenicity_Island_LIPI-1_extended	Thiol-activated cytolysin
Phages, Prophages, Transposable elements, Plasmids	Pathogenicity islands	Listeria_Pathogenicity_Island_LIPI-1_extended	Zinc metalloproteinase precursor (EC 3.4.24.29)
Phages, Prophages, Transposable elements, Plasmids	Pathogenicity islands	Listeria_Pathogenicity_Island_LIPI-1_extended	Actin-assembly inducing protein ActA precursor
Phages, Prophages, Transposable elements, Plasmids	Pathogenicity islands	Listeria_Pathogenicity_Island_LIPI-1_extended	Broad-substrate range phospholipase C (EC 3.1.4.3)
Phages, Prophages, Transposable elements, Plasmids	Pathogenicity islands	Listeria_Pathogenicity_Island_LIPI-1_extended	Distant similarity with viral glycoprotein gp160 of HIV type 1
Phages, Prophages, Transposable elements, Plasmids	Pathogenicity islands	Listeria_Pathogenicity_Island_LIPI-1_extended	virulence cluster protein A VclA
Phages, Prophages, Transposable elements, Plasmids	Pathogenicity islands	Listeria_Pathogenicity_Island_LIPI-1_extended	virulence cluster protein B VclB
Cell Division and Cell Cycle		YgjD_and_YeaZ	Inactive homolog of metal-dependent proteases, putative molecular chaperone
Cell Division and Cell Cycle		YgjD_and_YeaZ	YgjD/Kae1/Qri7 family, required for threonylcarbamoyladenosine (t(6)A) formation in tRNA
Cell Division and Cell Cycle		YgjD_and_YeaZ	p53-regulating protein kinase (human PRPK/yeast YGR262c)
Membrane Transport	Protein translocation across cytoplasmic membrane	Twin-arginine_translocation_system	Twin-arginine translocation protein TatA
Membrane Transport	Protein translocation across cytoplasmic membrane	Twin-arginine_translocation_system	Twin-arginine translocation protein TatB
Membrane Transport	Protein translocation across cytoplasmic membrane	Twin-arginine_translocation_system	Twin-arginine translocation protein TatC
Membrane Transport	Protein translocation across cytoplasmic membrane	Twin-arginine_translocation_system	Twin-arginine translocation protein TatE
Membrane Transport	Protein translocation across cytoplasmic membrane	Twin-arginine_translocation_system	Deoxyribonuclease TatD
Protein Metabolism	Protein biosynthesis	Ribosome_LSU_chloroplast	LSU ribosomal protein L1p (L10Ae), chloroplast
Protein Metabolism	Protein biosynthesis	Ribosome_LSU_chloroplast	LSU ribosomal protein L2p (L8e), chloroplast
Protein Metabolism	Protein biosynthesis	Ribosome_LSU_chloroplast	LSU ribosomal protein L3p (L3e), chloroplast
Protein Metabolism	Protein biosynthesis	Ribosome_LSU_chloroplast	LSU ribosomal protein L4p (L1e), chloroplast
Protein Metabolism	Protein biosynthesis	Ribosome_LSU_chloroplast	LSU ribosomal protein L5p (L11e), chloroplast
Protein Metabolism	Protein biosynthesis	Ribosome_LSU_chloroplast	LSU ribosomal protein L6p (L9e), chloroplast
Protein Metabolism	Protein biosynthesis	Ribosome_LSU_chloroplast	LSU ribosomal protein L7/L12 (L23e), chloroplast
Protein Metabolism	Protein biosynthesis	Ribosome_LSU_chloroplast	LSU ribosomal protein L9p, chloroplast
Protein Metabolism	Protein biosynthesis	Ribosome_LSU_chloroplast	LSU ribosomal protein L10p (P0), chloroplast
Protein Metabolism	Protein biosynthesis	Ribosome_LSU_chloroplast	LSU ribosomal protein L11p (L12e), chloroplast
Protein Metabolism	Protein biosynthesis	Ribosome_LSU_chloroplast	LSU ribosomal protein L13p (L13Ae), chloroplast
Protein Metabolism	Protein biosynthesis	Ribosome_LSU_chloroplast	LSU ribosomal protein L14p (L23e), chloroplast
Protein Metabolism	Protein biosynthesis	Ribosome_LSU_chloroplast	LSU ribosomal protein L15p (L27Ae), chloroplast
Protein Metabolism	Protein biosynthesis	Ribosome_LSU_chloroplast	LSU ribosomal protein L16p (L10e), chloroplast
Protein Metabolism	Protein biosynthesis	Ribosome_LSU_chloroplast	LSU ribosomal protein L17p, chloroplast
Protein Metabolism	Protein biosynthesis	Ribosome_LSU_chloroplast	LSU ribosomal protein L18p (L5e), chloroplast
Protein Metabolism	Protein biosynthesis	Ribosome_LSU_chloroplast	LSU ribosomal protein L19p, chloroplast
Protein Metabolism	Protein biosynthesis	Ribosome_LSU_chloroplast	LSU ribosomal protein L20p, chloroplast
Protein Metabolism	Protein biosynthesis	Ribosome_LSU_chloroplast	LSU ribosomal protein L21p, chloroplast
Protein Metabolism	Protein biosynthesis	Ribosome_LSU_chloroplast	LSU ribosomal protein L22p (L17e), chloroplast
Protein Metabolism	Protein biosynthesis	Ribosome_LSU_chloroplast	LSU ribosomal protein L23p (L23Ae), chloroplast
Protein Metabolism	Protein biosynthesis	Ribosome_LSU_chloroplast	LSU ribosomal protein L24p (L26e), chloroplast
Protein Metabolism	Protein biosynthesis	Ribosome_LSU_chloroplast	LSU ribosomal protein L27p, chloroplast
Protein Metabolism	Protein biosynthesis	Ribosome_LSU_chloroplast	LSU ribosomal protein L28p, chloroplast
Protein Metabolism	Protein biosynthesis	Ribosome_LSU_chloroplast	LSU ribosomal protein L29p (L35e), chloroplast
Protein Metabolism	Protein biosynthesis	Ribosome_LSU_chloroplast	LSU ribosomal protein L31p, chloroplast
Protein Metabolism	Protein biosynthesis	Ribosome_LSU_chloroplast	LSU ribosomal protein L32p, chloroplast
Protein Metabolism	Protein biosynthesis	Ribosome_LSU_chloroplast	LSU ribosomal protein L33p, chloroplast
Protein Metabolism	Protein biosynthesis	Ribosome_LSU_chloroplast	LSU ribosomal protein L34p, chloroplast
Protein Metabolism	Protein biosynthesis	Ribosome_LSU_chloroplast	LSU ribosomal protein L35p, chloroplast
Protein Metabolism	Protein biosynthesis	Ribosome_LSU_chloroplast	LSU ribosomal protein L36p, chloroplast
Protein Metabolism	Protein folding	Thermosome,_archaeal	Thermosome subunit
Cell Wall and Capsule	Gram-Negative cell wall components	LOS_core_oligosaccharide_biosynthesis	Phosphoheptose isomerase (EC 5.3.1.-)
Cell Wall and Capsule	Gram-Negative cell wall components	LOS_core_oligosaccharide_biosynthesis	Phosphoheptose isomerase 1 (EC 5.3.1.-)
Cell Wall and Capsule	Gram-Negative cell wall components	LOS_core_oligosaccharide_biosynthesis	Phosphoheptose isomerase 2 (EC 5.3.1.-)
Cell Wall and Capsule	Gram-Negative cell wall components	LOS_core_oligosaccharide_biosynthesis	D-glycero-beta-D-manno-heptose 7-phosphate kinase
Cell Wall and Capsule	Gram-Negative cell wall components	LOS_core_oligosaccharide_biosynthesis	ADP-heptose synthase (EC 2.7.-.-)
Cell Wall and Capsule	Gram-Negative cell wall components	LOS_core_oligosaccharide_biosynthesis	D-glycero-D-manno-heptose 1,7-bisphosphate phosphatase (EC 3.1.1.-)
Cell Wall and Capsule	Gram-Negative cell wall components	LOS_core_oligosaccharide_biosynthesis	ADP-L-glycero-D-manno-heptose-6-epimerase (EC 5.1.3.20)
Cell Wall and Capsule	Gram-Negative cell wall components	LOS_core_oligosaccharide_biosynthesis	3-deoxy-D-manno-octulosonic-acid transferase (EC 2.-.-.-)
Cell Wall and Capsule	Gram-Negative cell wall components	LOS_core_oligosaccharide_biosynthesis	Lipopolysaccharide heptosyltransferase I (EC 2.4.1.-)
Cell Wall and Capsule	Gram-Negative cell wall components	LOS_core_oligosaccharide_biosynthesis	ADP-heptose--lipooligosaccharide heptosyltransferase II (EC 2.4.1.-)
Cell Wall and Capsule	Gram-Negative cell wall components	LOS_core_oligosaccharide_biosynthesis	Lipopolysaccharide core biosynthesis protein WaaP (EC 2.7.-.-), heptosyl-I-kinase
Cell Wall and Capsule	Gram-Negative cell wall components	LOS_core_oligosaccharide_biosynthesis	Lipopolysaccharide heptosyltransferase III (EC 2.4.1.-)
Cell Wall and Capsule	Gram-Negative cell wall components	LOS_core_oligosaccharide_biosynthesis	Lipopolysaccharide core biosynthesis protein RfaY
Cell Wall and Capsule	Gram-Negative cell wall components	LOS_core_oligosaccharide_biosynthesis	UDP-glucose:(heptosyl) LPS alpha1,3-glucosyltransferase WaaG (EC 2.4.1.-)
Cell Wall and Capsule	Gram-Negative cell wall components	LOS_core_oligosaccharide_biosynthesis	UDP-glucose:(glucosyl)lipopolysaccharide alpha-1,3-glucosyltransferase WaaO (EC 2.4.1.-)
Cell Wall and Capsule	Gram-Negative cell wall components	LOS_core_oligosaccharide_biosynthesis	Beta-1,3-glucosyltransferase
Cell Wall and Capsule	Gram-Negative cell wall components	LOS_core_oligosaccharide_biosynthesis	UDP-glucose:(glucosyl)lipopolysaccharide alpha-1,2-glucosyltransferase (EC 2.4.1.58)
Cell Wall and Capsule	Gram-Negative cell wall components	LOS_core_oligosaccharide_biosynthesis	UDP-galactose:(galactosyl) LPS alpha1,2-galactosyltransferase WaaW (EC 2.4.1.-)
Cell Wall and Capsule	Gram-Negative cell wall components	LOS_core_oligosaccharide_biosynthesis	Beta-1,4-galactosyltransferase
Cell Wall and Capsule	Gram-Negative cell wall components	LOS_core_oligosaccharide_biosynthesis	Lipopolysaccharide 1,2-N-acetylglucosaminetransferase (EC 2.4.1.56)
Cell Wall and Capsule	Gram-Negative cell wall components	LOS_core_oligosaccharide_biosynthesis	Lipopolysaccharide core biosynthesis protein RfaZ
Cell Wall and Capsule	Gram-Negative cell wall components	LOS_core_oligosaccharide_biosynthesis	Lipopolysaccharide 1,6-galactosyltransferase (EC 2.4.1.-)
Cell Wall and Capsule	Gram-Negative cell wall components	LOS_core_oligosaccharide_biosynthesis	Putative two-domain glycosyltransferase
Cell Wall and Capsule	Gram-Negative cell wall components	LOS_core_oligosaccharide_biosynthesis	O-antigen ligase
Cell Wall and Capsule	Gram-Negative cell wall components	LOS_core_oligosaccharide_biosynthesis	UDP-galactopyranose mutase (EC 5.4.99.9)
Cell Wall and Capsule	Gram-Negative cell wall components	LOS_core_oligosaccharide_biosynthesis	Lipopolysaccharide core biosynthesis glycosyltransferase, group 2 family protein (EC 2.4.1.-)
Cell Wall and Capsule	Gram-Negative cell wall components	LOS_core_oligosaccharide_biosynthesis	Heptosyltransferase family protein, lipopolysaccharide core biosynthesis
Cell Wall and Capsule	Gram-Negative cell wall components	LOS_core_oligosaccharide_biosynthesis	Lipopolysaccharide core biosynthesis protein RfaS
Regulation and Cell signaling	Programmed Cell Death and Toxin-antitoxin Systems	Murein_hydrolase_regulation_and_cell_death	LysR family regulatory protein CidR
Regulation and Cell signaling	Programmed Cell Death and Toxin-antitoxin Systems	Murein_hydrolase_regulation_and_cell_death	Holin-like protein CidA
Regulation and Cell signaling	Programmed Cell Death and Toxin-antitoxin Systems	Murein_hydrolase_regulation_and_cell_death	CidA-associated membrane protein CidB
Regulation and Cell signaling	Programmed Cell Death and Toxin-antitoxin Systems	Murein_hydrolase_regulation_and_cell_death	Pyruvate oxidase, CidC
Regulation and Cell signaling	Programmed Cell Death and Toxin-antitoxin Systems	Murein_hydrolase_regulation_and_cell_death	Autolysis histidine kinase LytS
Regulation and Cell signaling	Programmed Cell Death and Toxin-antitoxin Systems	Murein_hydrolase_regulation_and_cell_death	Autolysis response regulater LytR
Regulation and Cell signaling	Programmed Cell Death and Toxin-antitoxin Systems	Murein_hydrolase_regulation_and_cell_death	Antiholin-like protein LrgA
Regulation and Cell signaling	Programmed Cell Death and Toxin-antitoxin Systems	Murein_hydrolase_regulation_and_cell_death	LrgA-associated membrane protein LrgB
Regulation and Cell signaling	Programmed Cell Death and Toxin-antitoxin Systems	Murein_hydrolase_regulation_and_cell_death	Cytidine deaminase (EC 3.5.4.5)
Regulation and Cell signaling	Programmed Cell Death and Toxin-antitoxin Systems	Murein_hydrolase_regulation_and_cell_death	tRNA-dihydrouridine synthase C (EC 1.-.-.-)
Regulation and Cell signaling	Programmed Cell Death and Toxin-antitoxin Systems	Murein_hydrolase_regulation_and_cell_death	Holin-like protein 1
Regulation and Cell signaling	Programmed Cell Death and Toxin-antitoxin Systems	Murein_hydrolase_regulation_and_cell_death	Holin associated membrane protein 1
Regulation and Cell signaling	Programmed Cell Death and Toxin-antitoxin Systems	Murein_hydrolase_regulation_and_cell_death	Holin associated hypothetical protein
Regulation and Cell signaling	Programmed Cell Death and Toxin-antitoxin Systems	Murein_hydrolase_regulation_and_cell_death	Holin-like protein 2
Regulation and Cell signaling	Programmed Cell Death and Toxin-antitoxin Systems	Murein_hydrolase_regulation_and_cell_death	Holin associated membrane protein 2
Regulation and Cell signaling	Programmed Cell Death and Toxin-antitoxin Systems	Murein_hydrolase_regulation_and_cell_death	Preprotein translocase subunit SecG (TC 3.A.5.1.1)
Regulation and Cell signaling	Programmed Cell Death and Toxin-antitoxin Systems	Murein_hydrolase_regulation_and_cell_death	S-layer protein Sap
Regulation and Cell signaling	Programmed Cell Death and Toxin-antitoxin Systems	Murein_hydrolase_regulation_and_cell_death	S-layer protein EA1
Nitrogen Metabolism		Nitrogen_fixation	4Fe-4S ferredoxin, nitrogenase-associated
Nitrogen Metabolism		Nitrogen_fixation	AnfO protein, required for Mo- and V-independent nitrogenase
Nitrogen Metabolism		Nitrogen_fixation	AnfR protein, required for Mo- and V-independent nitrogenase
Nitrogen Metabolism		Nitrogen_fixation	Cysteine desulfurase (EC 2.8.1.7), NifS subfamily
Nitrogen Metabolism		Nitrogen_fixation	Homocitrate synthase (EC 2.3.3.14)
Nitrogen Metabolism		Nitrogen_fixation	Homocitrate synthase alpha subunit (EC 2.3.3.14)
Nitrogen Metabolism		Nitrogen_fixation	Homocitrate synthase omega subunit (EC 2.3.3.14)
Nitrogen Metabolism		Nitrogen_fixation	Iron-sulfur cluster assembly scaffold protein NifU
Nitrogen Metabolism		Nitrogen_fixation	LRV (FeS)4 cluster domain protein clustered with nitrogenase cofactor synthesis
Nitrogen Metabolism		Nitrogen_fixation	NifB-domain protein, type 2
Nitrogen Metabolism		Nitrogen_fixation	NifM protein
Nitrogen Metabolism		Nitrogen_fixation	NifT protein
Nitrogen Metabolism		Nitrogen_fixation	NifX-associated protein
Nitrogen Metabolism		Nitrogen_fixation	NifY protein
Nitrogen Metabolism		Nitrogen_fixation	NifZ protein
Nitrogen Metabolism		Nitrogen_fixation	Nitrogenase (iron-iron) alpha chain (EC 1.18.6.1)
Nitrogen Metabolism		Nitrogen_fixation	Nitrogenase (iron-iron) beta chain (EC 1.18.6.1)
Nitrogen Metabolism		Nitrogen_fixation	Nitrogenase (iron-iron) delta chain (EC 1.18.6.1)
Nitrogen Metabolism		Nitrogen_fixation	Nitrogenase (iron-iron) reductase and maturation protein AnfH
Nitrogen Metabolism		Nitrogen_fixation	Nitrogenase (iron-iron) transcriptional regulator
Nitrogen Metabolism		Nitrogen_fixation	Nitrogenase (molybdenum-iron) alpha chain (EC 1.18.6.1)
Nitrogen Metabolism		Nitrogen_fixation	Nitrogenase (molybdenum-iron) beta chain (EC 1.18.6.1)
Nitrogen Metabolism		Nitrogen_fixation	Nitrogenase (molybdenum-iron) reductase and maturation protein NifH
Nitrogen Metabolism		Nitrogen_fixation	Nitrogenase (molybdenum-iron)-specific transcriptional regulator NifA
Nitrogen Metabolism		Nitrogen_fixation	Nitrogenase (vanadium-iron) alpha chain (EC 1.18.6.1)
Nitrogen Metabolism		Nitrogen_fixation	Nitrogenase (vanadium-iron) beta chain (EC 1.18.6.1)
Nitrogen Metabolism		Nitrogen_fixation	Nitrogenase (vanadium-iron) delta chain (EC 1.18.6.1)
Nitrogen Metabolism		Nitrogen_fixation	Nitrogenase (vanadium-iron) reductase and maturation protein VnfH
Nitrogen Metabolism		Nitrogen_fixation	Nitrogenase (vanadium-iron) transcriptional regulator VnfA
Nitrogen Metabolism		Nitrogen_fixation	Nitrogenase FeMo-cofactor carrier protein NifX
Nitrogen Metabolism		Nitrogen_fixation	Nitrogenase FeMo-cofactor scaffold and assembly protein NifE
Nitrogen Metabolism		Nitrogen_fixation	Nitrogenase FeMo-cofactor scaffold and assembly protein NifN
Nitrogen Metabolism		Nitrogen_fixation	Nitrogenase FeMo-cofactor synthesis FeS core scaffold and assembly protein NifB
Nitrogen Metabolism		Nitrogen_fixation	Nitrogenase FeMo-cofactor synthesis molybdenum delivery protein NifQ
Nitrogen Metabolism		Nitrogen_fixation	Nitrogenase cofactor carrier protein NafY
Nitrogen Metabolism		Nitrogen_fixation	Nitrogenase stabilizing/protective protein NifW
Nitrogen Metabolism		Nitrogen_fixation	Nitrogenase vanadium-cofactor synthesis protein VnfE
Nitrogen Metabolism		Nitrogen_fixation	Nitrogenase vanadium-cofactor synthesis protein VnfN
Nitrogen Metabolism		Nitrogen_fixation	Nitrogenase vanadium-cofactor synthesis protein VnfX
Nitrogen Metabolism		Nitrogen_fixation	Nitrogenase vanadium-cofactor synthesis protein VnfY
Nitrogen Metabolism		Nitrogen_fixation	Nitrogenase-associated protein NifO
Nitrogen Metabolism		Nitrogen_fixation	Transcriptional repressor of nif and glnA operons
Nitrogen Metabolism		Nitrogen_fixation	probable iron binding protein from the HesB_IscA_SufA family in Nif operon
Cell Division and Cell Cycle		Macromolecular_synthesis_operon	Carbamoyl-phosphate synthase large chain (EC 6.3.5.5)
Cell Division and Cell Cycle		Macromolecular_synthesis_operon	Carbamoyl-phosphate synthase small chain (EC 6.3.5.5)
Cell Division and Cell Cycle		Macromolecular_synthesis_operon	DNA primase (EC 2.7.7.-)
Cell Division and Cell Cycle		Macromolecular_synthesis_operon	RNA polymerase sigma factor RpoD
Cell Division and Cell Cycle		Macromolecular_synthesis_operon	SSU ribosomal protein S21p
Cell Division and Cell Cycle		Macromolecular_synthesis_operon	Transamidase GatB domain protein
Cell Division and Cell Cycle		Macromolecular_synthesis_operon	YgjD/Kae1/Qri7 family, required for threonylcarbamoyladenosine (t(6)A) formation in tRNA
Protein Metabolism	Protein biosynthesis	Translation_initiation_factors_eukaryotic_and_archaeal	Eukaryotic translation initiation factor 2 alpha subunit
Protein Metabolism	Protein biosynthesis	Translation_initiation_factors_eukaryotic_and_archaeal	Eukaryotic translation initiation factor 2 beta subunit
Protein Metabolism	Protein biosynthesis	Translation_initiation_factors_eukaryotic_and_archaeal	Eukaryotic translation initiation factor 2 gamma subunit
Protein Metabolism	Protein biosynthesis	Translation_initiation_factors_eukaryotic_and_archaeal	Eukaryotic translation initiation factor 5A
Protein Metabolism	Protein biosynthesis	Translation_initiation_factors_eukaryotic_and_archaeal	Eukaryotic translation initiation factor 6
Protein Metabolism	Protein biosynthesis	Translation_initiation_factors_eukaryotic_and_archaeal	Translation initiation factor 1A
Protein Metabolism	Protein biosynthesis	Translation_initiation_factors_eukaryotic_and_archaeal	Translation initiation factor 2
Protein Metabolism	Protein biosynthesis	Translation_initiation_factors_eukaryotic_and_archaeal	Translation initiation factor 2B alpha subunit
Protein Metabolism	Protein biosynthesis	Translation_initiation_factors_eukaryotic_and_archaeal	Translation initiation factor 2B alpha/beta/delta-type subunit
Protein Metabolism	Protein biosynthesis	Translation_initiation_factors_eukaryotic_and_archaeal	Translation initiation factor SUI1-related protein
Nitrogen Metabolism		Nitric_oxide_synthase	Manganese superoxide dismutase (EC 1.15.1.1)
Nitrogen Metabolism		Nitric_oxide_synthase	Nitric oxide synthase oxygenase (EC 1.-.-.-)
Nitrogen Metabolism		Nitric_oxide_synthase	putative cytochrome P450 hydroxylase
Protein Metabolism	Protein biosynthesis	Ribosome_LSU_mitochondrial	LSU ribosomal protein L1p (L10Ae), mitochondrial
Protein Metabolism	Protein biosynthesis	Ribosome_LSU_mitochondrial	LSU ribosomal protein L2p (L8e), mitochondrial
Protein Metabolism	Protein biosynthesis	Ribosome_LSU_mitochondrial	LSU ribosomal protein L3p (L3e), mitochondrial
Protein Metabolism	Protein biosynthesis	Ribosome_LSU_mitochondrial	LSU ribosomal protein L4p (L1e), mitochondrial
Protein Metabolism	Protein biosynthesis	Ribosome_LSU_mitochondrial	LSU ribosomal protein L5p (L11e), mitochondrial
Protein Metabolism	Protein biosynthesis	Ribosome_LSU_mitochondrial	LSU ribosomal protein L6p (L9e), mitochondrial
Protein Metabolism	Protein biosynthesis	Ribosome_LSU_mitochondrial	LSU ribosomal protein L7/L12 (L23e), mitochondrial
Protein Metabolism	Protein biosynthesis	Ribosome_LSU_mitochondrial	LSU ribosomal protein L9p, mitochondrial
Protein Metabolism	Protein biosynthesis	Ribosome_LSU_mitochondrial	LSU ribosomal protein L10p (P0), mitochondrial
Protein Metabolism	Protein biosynthesis	Ribosome_LSU_mitochondrial	LSU ribosomal protein L11p (L12e), mitochondrial
Protein Metabolism	Protein biosynthesis	Ribosome_LSU_mitochondrial	LSU ribosomal protein L13p (L13Ae), mitochondrial
Protein Metabolism	Protein biosynthesis	Ribosome_LSU_mitochondrial	LSU ribosomal protein L14p (L23e), mitochondrial
Protein Metabolism	Protein biosynthesis	Ribosome_LSU_mitochondrial	LSU ribosomal protein L15p (L27Ae), mitochondrial
Protein Metabolism	Protein biosynthesis	Ribosome_LSU_mitochondrial	LSU ribosomal protein L16p (L10e), mitochondrial
Protein Metabolism	Protein biosynthesis	Ribosome_LSU_mitochondrial	LSU ribosomal protein L17p, mitochondrial
Protein Metabolism	Protein biosynthesis	Ribosome_LSU_mitochondrial	LSU ribosomal protein L18p (L5e), mitochondrial
Protein Metabolism	Protein biosynthesis	Ribosome_LSU_mitochondrial	LSU ribosomal protein L19p, mitochondrial
Protein Metabolism	Protein biosynthesis	Ribosome_LSU_mitochondrial	LSU ribosomal protein L20p, mitochondrial
Protein Metabolism	Protein biosynthesis	Ribosome_LSU_mitochondrial	LSU ribosomal protein L21p, mitochondrial
Protein Metabolism	Protein biosynthesis	Ribosome_LSU_mitochondrial	LSU ribosomal protein L22p (L17e), mitochondrial
Protein Metabolism	Protein biosynthesis	Ribosome_LSU_mitochondrial	LSU ribosomal protein L23p (L23Ae), mitochondrial
Protein Metabolism	Protein biosynthesis	Ribosome_LSU_mitochondrial	LSU ribosomal protein L24p (L26e), mitochondrial
Protein Metabolism	Protein biosynthesis	Ribosome_LSU_mitochondrial	LSU ribosomal protein L25p, mitochondrial
Protein Metabolism	Protein biosynthesis	Ribosome_LSU_mitochondrial	LSU ribosomal protein L27p, mitochondrial
Protein Metabolism	Protein biosynthesis	Ribosome_LSU_mitochondrial	LSU ribosomal protein L28p, mitochondrial
Protein Metabolism	Protein biosynthesis	Ribosome_LSU_mitochondrial	LSU ribosomal protein L29p (L35e), mitochondrial
Protein Metabolism	Protein biosynthesis	Ribosome_LSU_mitochondrial	LSU ribosomal protein L30p (L7e), mitochondrial
Protein Metabolism	Protein biosynthesis	Ribosome_LSU_mitochondrial	LSU ribosomal protein L31p, mitochondrial
Protein Metabolism	Protein biosynthesis	Ribosome_LSU_mitochondrial	LSU ribosomal protein L32p, mitochondrial
Protein Metabolism	Protein biosynthesis	Ribosome_LSU_mitochondrial	LSU ribosomal protein L33p, mitochondrial
Protein Metabolism	Protein biosynthesis	Ribosome_LSU_mitochondrial	LSU ribosomal protein L34p, mitochondrial
Protein Metabolism	Protein biosynthesis	Ribosome_LSU_mitochondrial	LSU ribosomal protein L35p, mitochondrial
Protein Metabolism	Protein biosynthesis	Ribosome_LSU_mitochondrial	LSU ribosomal protein L36p, mitochondrial
Protein Metabolism	Protein biosynthesis	Ribosome_LSU_mitochondrial	LSU ribosomal protein L37mt, mitochondrial
Protein Metabolism	Protein biosynthesis	Ribosome_LSU_mitochondrial	LSU ribosomal protein L38mt, mitochondrial
Protein Metabolism	Protein biosynthesis	Ribosome_LSU_mitochondrial	LSU ribosomal protein L39mt, mitochondrial
Protein Metabolism	Protein biosynthesis	Ribosome_LSU_mitochondrial	LSU ribosomal protein L40mt, mitochondrial
Protein Metabolism	Protein biosynthesis	Ribosome_LSU_mitochondrial	LSU ribosomal protein L41mt, mitochondrial
Protein Metabolism	Protein biosynthesis	Ribosome_LSU_mitochondrial	LSU ribosomal protein L42mt, mitochondrial
Protein Metabolism	Protein biosynthesis	Ribosome_LSU_mitochondrial	LSU ribosomal protein L43mt, mitochondrial
Protein Metabolism	Protein biosynthesis	Ribosome_LSU_mitochondrial	LSU ribosomal protein L44mt, mitochondrial
Protein Metabolism	Protein biosynthesis	Ribosome_LSU_mitochondrial	LSU ribosomal protein L45mt, mitochondrial
Protein Metabolism	Protein biosynthesis	Ribosome_LSU_mitochondrial	LSU ribosomal protein L46mt, mitochondrial
Protein Metabolism	Protein biosynthesis	Ribosome_LSU_mitochondrial	LSU ribosomal protein L47mt, mitochondrial
Protein Metabolism	Protein biosynthesis	Ribosome_LSU_mitochondrial	LSU ribosomal protein L48mt, mitochondrial
Protein Metabolism	Protein biosynthesis	Ribosome_LSU_mitochondrial	LSU ribosomal protein L49mt, mitochondrial
Protein Metabolism	Protein biosynthesis	Ribosome_LSU_mitochondrial	LSU ribosomal protein L50mt, mitochondrial
Protein Metabolism	Protein biosynthesis	Ribosome_LSU_mitochondrial	LSU ribosomal protein L51mt, mitochondrial
Protein Metabolism	Protein biosynthesis	Ribosome_LSU_mitochondrial	LSU ribosomal protein L52mt, mitochondrial
Protein Metabolism	Protein biosynthesis	Ribosome_LSU_mitochondrial	LSU ribosomal protein L53mt, mitochondrial
Protein Metabolism	Protein biosynthesis	Ribosome_LSU_mitochondrial	LSU ribosomal protein L54mt, mitochondrial
Protein Metabolism	Protein biosynthesis	Ribosome_LSU_mitochondrial	LSU ribosomal protein L55mt, mitochondrial
Protein Metabolism	Protein biosynthesis	Ribosome_LSU_mitochondrial	LSU ribosomal protein MRPL13, mitochondrial
Protein Metabolism	Protein biosynthesis	Ribosome_LSU_mitochondrial	LSU ribosomal protein MRPL15, mitochondrial
Protein Metabolism	Protein biosynthesis	Ribosome_LSU_mitochondrial	LSU ribosomal protein MRPL20, mitochondrial
Protein Metabolism	Protein biosynthesis	Ribosome_LSU_mitochondrial	LSU ribosomal protein MRPL25, mitochondrial
Protein Metabolism	Protein biosynthesis	Ribosome_LSU_mitochondrial	LSU ribosomal protein MRPL31, mitochondrial
Protein Metabolism	Protein biosynthesis	Ribosome_LSU_mitochondrial	LSU ribosomal protein MRPL35, mitochondrial
Protein Metabolism	Protein biosynthesis	Ribosome_LSU_mitochondrial	LSU ribosomal protein MRP51, mitochondrial
Sulfur Metabolism	Organic sulfur assimilation	DMSP_breakdown	DMSP breakdown hydrolase protein
Sulfur Metabolism	Organic sulfur assimilation	DMSP_breakdown	DMSP demethylase (DmdA) (EC 2.1.2.10)
DNA Metabolism	DNA repair	DNA_repair,_bacterial_MutL-MutS_system	DNA mismatch repair protein MutL
DNA Metabolism	DNA repair	DNA_repair,_bacterial_MutL-MutS_system	DNA mismatch repair protein MutS
DNA Metabolism	DNA repair	DNA_repair,_bacterial_MutL-MutS_system	MutS-related protein, family 1
DNA Metabolism	DNA repair	DNA_repair,_bacterial_MutL-MutS_system	MutS domain protein, family 2
DNA Metabolism	DNA repair	DNA_repair,_bacterial_MutL-MutS_system	MutS domain protein, family 4
DNA Metabolism	DNA repair	DNA_repair,_bacterial_MutL-MutS_system	MutS domain protein, family 5
DNA Metabolism	DNA repair	DNA_repair,_bacterial_MutL-MutS_system	MutS domain protein, family 6
DNA Metabolism	DNA repair	DNA_repair,_bacterial_MutL-MutS_system	Recombination inhibitory protein MutS2
DNA Metabolism	DNA repair	DNA_repair,_bacterial_MutL-MutS_system	Clostridial MutS2-related protein
Cofactors, Vitamins, Prosthetic Groups, Pigments	Tetrapyrroles	Chlorophyll_Biosynthesis	Protoporphyrin IX Mg-chelatase subunit D (EC 6.6.1.1)
Cofactors, Vitamins, Prosthetic Groups, Pigments	Tetrapyrroles	Chlorophyll_Biosynthesis	Protoporphyrin IX Mg-chelatase subunit H (EC 6.6.1.1)
Cofactors, Vitamins, Prosthetic Groups, Pigments	Tetrapyrroles	Chlorophyll_Biosynthesis	Protoporphyrin IX Mg-chelatase subunit I (EC 6.6.1.1)
Cofactors, Vitamins, Prosthetic Groups, Pigments	Tetrapyrroles	Chlorophyll_Biosynthesis	Mg-protoporphyrin O-methyltransferase (EC 2.1.1.11)
Cofactors, Vitamins, Prosthetic Groups, Pigments	Tetrapyrroles	Chlorophyll_Biosynthesis	Mg protoporphyrin IX monomethyl ester oxidative cyclase (aerobic) (EC 1.14.13.81)
Cofactors, Vitamins, Prosthetic Groups, Pigments	Tetrapyrroles	Chlorophyll_Biosynthesis	Mg-protoporphyrin IX monomethyl ester oxidative cyclase (anaerobic) (EC 1.14.13.81)
Cofactors, Vitamins, Prosthetic Groups, Pigments	Tetrapyrroles	Chlorophyll_Biosynthesis	Protein BchJ, involved in reduction of C-8 vinyl of divinyl protochlorophyllide
Cofactors, Vitamins, Prosthetic Groups, Pigments	Tetrapyrroles	Chlorophyll_Biosynthesis	Divinyl protochlorophyllide a 8-vinyl-reductase (EC 1.3.1.75)
Cofactors, Vitamins, Prosthetic Groups, Pigments	Tetrapyrroles	Chlorophyll_Biosynthesis	Putative chaperon-like protein Ycf39 for quinone binding in Photosystem II
Cofactors, Vitamins, Prosthetic Groups, Pigments	Tetrapyrroles	Chlorophyll_Biosynthesis	Light-independent protochlorophyllide reductase iron-sulfur ATP-binding protein ChlL (EC 1.18.-.-)
Cofactors, Vitamins, Prosthetic Groups, Pigments	Tetrapyrroles	Chlorophyll_Biosynthesis	Light-independent protochlorophyllide reductase subunit N (EC 1.18.-.-)
Cofactors, Vitamins, Prosthetic Groups, Pigments	Tetrapyrroles	Chlorophyll_Biosynthesis	Light-independent protochlorophyllide reductase subunit B (EC 1.18.-.-)
Cofactors, Vitamins, Prosthetic Groups, Pigments	Tetrapyrroles	Chlorophyll_Biosynthesis	Light-dependent protochlorophyllide reductase (EC 1.3.1.33)
Cofactors, Vitamins, Prosthetic Groups, Pigments	Tetrapyrroles	Chlorophyll_Biosynthesis	Chlorophyll a synthase ChlG (EC 2.5.1.62)
Cofactors, Vitamins, Prosthetic Groups, Pigments	Tetrapyrroles	Chlorophyll_Biosynthesis	Geranylgeranyl hydrogenase BchP
Cofactors, Vitamins, Prosthetic Groups, Pigments	Tetrapyrroles	Chlorophyll_Biosynthesis	Chlorophyll a, chlorophyllide a oxygenase (EC 1.14.13.-)
Cofactors, Vitamins, Prosthetic Groups, Pigments	Tetrapyrroles	Chlorophyll_Biosynthesis	Chlorophyllide reductase subunit BchX (EC 1.18.-.-)
Cofactors, Vitamins, Prosthetic Groups, Pigments	Tetrapyrroles	Chlorophyll_Biosynthesis	Chlorophyllide reductase subunit BchY (EC 1.18.-.-)
Cofactors, Vitamins, Prosthetic Groups, Pigments	Tetrapyrroles	Chlorophyll_Biosynthesis	Chlorophyllide reductase subunit BchZ (EC 1.18.-.-)
Cofactors, Vitamins, Prosthetic Groups, Pigments	Tetrapyrroles	Chlorophyll_Biosynthesis	2-vinyl bacteriochlorophyllide hydratase BchF (EC 4.2.1.-)
Cofactors, Vitamins, Prosthetic Groups, Pigments	Tetrapyrroles	Chlorophyll_Biosynthesis	2-desacetyl-2-hydroxyethyl bacteriochlorophyllide A dehydrogenase BchC
Cofactors, Vitamins, Prosthetic Groups, Pigments	Tetrapyrroles	Chlorophyll_Biosynthesis	Bacteriochlorophyllide c C8 methyltransefase BchQ
Cofactors, Vitamins, Prosthetic Groups, Pigments	Tetrapyrroles	Chlorophyll_Biosynthesis	Bacteriochlorophyllide c C12 methyltransefase BchR
RNA Metabolism		Group_II_intron-associated_genes	Retron-type reverse transcriptase
Protein Metabolism	Protein biosynthesis	Pyrrolysine	Proline 2-methylase for pyrrolysine biosynthesis
Protein Metabolism	Protein biosynthesis	Pyrrolysine	Proline reductase for pyrrolysine biosynthesis
Protein Metabolism	Protein biosynthesis	Pyrrolysine	Pyrrolysine synthetase
Protein Metabolism	Protein biosynthesis	Pyrrolysine	Pyrrolysyl-tRNA synthetase (EC 6.1.1.26)
Protein Metabolism	Protein biosynthesis	Pyrrolysine	pyrrolysine-containing
Membrane Transport		Transport_of_Nickel_and_Cobalt	ATPase component CbiO of energizing module of cobalt ECF transporter
Membrane Transport		Transport_of_Nickel_and_Cobalt	ATPase component NikO of energizing module of nickel ECF transporter
Membrane Transport		Transport_of_Nickel_and_Cobalt	Additional component NikL of nickel ECF transporter
Membrane Transport		Transport_of_Nickel_and_Cobalt	Additional periplasmic component NikK of nickel ECF transporter
Membrane Transport		Transport_of_Nickel_and_Cobalt	Additional substrate-specific component CbiN of cobalt ECF transporter
Membrane Transport		Transport_of_Nickel_and_Cobalt	Additional substrate-specific component NikN of nickel ECF transporter
Membrane Transport		Transport_of_Nickel_and_Cobalt	HoxN/HupN/NixA family cobalt transporter
Membrane Transport		Transport_of_Nickel_and_Cobalt	HoxN/HupN/NixA family nickel/cobalt transporter
Membrane Transport		Transport_of_Nickel_and_Cobalt	HupE-UreJ family cobalt transporter
Membrane Transport		Transport_of_Nickel_and_Cobalt	HupE-UreJ family metal transporter
Membrane Transport		Transport_of_Nickel_and_Cobalt	Nicel/Cobalt-specific TonB-dependent outer membrane receptor
Membrane Transport		Transport_of_Nickel_and_Cobalt	Nickel ABC transporter, periplasmic nickel-binding protein NikA (TC 3.A.1.5.3)
Membrane Transport		Transport_of_Nickel_and_Cobalt	Nickel ABC transporter, periplasmic nickel-binding protein nikA2 (TC 3.A.1.5.3)
Membrane Transport		Transport_of_Nickel_and_Cobalt	Nickel responsive regulator NikR
Membrane Transport		Transport_of_Nickel_and_Cobalt	Nickel transport ATP-binding protein NikD (TC 3.A.1.5.3)
Membrane Transport		Transport_of_Nickel_and_Cobalt	Nickel transport ATP-binding protein NikE (TC 3.A.1.5.3)
Membrane Transport		Transport_of_Nickel_and_Cobalt	Nickel transport ATP-binding protein nikD2 (TC 3.A.1.5.3)
Membrane Transport		Transport_of_Nickel_and_Cobalt	Nickel transport ATP-binding protein nikE2 (TC 3.A.1.5.3)
Membrane Transport		Transport_of_Nickel_and_Cobalt	Nickel transport system permease protein NikB (TC 3.A.1.5.3)
Membrane Transport		Transport_of_Nickel_and_Cobalt	Nickel transport system permease protein NikC (TC 3.A.1.5.3)
Membrane Transport		Transport_of_Nickel_and_Cobalt	Nickel transport system permease protein nikB2 (TC 3.A.1.5.3)
Membrane Transport		Transport_of_Nickel_and_Cobalt	Nickel transport system permease protein nikC2 (TC 3.A.1.5.3)
Membrane Transport		Transport_of_Nickel_and_Cobalt	Nickel transporter UreH
Membrane Transport		Transport_of_Nickel_and_Cobalt	Predicted cobalt ABC transporter periplasmic component
Membrane Transport		Transport_of_Nickel_and_Cobalt	Predicted cobalt transporter CbtA
Membrane Transport		Transport_of_Nickel_and_Cobalt	Predicted cobalt transporter CbtC
Membrane Transport		Transport_of_Nickel_and_Cobalt	Predicted cobalt transporter in Mycobacteria
Membrane Transport		Transport_of_Nickel_and_Cobalt	Predicted cobalt transporter in sulfate-reducing delta-proteobacteria
Membrane Transport		Transport_of_Nickel_and_Cobalt	Substrate-specific component CbiM of cobalt ECF transporter
Membrane Transport		Transport_of_Nickel_and_Cobalt	Substrate-specific component NikM of nickel ECF transporter
Membrane Transport		Transport_of_Nickel_and_Cobalt	Transmembrane component CbiQ of energizing module of cobalt ECF transporter
Membrane Transport		Transport_of_Nickel_and_Cobalt	Transmembrane component NikQ of energizing module of nickel ECF transporter
Respiration		Formate_hydrogenase	Formate dehydrogenase -O, gamma subunit (EC 1.2.1.2)
Respiration		Formate_hydrogenase	Formate dehydrogenase N alpha subunit (EC 1.2.1.2)
Respiration		Formate_hydrogenase	Formate dehydrogenase N beta subunit (EC 1.2.1.2)
Respiration		Formate_hydrogenase	Formate dehydrogenase N gamma subunit (EC 1.2.1.2)
Respiration		Formate_hydrogenase	Formate dehydrogenase O alpha subunit (EC 1.2.1.2)
Respiration		Formate_hydrogenase	Formate dehydrogenase O beta subunit (EC 1.2.1.2)
Respiration		Formate_hydrogenase	Formate dehydrogenase O gamma subunit (EC 1.2.1.2)
Respiration		Formate_hydrogenase	Formate dehydrogenase O putative subunit
Respiration		Formate_hydrogenase	Formate dehydrogenase chain D (EC 1.2.1.2)
Respiration		Formate_hydrogenase	Formate dehydrogenase putative subunit (EC 1.2.1.2)
Respiration		Formate_hydrogenase	Formate dehydrogenase related protein
Respiration		Formate_hydrogenase	Formate dehydrogenase-O, iron-sulfur subunit (EC 1.2.1.2)
Respiration		Formate_hydrogenase	Formate dehydrogenase-O, major subunit (EC 1.2.1.2)
Respiration		Formate_hydrogenase	Formate hydrogenlyase hypothetical subunit
Respiration		Formate_hydrogenase	Formate hydrogenlyase regulatory protein HycA
Respiration		Formate_hydrogenase	Formate hydrogenlyase subunit 2
Respiration		Formate_hydrogenase	Formate hydrogenlyase subunit 3
Respiration		Formate_hydrogenase	Formate hydrogenlyase subunit 3/Multisubunit Na+/H+ antiporter, MnhD subunit
Respiration		Formate_hydrogenase	Formate hydrogenlyase subunit 4
Respiration		Formate_hydrogenase	Formate hydrogenlyase subunit 5
Respiration		Formate_hydrogenase	Formate hydrogenlyase subunit 6
Respiration		Formate_hydrogenase	Formate hydrogenlyase subunit 7
Respiration		Formate_hydrogenase	Formate hydrogenlyase transcriptional activator
Respiration		Formate_hydrogenase	Hydrogenase-4 component A (EC 1.-.-.-)
Respiration		Formate_hydrogenase	Hydrogenase-4 component B (EC 1.-.-.-)
Respiration		Formate_hydrogenase	Hydrogenase-4 component C (EC 1.-.-.-)
Respiration		Formate_hydrogenase	Hydrogenase-4 component D (EC 1.-.-.-)
Respiration		Formate_hydrogenase	Hydrogenase-4 component E (EC 1.-.-.-)
Respiration		Formate_hydrogenase	Hydrogenase-4 component F (EC 1.-.-.-)
Respiration		Formate_hydrogenase	Hydrogenase-4 component G (EC 1.-.-.-)
Respiration		Formate_hydrogenase	Hydrogenase-4 component H (EC 1.-.-.-)
Respiration		Formate_hydrogenase	Hydrogenase-4 component I (EC 1.-.-.-)
Respiration		Formate_hydrogenase	Hydrogenase-4 transcriptional activator
Respiration		Formate_hydrogenase	Hypothetical protein YrhD
Respiration		Formate_hydrogenase	Hypothetical protein probably related to Formate dehydrogenase function
Respiration		Formate_hydrogenase	NAD-dependent formate dehydrogenase (EC 1.2.1.2)
Respiration		Formate_hydrogenase	NAD-dependent formate dehydrogenase alpha subunit
Respiration		Formate_hydrogenase	NAD-dependent formate dehydrogenase beta subunit
Respiration		Formate_hydrogenase	NAD-dependent formate dehydrogenase delta subunit
Respiration		Formate_hydrogenase	NAD-dependent formate dehydrogenase gamma subunit
Respiration		Formate_hydrogenase	Putative formate dehydrogenase iron-sulfur subunit (EC 1.2.1.2)
Respiration		Formate_hydrogenase	Putative formate dehydrogenase oxidoreductase protein
Respiration		Formate_hydrogenase	Putative formate dehydrogenase, cytochrome B subunit (EC 1.2.1.2)
Respiration		Formate_hydrogenase	Putative formate dehydrogenase-specific chaperone
Respiration		Formate_hydrogenase	formate dehydrogenase formation protein FdhE
Respiration		Formate_hydrogenase	hydrogenase, HycC subunit, putative
Respiration		Formate_hydrogenase	hydrogenase, group 4, HycE subunit, putative
Respiration		Formate_hydrogenase	hydrogenase, group 4, HycG subunit, putative
Respiration		Formate_hydrogenase	tungsten-containing formate dehydrogenase alpha subunit
Respiration		Formate_hydrogenase	tungsten-containing formate dehydrogenase beta subunit
Stress Response	Oxidative stress	Glutathionylspermidine_and_Trypanothione	Glutathionylspermidine amidohydrolase (EC 3.5.1.78)
Stress Response	Oxidative stress	Glutathionylspermidine_and_Trypanothione	Glutathionylspermidine synthase (EC 6.3.1.8)
Stress Response	Oxidative stress	Glutathionylspermidine_and_Trypanothione	Similarity with glutathionylspermidine synthase (EC 6.3.1.8), group 1
Stress Response	Oxidative stress	Glutathionylspermidine_and_Trypanothione	Similarity with glutathionylspermidine synthase (EC 6.3.1.8), group 2
Stress Response	Oxidative stress	Glutathionylspermidine_and_Trypanothione	Uncharacterized GST-like protein yghU associated with glutathionylspermidine synthetase/amidase
RNA Metabolism	Transcription	Rrf2_family_transcriptional_regulators	Nitrite-sensitive transcriptional repressor NsrR
RNA Metabolism	Transcription	Rrf2_family_transcriptional_regulators	Iron-responsive repressor RirA
RNA Metabolism	Transcription	Rrf2_family_transcriptional_regulators	Iron-sulfur cluster regulator IscR
RNA Metabolism	Transcription	Rrf2_family_transcriptional_regulators	Predicted transcriptional regulator of sulfate adenylyltransferase, Rrf2 family
RNA Metabolism	Transcription	Rrf2_family_transcriptional_regulators	Predicted transcriptional regulator of sulfate transport, Rrf2 family
RNA Metabolism	Transcription	Rrf2_family_transcriptional_regulators	Hmc operon transcriptional regulator Rrf2
RNA Metabolism	Transcription	Rrf2_family_transcriptional_regulators	Predicted transcriptional regulator of 4-carboxymuconolactone decarboxylase, Rrf2 family
RNA Metabolism	Transcription	Rrf2_family_transcriptional_regulators	Rrf2 family transcriptional regulator
RNA Metabolism	Transcription	Rrf2_family_transcriptional_regulators	Predicted transcriptional regulator of NADH dehydrogenase, Rrf2 family
RNA Metabolism	Transcription	Rrf2_family_transcriptional_regulators	Predicted transcriptional regulator of cysteine synthase, Rrf2 family
RNA Metabolism	Transcription	Rrf2_family_transcriptional_regulators	Rrf2 family transcriptional regulator, group III
Membrane Transport		ECF_class_transporters	ATPase component BioM of energizing module of biotin ECF transporter
Membrane Transport		ECF_class_transporters	ATPase component CbiO of energizing module of cobalt ECF transporter
Membrane Transport		ECF_class_transporters	ATPase component NikO of energizing module of nickel ECF transporter
Membrane Transport		ECF_class_transporters	ATPase component STY3232 of energizing module of queuosine-regulated ECF transporter
Membrane Transport		ECF_class_transporters	ATPase component STY3233 of energizing module of queuosine-regulated ECF transporter
Membrane Transport		ECF_class_transporters	ATPase component of energizing module of predicted pantothenate ECF transporter
Membrane Transport		ECF_class_transporters	ATPase component of energizing module of predicted queuosine-regulated ECF transporter
Membrane Transport		ECF_class_transporters	ATPase component of general energizing module of ECF transporters
Membrane Transport		ECF_class_transporters	Additional substrate-specific component CbiN of cobalt ECF transporter
Membrane Transport		ECF_class_transporters	Additional substrate-specific component NikN of nickel ECF transporter
Membrane Transport		ECF_class_transporters	Candidate substrate-specific domain of ECF transporters in Mycobacteria
Membrane Transport		ECF_class_transporters	Duplicated ATPase component BL0693 of energizing module of predicted ECF transporter
Membrane Transport		ECF_class_transporters	Duplicated ATPase component CbrU of energizing module of predicted cobalamin ECF transporter
Membrane Transport		ECF_class_transporters	Duplicated ATPase component Cce_1530 of energizing module of predicted ECF transporter
Membrane Transport		ECF_class_transporters	Duplicated ATPase component Kcr_0336 of energizing module of predicted ECF transporter
Membrane Transport		ECF_class_transporters	Duplicated ATPase component MTH454 of energizing module of predicted ECF transporter
Membrane Transport		ECF_class_transporters	Duplicated ATPase component MtsB of energizing module of methionine-regulated ECF transporter
Membrane Transport		ECF_class_transporters	Duplicated ATPase component SS1136 of energizing module of predicted ECF transporter
Membrane Transport		ECF_class_transporters	Duplicated ATPase component TTE1589 of energizing module of predicted methylthioadenosine ECF transporter
Membrane Transport		ECF_class_transporters	Duplicated ATPase component YkoD of energizing module of thiamin-regulated ECF transporter for HydroxyMethylPyrimidine
Membrane Transport		ECF_class_transporters	Duplicated ATPase component glr2054 of energizing module of predicted ECF transporter
Membrane Transport		ECF_class_transporters	Duplicated ATPase component of energizing module of predicted B12-regulated ECF transporter for dimethylbenzimidazole
Membrane Transport		ECF_class_transporters	Duplicated ATPase component of energizing module of predicted ECF transporter in Mycobacteria
Membrane Transport		ECF_class_transporters	Duplicated ATPase component of energizing module of predicted pyridoxine-related ECF transporter
Membrane Transport		ECF_class_transporters	Duplicated ATPase component of energizing module of predicted thiazole ECF transporter
Membrane Transport		ECF_class_transporters	Duplicated ATPase component of energizing module of predicted tryptophan ECF transporter
Membrane Transport		ECF_class_transporters	Duplicated ATPase component of energizing module of riboflavin ECF transporter
Membrane Transport		ECF_class_transporters	Substrate-specific component BL0695 of predicted ECF transporter
Membrane Transport		ECF_class_transporters	Substrate-specific component BioY of biotin ECF transporter
Membrane Transport		ECF_class_transporters	Substrate-specific component CbiM of cobalt ECF transporter
Membrane Transport		ECF_class_transporters	Substrate-specific component CblT of predicted B12-regulated ECF transporter for dimethylbenzimidazole
Membrane Transport		ECF_class_transporters	Substrate-specific component CbrT of predicted cobalamin ECF transporter
Membrane Transport		ECF_class_transporters	Substrate-specific component Cce_1529 of predicted ECF transporter
Membrane Transport		ECF_class_transporters	Substrate-specific component FolT of folate ECF transporter
Membrane Transport		ECF_class_transporters	Substrate-specific component Kcr_0335 of predicted ECF transporter
Membrane Transport		ECF_class_transporters	Substrate-specific component MTH452 of predicted ECF transporter
Membrane Transport		ECF_class_transporters	Substrate-specific component MtsA of methionine-regulated ECF transporter
Membrane Transport		ECF_class_transporters	Substrate-specific component NiaX of predicted niacin ECF transporter
Membrane Transport		ECF_class_transporters	Substrate-specific component NikM of nickel ECF transporter
Membrane Transport		ECF_class_transporters	Substrate-specific component PAM0308 of predicted lipoate ECF transporter
Membrane Transport		ECF_class_transporters	Substrate-specific component PanT of predicted pantothenate ECF transporter
Membrane Transport		ECF_class_transporters	Substrate-specific component PdxU of predicted pyridoxine ECF transporter
Membrane Transport		ECF_class_transporters	Substrate-specific component PdxU2 of predicted pyridoxin-related ECF transporter
Membrane Transport		ECF_class_transporters	Substrate-specific component QueT (COG4708) of predicted queuosine-regulated ECF transporter
Membrane Transport		ECF_class_transporters	Substrate-specific component RibU of riboflavin ECF transporter
Membrane Transport		ECF_class_transporters	Substrate-specific component ST1137 of predicted ECF transporter
Membrane Transport		ECF_class_transporters	Substrate-specific component STY3230 of queuosine-regulated ECF transporter
Membrane Transport		ECF_class_transporters	Substrate-specific component TTE1586 of predicted methylthioadenosine ECF transporter
Membrane Transport		ECF_class_transporters	Substrate-specific component ThiT of thiamin ECF transporter
Membrane Transport		ECF_class_transporters	Substrate-specific component ThiW of predicted thiazole ECF transporter
Membrane Transport		ECF_class_transporters	Substrate-specific component TrpP of tryptophan ECF transporter
Membrane Transport		ECF_class_transporters	Substrate-specific component YkoE of thiamin-regulated ECF transporter for HydroxyMethylPyrimidine
Membrane Transport		ECF_class_transporters	Substrate-specific component glr2052 of predicted ECF transporter
Membrane Transport		ECF_class_transporters	Transmembrane component BL0694 of energizing module of predicted ECF transporter
Membrane Transport		ECF_class_transporters	Transmembrane component BioN of energizing module of biotin ECF transporter
Membrane Transport		ECF_class_transporters	Transmembrane component CbiQ of energizing module of cobalt ECF transporter
Membrane Transport		ECF_class_transporters	Transmembrane component CbrV of energizing module of predicted cobalamin ECF transporter
Membrane Transport		ECF_class_transporters	Transmembrane component Cce_1531 of energizing module of predicted ECF transporter
Membrane Transport		ECF_class_transporters	Transmembrane component Kcr_0337 of energizing module of predicted ECF transporter
Membrane Transport		ECF_class_transporters	Transmembrane component MTH453 of energizing module of predicted ECF transporter
Membrane Transport		ECF_class_transporters	Transmembrane component MtsC of energizing module of methionine-regulated ECF transporter
Membrane Transport		ECF_class_transporters	Transmembrane component NikQ of energizing module of nickel ECF transporter
Membrane Transport		ECF_class_transporters	Transmembrane component SS1135 of energizing module of predicted ECF transporter
Membrane Transport		ECF_class_transporters	Transmembrane component STY3231 of energizing module of queuosine-regulated ECF transporter
Membrane Transport		ECF_class_transporters	Transmembrane component TTE1588 of energizing module of predicted methylthioadenosine ECF transporter
Membrane Transport		ECF_class_transporters	Transmembrane component YkoC of energizing module of thiamin-regulated ECF transporter for HydroxyMethylPyrimidine
Membrane Transport		ECF_class_transporters	Transmembrane component glr2053 of energizing module of predicted ECF transporter
Membrane Transport		ECF_class_transporters	Transmembrane component of energizing module of ECF transporters in Cyanobacteria
Membrane Transport		ECF_class_transporters	Transmembrane component of energizing module of ECF transporters in Mycobacteria
Membrane Transport		ECF_class_transporters	Transmembrane component of energizing module of predicted B12-regulated ECF transporter for dimethylbenzimidazole
Membrane Transport		ECF_class_transporters	Transmembrane component of energizing module of predicted pantothenate ECF transporter
Membrane Transport		ECF_class_transporters	Transmembrane component of energizing module of predicted pyridoxine-related ECF transporter
Membrane Transport		ECF_class_transporters	Transmembrane component of energizing module of predicted queuosine-regulated ECF transporter
Membrane Transport		ECF_class_transporters	Transmembrane component of energizing module of predicted tryptophan ECF transporter
Membrane Transport		ECF_class_transporters	Transmembrane component of energizing module of riboflavin ECF transporter
Membrane Transport		ECF_class_transporters	Transmembrane component of general energizing module of ECF transporters
Protein Metabolism	Protein folding	Periplasmic_disulfide_interchange	Periplasmic thiol:disulfide interchange protein DsbA
Protein Metabolism	Protein folding	Periplasmic_disulfide_interchange	Periplasmic thiol:disulfide interchange protein, DsbA-like
Protein Metabolism	Protein folding	Periplasmic_disulfide_interchange	Periplasmic thiol:disulfide oxidoreductase DsbB, required for DsbA reoxidation
Protein Metabolism	Protein folding	Periplasmic_disulfide_interchange	Thiol:disulfide interchange protein DsbC
Protein Metabolism	Protein folding	Periplasmic_disulfide_interchange	Cytochrome c-type biogenesis protein DsbD, protein-disulfide reductase (EC 1.8.1.8)
Protein Metabolism	Protein folding	Periplasmic_disulfide_interchange	Cytochrome c-type biogenesis protein CcdA (DsbD analog)
Protein Metabolism	Protein folding	Periplasmic_disulfide_interchange	Cytochrome c-type biogenesis protein CcmG/DsbE, thiol:disulfide oxidoreductase
Protein Metabolism	Protein folding	Periplasmic_disulfide_interchange	Thiol:disulfide interchange protein DsbG precursor
Carbohydrates	Aminosugars	Neotrehalosadiamine_(NTD)_Biosynthesis_Operon	NTD biosynthesis operon protein NtdA
Carbohydrates	Aminosugars	Neotrehalosadiamine_(NTD)_Biosynthesis_Operon	NTD biosynthesis operon putative hydrolase NtdB (EC 3.-.-.-)
Carbohydrates	Aminosugars	Neotrehalosadiamine_(NTD)_Biosynthesis_Operon	NTD biosynthesis operon putative oxidoreductase NtdC (EC 1.-.-.-)
Carbohydrates	Aminosugars	Neotrehalosadiamine_(NTD)_Biosynthesis_Operon	NTD biosynthesis operon regulator NtdR
RNA Metabolism	Transcription	Transcription_factors_cyanobacterial_RpoD-like_sigma_factors	Cyanobacteria-specific RpoD-like sigma factor, type-1
RNA Metabolism	Transcription	Transcription_factors_cyanobacterial_RpoD-like_sigma_factors	Cyanobacteria-specific RpoD-like sigma factor, type-11
RNA Metabolism	Transcription	Transcription_factors_cyanobacterial_RpoD-like_sigma_factors	Cyanobacteria-specific RpoD-like sigma factor, type-12
RNA Metabolism	Transcription	Transcription_factors_cyanobacterial_RpoD-like_sigma_factors	Cyanobacteria-specific RpoD-like sigma factor, type-13
RNA Metabolism	Transcription	Transcription_factors_cyanobacterial_RpoD-like_sigma_factors	Cyanobacteria-specific RpoD-like sigma factor, type-14
RNA Metabolism	Transcription	Transcription_factors_cyanobacterial_RpoD-like_sigma_factors	Cyanobacteria-specific RpoD-like sigma factor, type-2
RNA Metabolism	Transcription	Transcription_factors_cyanobacterial_RpoD-like_sigma_factors	Cyanobacteria-specific RpoD-like sigma factor, type-3
RNA Metabolism	Transcription	Transcription_factors_cyanobacterial_RpoD-like_sigma_factors	Cyanobacteria-specific RpoD-like sigma factor, type-4
RNA Metabolism	Transcription	Transcription_factors_cyanobacterial_RpoD-like_sigma_factors	Cyanobacteria-specific RpoD-like sigma factor, type-5
RNA Metabolism	Transcription	Transcription_factors_cyanobacterial_RpoD-like_sigma_factors	Cyanobacteria-specific RpoD-like sigma factor, type-6
RNA Metabolism	Transcription	Transcription_factors_cyanobacterial_RpoD-like_sigma_factors	Cyanobacteria-specific RpoD-like sigma factor, type-7
RNA Metabolism	Transcription	Transcription_factors_cyanobacterial_RpoD-like_sigma_factors	Cyanobacteria-specific RpoD-like sigma factor, type-9
RNA Metabolism	Transcription	Transcription_factors_cyanobacterial_RpoD-like_sigma_factors	RNA polymerase sigma factor RpoD
RNA Metabolism	RNA processing and modification	Spliceosome	Pre-mRNA splicing factor PRP1
RNA Metabolism	RNA processing and modification	Spliceosome	U4/U6 small nuclear ribonucleoprotein component PRP3
RNA Metabolism	RNA processing and modification	Spliceosome	Pre-mRNA splicing factor PRP6
RNA Metabolism	RNA processing and modification	Spliceosome	Pre-mRNA splicing factor PRP8
Carbohydrates	Aminosugars	Chitin_and_N-acetylglucosamine_utilization	N-acetylglucosamine kinase of eukaryotic type (EC 2.7.1.59)
Carbohydrates	Aminosugars	Chitin_and_N-acetylglucosamine_utilization	predicted N-acetylglucosamine kinase, glucokinase-like (EC 2.7.1.59)
Carbohydrates	Aminosugars	Chitin_and_N-acetylglucosamine_utilization	N-acetylglucosamine-6-phosphate deacetylase (EC 3.5.1.25)
Carbohydrates	Aminosugars	Chitin_and_N-acetylglucosamine_utilization	Glucosamine-6-phosphate deaminase (EC 3.5.99.6)
Carbohydrates	Aminosugars	Chitin_and_N-acetylglucosamine_utilization	Glucosamine-6-phosphate deaminase [isomerizing], alternative (EC 3.5.99.6)
Carbohydrates	Aminosugars	Chitin_and_N-acetylglucosamine_utilization	PTS system, N-acetylglucosamine-specific IIA component (EC 2.7.1.69)
Carbohydrates	Aminosugars	Chitin_and_N-acetylglucosamine_utilization	PTS system, N-acetylglucosamine-specific IIB component (EC 2.7.1.69)
Carbohydrates	Aminosugars	Chitin_and_N-acetylglucosamine_utilization	PTS system, N-acetylglucosamine-specific IIC component (EC 2.7.1.69)
Carbohydrates	Aminosugars	Chitin_and_N-acetylglucosamine_utilization	N-Acetyl-D-glucosamine ABC transport system, sugar-binding protein
Carbohydrates	Aminosugars	Chitin_and_N-acetylglucosamine_utilization	N-Acetyl-D-glucosamine ABC transport system, permease protein 1
Carbohydrates	Aminosugars	Chitin_and_N-acetylglucosamine_utilization	N-Acetyl-D-glucosamine ABC transport system, permease protein 2
Carbohydrates	Aminosugars	Chitin_and_N-acetylglucosamine_utilization	N-Acetyl-D-glucosamine ABC transport system ATP-binding protein
Carbohydrates	Aminosugars	Chitin_and_N-acetylglucosamine_utilization	N-acetyl glucosamine transporter, NagP
Carbohydrates	Aminosugars	Chitin_and_N-acetylglucosamine_utilization	Predicted transcriptional regulator of N-Acetylglucosamine utilization, GntR family
Carbohydrates	Aminosugars	Chitin_and_N-acetylglucosamine_utilization	N-acetylglucosamine-6P-responsive transcriptional repressor NagC, ROK family
Carbohydrates	Aminosugars	Chitin_and_N-acetylglucosamine_utilization	Predicted transcriptional regulator of N-Acetylglucosamine utilization, LacI family
Carbohydrates	Aminosugars	Chitin_and_N-acetylglucosamine_utilization	Beta-hexosaminidase (EC 3.2.1.52)
Carbohydrates	Aminosugars	Chitin_and_N-acetylglucosamine_utilization	Alpha-N-acetylglucosaminidase (EC 3.2.1.50)
Carbohydrates	Aminosugars	Chitin_and_N-acetylglucosamine_utilization	Chitodextrinase precursor (EC 3.2.1.14)
Carbohydrates	Aminosugars	Chitin_and_N-acetylglucosamine_utilization	Chitinase (EC 3.2.1.14)
Carbohydrates	Aminosugars	Chitin_and_N-acetylglucosamine_utilization	Chitin binding protein
Carbohydrates	Aminosugars	Chitin_and_N-acetylglucosamine_utilization	N-acetylglucosamine-regulated TonB-dependent outer membrane receptor
Carbohydrates	Aminosugars	Chitin_and_N-acetylglucosamine_utilization	N-acetylglucosamine-regulated outer membrane porin
Carbohydrates	Aminosugars	Chitin_and_N-acetylglucosamine_utilization	N-acetylglucosamine regulated methyl-accepting chemotaxis protein
Carbohydrates	Aminosugars	Chitin_and_N-acetylglucosamine_utilization	Phosphatase NagD predicted to act in N-acetylglucosamine utilization subsystem
Carbohydrates	Aminosugars	Chitin_and_N-acetylglucosamine_utilization	N-acetylglucosamine related transporter, NagX
Carbohydrates	Aminosugars	Chitin_and_N-acetylglucosamine_utilization	hypothetical oxidoreductase related to N-acetylglucosamine utilization
Carbohydrates	Aminosugars	Chitin_and_N-acetylglucosamine_utilization	PTS system, chitobiose-specific IIB component (EC 2.7.1.69)
Carbohydrates	Aminosugars	Chitin_and_N-acetylglucosamine_utilization	PTS system, chitobiose-specific IIC component (EC 2.7.1.69)
Carbohydrates	Aminosugars	Chitin_and_N-acetylglucosamine_utilization	PTS system, chitobiose-specific IIA component (EC 2.7.1.69)
Carbohydrates	Aminosugars	Chitin_and_N-acetylglucosamine_utilization	Chitobiose-specific regulator ChbR, AraC family
Carbohydrates	Aminosugars	Chitin_and_N-acetylglucosamine_utilization	Chitobiose-specific 6-phospho-beta-glucosidase ChbF (EC 3.2.1.86)
Carbohydrates	Aminosugars	Chitin_and_N-acetylglucosamine_utilization	Predicted N-acetyl-glucosamine kinase 2, ROK family (EC 2.7.1.59)
Carbohydrates	Aminosugars	Chitin_and_N-acetylglucosamine_utilization	N-Acetyl-D-glucosamine permease 2, possible
Carbohydrates	Aminosugars	Chitin_and_N-acetylglucosamine_utilization	Transcriptional regulator of chitobiose utilization cluster, AraC family
Carbohydrates	Aminosugars	Chitin_and_N-acetylglucosamine_utilization	Regulator of chitobiose utilization ChiR, ROK family
Carbohydrates	Aminosugars	Chitin_and_N-acetylglucosamine_utilization	Predicted chitobiose ABC transport system, sugar-binding protein
Carbohydrates	Aminosugars	Chitin_and_N-acetylglucosamine_utilization	Predicted chitobiose ABC transport system, permease protein 1
Carbohydrates	Aminosugars	Chitin_and_N-acetylglucosamine_utilization	Predicted chitobiose ABC transport system II, permease protein 2
Carbohydrates	Aminosugars	Chitin_and_N-acetylglucosamine_utilization	Predicted chitobiose ABC transport system II, sugar-binding protein
Carbohydrates	Aminosugars	Chitin_and_N-acetylglucosamine_utilization	Predicted chitobiose ABC transport system II, permease protein 1
Carbohydrates	Aminosugars	Chitin_and_N-acetylglucosamine_utilization	Predicted chitobiose ABC transport system, permease protein 2
Secondary Metabolism	Biosynthesis of phenylpropanoids	Phytoalexin_biosynthesis	Isoflavone reductase homolog P3 (EC 1.3.1.-)
Secondary Metabolism	Biosynthesis of phenylpropanoids	Phytoalexin_biosynthesis	flavonoid 7-O-methyltransferase (EC 2.1.1.75)
Secondary Metabolism	Biosynthesis of phenylpropanoids	Phytoalexin_biosynthesis	6-deoxychalcone synthase
Secondary Metabolism	Biosynthesis of phenylpropanoids	Phytoalexin_biosynthesis	4-coumarate--CoA ligase 1 (EC 6.2.1.12)
Secondary Metabolism	Biosynthesis of phenylpropanoids	Phytoalexin_biosynthesis	trans-cinnamate 4-monooxygenase
Secondary Metabolism	Biosynthesis of phenylpropanoids	Phytoalexin_biosynthesis	Diterpene cyclase
Secondary Metabolism	Biosynthesis of phenylpropanoids	Phytoalexin_biosynthesis	copalyl diphosphate synthase (CPS) (ent-kaurene synthetase A)
Secondary Metabolism	Biosynthesis of phenylpropanoids	Phytoalexin_biosynthesis	sesquiterpene synthase-like protein
Metabolism of Aromatic Compounds		Aromatic_Amin_Catabolism	3,4-dihydroxyphenylacetate 2,3-dioxygenase (EC 1.13.11.15)
Metabolism of Aromatic Compounds		Aromatic_Amin_Catabolism	4-hydroxyphenylacetate 3-monooxygenase (EC 1.14.13.3)
Metabolism of Aromatic Compounds		Aromatic_Amin_Catabolism	4-hydroxyphenylacetate 3-monooxygenase, reductase component (EC 1.6.8.-)
Metabolism of Aromatic Compounds		Aromatic_Amin_Catabolism	Aldehyde dehydrogenase (EC 1.2.1.3), PaaZ
Metabolism of Aromatic Compounds		Aromatic_Amin_Catabolism	Monoamine oxidase (1.4.3.4)
Metabolism of Aromatic Compounds		Aromatic_Amin_Catabolism	Nitrilotriacetate monooxygenase component B (EC 1.14.13.-)
Metabolism of Aromatic Compounds		Aromatic_Amin_Catabolism	Phenylacetaldehyde dehydrogenase (EC 1.2.1.39)
Fatty Acids, Lipids, and Isoprenoids		Polyhydroxybutyrate_metabolism	3-hydroxyacyl-CoA dehydrogenase (EC 1.1.1.35)
Fatty Acids, Lipids, and Isoprenoids		Polyhydroxybutyrate_metabolism	3-hydroxybutyryl-CoA dehydratase (EC 4.2.1.55)
Fatty Acids, Lipids, and Isoprenoids		Polyhydroxybutyrate_metabolism	3-hydroxybutyryl-CoA dehydrogenase (EC 1.1.1.157)
Fatty Acids, Lipids, and Isoprenoids		Polyhydroxybutyrate_metabolism	3-hydroxybutyryl-CoA epimerase (EC 5.1.2.3)
Fatty Acids, Lipids, and Isoprenoids		Polyhydroxybutyrate_metabolism	3-ketoacyl-CoA thiolase (EC 2.3.1.16)
Fatty Acids, Lipids, and Isoprenoids		Polyhydroxybutyrate_metabolism	Acetoacetyl-CoA reductase (EC 1.1.1.36)
Fatty Acids, Lipids, and Isoprenoids		Polyhydroxybutyrate_metabolism	Acetoacetyl-CoA synthetase (EC 6.2.1.16)
Fatty Acids, Lipids, and Isoprenoids		Polyhydroxybutyrate_metabolism	Acetyl-CoA acetyltransferase (EC 2.3.1.9)
Fatty Acids, Lipids, and Isoprenoids		Polyhydroxybutyrate_metabolism	Butyrate-acetoacetate CoA-transferase subunit A (EC 2.8.3.9)
Fatty Acids, Lipids, and Isoprenoids		Polyhydroxybutyrate_metabolism	Butyrate-acetoacetate CoA-transferase subunit B (EC 2.8.3.9)
Fatty Acids, Lipids, and Isoprenoids		Polyhydroxybutyrate_metabolism	D(-)-3-hydroxybutyrate oligomer hydrolase (EC 3.1.1.22)
Fatty Acids, Lipids, and Isoprenoids		Polyhydroxybutyrate_metabolism	D-beta-hydroxybutyrate dehydrogenase (EC 1.1.1.30)
Fatty Acids, Lipids, and Isoprenoids		Polyhydroxybutyrate_metabolism	D-beta-hydroxybutyrate permease
Fatty Acids, Lipids, and Isoprenoids		Polyhydroxybutyrate_metabolism	Enoyl-CoA hydratase (EC 4.2.1.17)
Fatty Acids, Lipids, and Isoprenoids		Polyhydroxybutyrate_metabolism	Intracellular PHB depolymerase (EC 3.1.1.-)
Fatty Acids, Lipids, and Isoprenoids		Polyhydroxybutyrate_metabolism	Poly(3-hydroxyalkanoate) depolymerase
Fatty Acids, Lipids, and Isoprenoids		Polyhydroxybutyrate_metabolism	Polyhydroxyalkanoate granule-associated protein PhaF
Fatty Acids, Lipids, and Isoprenoids		Polyhydroxybutyrate_metabolism	Polyhydroxyalkanoic acid synthase
Fatty Acids, Lipids, and Isoprenoids		Polyhydroxybutyrate_metabolism	Putative 3-hydroxyacyl-coa dehydrogenase
Fatty Acids, Lipids, and Isoprenoids		Polyhydroxybutyrate_metabolism	Short chain fatty acids transporter
Fatty Acids, Lipids, and Isoprenoids		Polyhydroxybutyrate_metabolism	polyhydroxyalkanoate granule-associated protein PhaI
Fatty Acids, Lipids, and Isoprenoids		Polyhydroxybutyrate_metabolism	polyhydroxyalkanoate synthesis repressor PhaR
Membrane Transport	ABC transporters	ABC_transporter_of_unknown_substrate_X	Possible ABC transporter, periplasmic substrate X binding protein precursor
Membrane Transport	ABC transporters	ABC_transporter_of_unknown_substrate_X	Putative ABC transporter of substrate X, ATP-binding subunit
Membrane Transport	ABC transporters	ABC_transporter_of_unknown_substrate_X	Putative ABC transporter of substrate X, permease subunit I
Membrane Transport	ABC transporters	ABC_transporter_of_unknown_substrate_X	Putative ABC transporter of substrate X, permease subunit II
Nucleosides and Nucleotides	Detoxification	Nucleoside_triphosphate_pyrophosphohydrolase_MazG	Nucleoside triphosphate pyrophosphohydrolase MazG
Nucleosides and Nucleotides	Detoxification	Nucleoside_triphosphate_pyrophosphohydrolase_MazG	MazG protein domain
Nucleosides and Nucleotides	Detoxification	Nucleoside_triphosphate_pyrophosphohydrolase_MazG	MazG-related protein
Iron acquisition and metabolism	Siderophores	Siderophore_pyochelin	Isochorismate synthase (EC 5.4.4.2) [pyochelin] siderophore
Iron acquisition and metabolism	Siderophores	Siderophore_pyochelin	Isochorismate synthase (EC 5.4.4.2) [enantio-pyochelin] siderophore
Iron acquisition and metabolism	Siderophores	Siderophore_pyochelin	Isochorismate pyruvate-lyase (EC 4.-.-.-) [pyochelin] siderophore
Iron acquisition and metabolism	Siderophores	Siderophore_pyochelin	Isochorismate pyruvate-lyase (EC 4.-.-.-) [enantio-pyochelin] siderophore
Iron acquisition and metabolism	Siderophores	Siderophore_pyochelin	Pyochelin biosynthetic protein PchC, predicted thioesterase
Iron acquisition and metabolism	Siderophores	Siderophore_pyochelin	Enantio-pyochelin biosynthetic protein PchC, predicted thioesterase
Iron acquisition and metabolism	Siderophores	Siderophore_pyochelin	2,3-dihydroxybenzoate-AMP ligase (EC 2.7.7.58) [pyochelin] siderophore
Iron acquisition and metabolism	Siderophores	Siderophore_pyochelin	2,3-dihydroxybenzoate-AMP ligase (EC 2.7.7.58) [enantio-pyochelin] siderophore
Iron acquisition and metabolism	Siderophores	Siderophore_pyochelin	Pyochelin biosynthetic protein PchG, oxidoreductase (NAD-binding)
Iron acquisition and metabolism	Siderophores	Siderophore_pyochelin	Enantio-pyochelin biosynthetic protein PchK, putative reductoisomerase
Iron acquisition and metabolism	Siderophores	Siderophore_pyochelin	Dihydroaeruginoate synthetase PchE, non-ribosomal peptide synthetase modules
Iron acquisition and metabolism	Siderophores	Siderophore_pyochelin	Pyochelin synthetase PchF, non-ribosomal peptide synthetase module
Iron acquisition and metabolism	Siderophores	Siderophore_pyochelin	Enantio-pyochelin synthetase PchF, non-ribosomal peptide synthetase module
Iron acquisition and metabolism	Siderophores	Siderophore_pyochelin	Outer membrane receptor for ferric-pyochelin FptA
Iron acquisition and metabolism	Siderophores	Siderophore_pyochelin	Outer membrane receptor for ferric enantio-pyochelin
Iron acquisition and metabolism	Siderophores	Siderophore_pyochelin	Hypothetical protein FtpB in pyochelin gene cluster
Iron acquisition and metabolism	Siderophores	Siderophore_pyochelin	Putative iron-regulated membrane protein FtpC in pyochelin gene cluster
Iron acquisition and metabolism	Siderophores	Siderophore_pyochelin	Inner-membrane permease FptX, ferripyochelin
Iron acquisition and metabolism	Siderophores	Siderophore_pyochelin	ABC efflux pump, fused inner membrane and ATPase subunits in pyochelin gene cluster
Iron acquisition and metabolism	Siderophores	Siderophore_pyochelin	Transcriptional regulator PchR
Iron acquisition and metabolism	Siderophores	Siderophore_pyochelin	Ferric enantio-pyochelin transport system permease protein
Iron acquisition and metabolism	Siderophores	Siderophore_pyochelin	Ferric enantio-pyochelin transport system ATP-binding protein
Iron acquisition and metabolism	Siderophores	Siderophore_pyochelin	Ferric enantio-pyochelin transport system periplasmic substrate-binding protein
Iron acquisition and metabolism	Siderophores	Siderophore_pyochelin	Probable MFS transporter in enantio-pyochelin gene cluster
Iron acquisition and metabolism		Iron_acquisition_in_Vibrio	2,3-dihydro-2,3-dihydroxybenzoate dehydrogenase (EC 1.3.1.28)
Iron acquisition and metabolism		Iron_acquisition_in_Vibrio	2,3-dihydroxybenzoate-AMP ligase (EC 2.7.7.58)
Iron acquisition and metabolism		Iron_acquisition_in_Vibrio	Aerobactin siderophore receptor IutA
Iron acquisition and metabolism		Iron_acquisition_in_Vibrio	Amide synthase component of siderophore synthetase
Iron acquisition and metabolism		Iron_acquisition_in_Vibrio	Bacterioferritin
Iron acquisition and metabolism		Iron_acquisition_in_Vibrio	Bacterioferritin-associated ferredoxin
Iron acquisition and metabolism		Iron_acquisition_in_Vibrio	Catechol siderophore ABC transporter, ATP-binding component
Iron acquisition and metabolism		Iron_acquisition_in_Vibrio	Catechol siderophore ABC transporter, permease component
Iron acquisition and metabolism		Iron_acquisition_in_Vibrio	Catechol siderophore ABC transporter, substrate-binding protein
Iron acquisition and metabolism		Iron_acquisition_in_Vibrio	Enterobactin receptor IrgA
Iron acquisition and metabolism		Iron_acquisition_in_Vibrio	Enterobactin receptor VctA
Iron acquisition and metabolism		Iron_acquisition_in_Vibrio	Ferric aerobactin ABC transporter, ATPase component
Iron acquisition and metabolism		Iron_acquisition_in_Vibrio	Ferric aerobactin ABC transporter, periplasmic substrate binding protein
Iron acquisition and metabolism		Iron_acquisition_in_Vibrio	Ferric aerobactin ABC transporter, permease component
Iron acquisition and metabolism		Iron_acquisition_in_Vibrio	Ferric hydroxamate ABC transporter (TC 3.A.1.14.3), ATP-binding protein FhuC
Iron acquisition and metabolism		Iron_acquisition_in_Vibrio	Ferric hydroxamate ABC transporter (TC 3.A.1.14.3), periplasmic substrate binding protein FhuD
Iron acquisition and metabolism		Iron_acquisition_in_Vibrio	Ferric hydroxamate ABC transporter (TC 3.A.1.14.3), permease component FhuB
Iron acquisition and metabolism		Iron_acquisition_in_Vibrio	Ferric hydroxamate outer membrane receptor FhuA
Iron acquisition and metabolism		Iron_acquisition_in_Vibrio	Ferric iron ABC transporter, ATP-binding protein
Iron acquisition and metabolism		Iron_acquisition_in_Vibrio	Ferric iron ABC transporter, iron-binding protein
Iron acquisition and metabolism		Iron_acquisition_in_Vibrio	Ferric iron ABC transporter, permease protein
Iron acquisition and metabolism		Iron_acquisition_in_Vibrio	Ferric uptake regulation protein FUR
Iron acquisition and metabolism		Iron_acquisition_in_Vibrio	Ferric vibriobactin receptor ViuA
Iron acquisition and metabolism		Iron_acquisition_in_Vibrio	Ferric vibriobactin, enterobactin transport system, ATP-binding protein (TC 3.A.1.14.6)
Iron acquisition and metabolism		Iron_acquisition_in_Vibrio	Ferric vibriobactin, enterobactin transport system, ATP-binding protein ViuC (TC 3.A.1.14.6)
Iron acquisition and metabolism		Iron_acquisition_in_Vibrio	Ferric vibriobactin, enterobactin transport system, permease protein VctD (TC 3.A.1.14.6)
Iron acquisition and metabolism		Iron_acquisition_in_Vibrio	Ferric vibriobactin, enterobactin transport system, permease protein VctG (TC 3.A.1.14.6)
Iron acquisition and metabolism		Iron_acquisition_in_Vibrio	Ferric vibriobactin, enterobactin transport system, permease protein ViuD (TC 3.A.1.14.6)
Iron acquisition and metabolism		Iron_acquisition_in_Vibrio	Ferric vibriobactin, enterobactin transport system, permease protein ViuG (TC 3.A.1.14.6)
Iron acquisition and metabolism		Iron_acquisition_in_Vibrio	Ferric vibriobactin, enterobactin transport system, substrate-binding protein VctP (TC 3.A.1.14.6)
Iron acquisition and metabolism		Iron_acquisition_in_Vibrio	Ferric vibriobactin, enterobactin transport system, substrate-binding protein ViuP (TC 3.A.1.14.6)
Iron acquisition and metabolism		Iron_acquisition_in_Vibrio	Ferric vulnibactin receptor VuuA
Iron acquisition and metabolism		Iron_acquisition_in_Vibrio	Ferrichrome transport ATP-binding protein FhuC (TC 3.A.1.14.3)
Iron acquisition and metabolism		Iron_acquisition_in_Vibrio	Ferrichrome transport system permease protein FhuB (TC 3.A.1.14.3)
Iron acquisition and metabolism		Iron_acquisition_in_Vibrio	Ferrichrome-binding periplasmic protein precursor (TC 3.A.1.14.3)
Iron acquisition and metabolism		Iron_acquisition_in_Vibrio	Ferrichrome-iron receptor
Iron acquisition and metabolism		Iron_acquisition_in_Vibrio	Ferrous iron transport protein A
Iron acquisition and metabolism		Iron_acquisition_in_Vibrio	Ferrous iron transport protein B
Iron acquisition and metabolism		Iron_acquisition_in_Vibrio	Ferrous iron transport protein C
Iron acquisition and metabolism		Iron_acquisition_in_Vibrio	Hemin ABC transporter, permease protein
Iron acquisition and metabolism		Iron_acquisition_in_Vibrio	Hypothetical protein colocalized with Enterobactin receptor VctA
Iron acquisition and metabolism		Iron_acquisition_in_Vibrio	Hypothetical protein in aerobactin uptake cluster
Iron acquisition and metabolism		Iron_acquisition_in_Vibrio	Iron-regulated virulence regulatory protein irgB
Iron acquisition and metabolism		Iron_acquisition_in_Vibrio	Isochorismatase (EC 3.3.2.1) of siderophore biosynthesis
Iron acquisition and metabolism		Iron_acquisition_in_Vibrio	Isochorismate pyruvate-lyase of siderophore biosynthesis
Iron acquisition and metabolism		Iron_acquisition_in_Vibrio	Isochorismate synthase (EC 5.4.4.2) of siderophore biosynthesis
Iron acquisition and metabolism		Iron_acquisition_in_Vibrio	Non-ribosomal peptide synthetase modules, siderophore biosynthesis
Iron acquisition and metabolism		Iron_acquisition_in_Vibrio	Phosphopantetheinyl transferase component of siderophore synthetase (EC 2.7.8.-)
Iron acquisition and metabolism		Iron_acquisition_in_Vibrio	Putative TonB-dependent heme receptor HasR
Iron acquisition and metabolism		Iron_acquisition_in_Vibrio	Putative heme iron utilization protein
Iron acquisition and metabolism		Iron_acquisition_in_Vibrio	Pyridoxamine 5'-phosphate oxidase-related putative heme iron utilization protein
Iron acquisition and metabolism		Iron_acquisition_in_Vibrio	Regulatory small RNA involved in iron homeostasis RyhB
Iron acquisition and metabolism		Iron_acquisition_in_Vibrio	TonB-dependent heme and hemoglobin receptor HutA
Iron acquisition and metabolism		Iron_acquisition_in_Vibrio	TonB-dependent heme receptor HutR
Iron acquisition and metabolism		Iron_acquisition_in_Vibrio	TonB-dependent receptor
Iron acquisition and metabolism		Iron_acquisition_in_Vibrio	Transcriptional regulator near Vibriobactin biosynthetic gene custer
Iron acquisition and metabolism		Iron_acquisition_in_Vibrio	Transcriptional regulator, VCA0231 ortholog
Iron acquisition and metabolism		Iron_acquisition_in_Vibrio	Transcriptional repressor of aerobactin receptor iutR
Iron acquisition and metabolism		Iron_acquisition_in_Vibrio	Utilization protein for unknown catechol-siderophore X
Iron acquisition and metabolism		Iron_acquisition_in_Vibrio	Vibriobactin utilization protein ViuB
Iron acquisition and metabolism		Iron_acquisition_in_Vibrio	Vulnibactin utilization protein VuuB
RNA Metabolism	Transcription	RNA_polymerase_II	DNA-directed RNA polymerase II largest subunit (EC 2.7.7.6)
RNA Metabolism	Transcription	RNA_polymerase_II	DNA-directed RNA polymerase II second largest subunit (EC 2.7.7.6)
RNA Metabolism	Transcription	RNA_polymerase_II	DNA-directed RNA polymerase II 45 kDa polypeptide (EC 2.7.7.6)
RNA Metabolism	Transcription	RNA_polymerase_II	DNA-directed RNA polymerase II 32 kDa polypeptide (EC 2.7.7.6)
RNA Metabolism	Transcription	RNA_polymerase_II	DNA-directed RNA polymerases I, II, and III 27 kDa polypeptide (EC 2.7.7.6)
RNA Metabolism	Transcription	RNA_polymerase_II	DNA-directed RNA polymerases I, II, and III 15 kDa polypeptide (EC 2.7.7.6)
RNA Metabolism	Transcription	RNA_polymerase_II	DNA-directed RNA polymerase II 19 kDa polypeptide (EC 2.7.7.6)
RNA Metabolism	Transcription	RNA_polymerase_II	DNA-directed RNA polymerases I, II, and III 14.5 kDa polypeptide (EC 2.7.7.6)
RNA Metabolism	Transcription	RNA_polymerase_II	DNA-directed RNA polymerase II 13.2 kDa polypeptide (EC 2.7.7.6)
RNA Metabolism	Transcription	RNA_polymerase_II	DNA-directed RNA polymerases I, II, and III 8.3 kDa polypeptide (EC 2.7.7.6)
RNA Metabolism	Transcription	RNA_polymerase_II	DNA-directed RNA polymerase II 13.3 kDa polypeptide (EC 2.7.7.6)
RNA Metabolism	Transcription	RNA_polymerase_II	DNA-directed RNA polymerases I, II, and III 7.7 kDa polypeptide (EC 2.7.7.6)
Regulation and Cell signaling	Quorum sensing and biofilm formation	Autoinducer_2_(AI-2)_transport_and_processing_(lsrACDBFGE_operon)	Autoinducer 2 (AI-2) kinase LsrK (EC 2.7.1.-)
Regulation and Cell signaling	Quorum sensing and biofilm formation	Autoinducer_2_(AI-2)_transport_and_processing_(lsrACDBFGE_operon)	LsrR, transcriptional repressor of lsr operon
Regulation and Cell signaling	Quorum sensing and biofilm formation	Autoinducer_2_(AI-2)_transport_and_processing_(lsrACDBFGE_operon)	Autoinducer 2 (AI-2) ABC transport system, fused AI2 transporter subunits and ATP-binding component
Regulation and Cell signaling	Quorum sensing and biofilm formation	Autoinducer_2_(AI-2)_transport_and_processing_(lsrACDBFGE_operon)	Autoinducer 2 (AI-2) ABC transport system, periplasmic AI-2 binding protein LsrB
Regulation and Cell signaling	Quorum sensing and biofilm formation	Autoinducer_2_(AI-2)_transport_and_processing_(lsrACDBFGE_operon)	Autoinducer 2 (AI-2) ABC transport system, membrane channel protein LsrC
Regulation and Cell signaling	Quorum sensing and biofilm formation	Autoinducer_2_(AI-2)_transport_and_processing_(lsrACDBFGE_operon)	Autoinducer 2 (AI-2) ABC transport system, membrane channel protein LsrD
Regulation and Cell signaling	Quorum sensing and biofilm formation	Autoinducer_2_(AI-2)_transport_and_processing_(lsrACDBFGE_operon)	Autoinducer 2 (AI-2) aldolase LsrF (EC 4.2.1.-)
Regulation and Cell signaling	Quorum sensing and biofilm formation	Autoinducer_2_(AI-2)_transport_and_processing_(lsrACDBFGE_operon)	Autoinducer 2 (AI-2) modifying protein LsrG
Regulation and Cell signaling	Quorum sensing and biofilm formation	Autoinducer_2_(AI-2)_transport_and_processing_(lsrACDBFGE_operon)	S-ribosylhomocysteine lyase (EC 4.4.1.21)
Regulation and Cell signaling	Quorum sensing and biofilm formation	Autoinducer_2_(AI-2)_transport_and_processing_(lsrACDBFGE_operon)	Autoinducer 2-binding periplasmic protein LuxP precursor
Regulation and Cell signaling	Quorum sensing and biofilm formation	Autoinducer_2_(AI-2)_transport_and_processing_(lsrACDBFGE_operon)	Autoinducer 2 sensor kinase/phosphatase LuxQ (EC 2.7.3.-) (EC 3.1.3.-)
Metabolism of Aromatic Compounds	Peripheral pathways for catabolism of aromatic compounds	Phenylpropanoid_compound_degradation	2,3-dihydroxy-2,3-dihydro-phenylpropionate dehydrogenase (EC 1.3.1.-)
Metabolism of Aromatic Compounds	Peripheral pathways for catabolism of aromatic compounds	Phenylpropanoid_compound_degradation	3-hydroxyphenylpropionic acid transporter
Metabolism of Aromatic Compounds	Peripheral pathways for catabolism of aromatic compounds	Phenylpropanoid_compound_degradation	4-hydroxybenzoate transporter
Metabolism of Aromatic Compounds	Peripheral pathways for catabolism of aromatic compounds	Phenylpropanoid_compound_degradation	4-hydroxycinnamoyl CoA hydratase/lyase (Enoyl-CoA hydratase/lyase) (EC 4.2.1.17)
Metabolism of Aromatic Compounds	Peripheral pathways for catabolism of aromatic compounds	Phenylpropanoid_compound_degradation	Acyl coenzyme A dehydrogenase (EC 1.3.99.13)
Metabolism of Aromatic Compounds	Peripheral pathways for catabolism of aromatic compounds	Phenylpropanoid_compound_degradation	Chlorogenate esterase
Metabolism of Aromatic Compounds	Peripheral pathways for catabolism of aromatic compounds	Phenylpropanoid_compound_degradation	Feruloyl-CoA synthetase
Metabolism of Aromatic Compounds	Peripheral pathways for catabolism of aromatic compounds	Phenylpropanoid_compound_degradation	Lignostilbene-alpha,beta-dioxygenase and related enzymes
Metabolism of Aromatic Compounds	Peripheral pathways for catabolism of aromatic compounds	Phenylpropanoid_compound_degradation	Phenylpropionate dioxygenase and related ring-hydroxylating dioxygenases, large terminal subunit
Metabolism of Aromatic Compounds	Peripheral pathways for catabolism of aromatic compounds	Phenylpropanoid_compound_degradation	Probable FERULIC acid hydratase protein
Metabolism of Aromatic Compounds	Peripheral pathways for catabolism of aromatic compounds	Phenylpropanoid_compound_degradation	Probable FERULOYL-CoA synthetase protein
Metabolism of Aromatic Compounds	Peripheral pathways for catabolism of aromatic compounds	Phenylpropanoid_compound_degradation	Probable VANILLIN dehydrogenase oxidoreductase protein (EC 1.-.-.-)
Metabolism of Aromatic Compounds	Peripheral pathways for catabolism of aromatic compounds	Phenylpropanoid_compound_degradation	Probable vanillate O-demethylase oxygenase subunit oxidoreductase protein (EC 1.14.13.-)
Metabolism of Aromatic Compounds	Peripheral pathways for catabolism of aromatic compounds	Phenylpropanoid_compound_degradation	Protein involved in meta-pathway of phenol degradation
Metabolism of Aromatic Compounds	Peripheral pathways for catabolism of aromatic compounds	Phenylpropanoid_compound_degradation	Putative 3-alpha-hydroxysteroid dehydrogenase/carbonyl reductase oxidoreductase protein (EC 1.1.1.50)
Metabolism of Aromatic Compounds	Peripheral pathways for catabolism of aromatic compounds	Phenylpropanoid_compound_degradation	Putative benzaldehyde dehydrogenase oxidoreductase protein (EC 1.2.1.28)
Metabolism of Aromatic Compounds	Peripheral pathways for catabolism of aromatic compounds	Phenylpropanoid_compound_degradation	Putative hydroxycinnamate transporter
Metabolism of Aromatic Compounds	Peripheral pathways for catabolism of aromatic compounds	Phenylpropanoid_compound_degradation	Putative phthalate 4,5-dioxygenase oxygenase subunit (OhpA2)
Metabolism of Aromatic Compounds	Peripheral pathways for catabolism of aromatic compounds	Phenylpropanoid_compound_degradation	Putative phthalate 4,5-dioxygenase reductase subunit (OhpA1)
Metabolism of Aromatic Compounds	Peripheral pathways for catabolism of aromatic compounds	Phenylpropanoid_compound_degradation	Transcriptional regulator for ferulate or vanillate catabolism
Metabolism of Aromatic Compounds	Peripheral pathways for catabolism of aromatic compounds	Phenylpropanoid_compound_degradation	Vanillate O-demethylase oxidoreductase (EC 1.14.13.-)
Metabolism of Aromatic Compounds	Peripheral pathways for catabolism of aromatic compounds	Phenylpropanoid_compound_degradation	Vanillate O-demethylase oxygenase subunit (EC 1.14.13.82)
Metabolism of Aromatic Compounds	Peripheral pathways for catabolism of aromatic compounds	Phenylpropanoid_compound_degradation	Vanillin dehydrogenase (Hydroxybenzaldehyde dehydrogenase) (EC 1.2.1.28)
Metabolism of Aromatic Compounds	Peripheral pathways for catabolism of aromatic compounds	Phenylpropanoid_compound_degradation	hydroxycinnamate specific porine
Metabolism of Aromatic Compounds	Peripheral pathways for catabolism of aromatic compounds	Phenylpropanoid_compound_degradation	lignostilbene-alpha,beta-dioxygenase
Metabolism of Aromatic Compounds	Peripheral pathways for catabolism of aromatic compounds	Phenylpropanoid_compound_degradation	putative 3-hydroxyphenylpropionic acid porine
Metabolism of Aromatic Compounds	Peripheral pathways for catabolism of aromatic compounds	Phenylpropanoid_compound_degradation	putative porin for vanillate trafficking (VanP)
Metabolism of Aromatic Compounds	Peripheral pathways for catabolism of aromatic compounds	Phenylpropanoid_compound_degradation	vannilate transporter VanK
Dormancy and Sporulation		Bacillus_biofilm_matrix_protein_component_TasA_and_homologs	Subtilase family domain protein
Dormancy and Sporulation		Bacillus_biofilm_matrix_protein_component_TasA_and_homologs	Cell envelope-bound metalloprotease, Camelysin (EC 3.4.24.-)
Dormancy and Sporulation		Bacillus_biofilm_matrix_protein_component_TasA_and_homologs	Stationary phase secreted protein TasA, major protein component of biofilm matrix
Dormancy and Sporulation		Bacillus_biofilm_matrix_protein_component_TasA_and_homologs	YqxM protein, required for localization of TasA to extracellular matrix
Dormancy and Sporulation		Bacillus_biofilm_matrix_protein_component_TasA_and_homologs	Signal peptidase SipW (EC 3.4.21.89), required for TasA secretion
Dormancy and Sporulation		Bacillus_biofilm_matrix_protein_component_TasA_and_homologs	Secreted and spore coat-associated protein 1, similar to biofilm matrix component TasA and to camelysin
Dormancy and Sporulation		Bacillus_biofilm_matrix_protein_component_TasA_and_homologs	Secreted and spore coat-associated protein 2, similar to biofilm matrix component TasA and to camelysin
Dormancy and Sporulation		Bacillus_biofilm_matrix_protein_component_TasA_and_homologs	Secreted and spore coat-associated protein 3, similar to biofilm matrix component TasA and to camelysin
Dormancy and Sporulation		Bacillus_biofilm_matrix_protein_component_TasA_and_homologs	Hypothetical protein in cluster with SinR and SinI
Dormancy and Sporulation		Bacillus_biofilm_matrix_protein_component_TasA_and_homologs	SinR, regulator of post-exponential-phase responses genes (competence and sporulation)
Dormancy and Sporulation		Bacillus_biofilm_matrix_protein_component_TasA_and_homologs	SinI protein, antagonist of SinR
Dormancy and Sporulation		Bacillus_biofilm_matrix_protein_component_TasA_and_homologs	Immune inhibitor A metalloprotease
Dormancy and Sporulation		Bacillus_biofilm_matrix_protein_component_TasA_and_homologs	Sporulation-associated protease N-terminal domain protein
Dormancy and Sporulation		Bacillus_biofilm_matrix_protein_component_TasA_and_homologs	Slr, positive regulator of the extracellular matrix biosynthesis operon yqxM-sipW-tasA
Dormancy and Sporulation		Bacillus_biofilm_matrix_protein_component_TasA_and_homologs	Transcriptional activator PlcR
Dormancy and Sporulation		Bacillus_biofilm_matrix_protein_component_TasA_and_homologs	PlcR activating protein PapR, quorum-sensing effector
RNA Metabolism	RNA processing and modification	Wyeosine-MimG_Biosynthesis	tRNA (Guanine37-N1) -methyltransferase (EC 2.1.1.31)
RNA Metabolism	RNA processing and modification	Wyeosine-MimG_Biosynthesis	PAB2272 methyltransferase homolog
RNA Metabolism	RNA processing and modification	Wyeosine-MimG_Biosynthesis	Fe-S OXIDOREDUCTASE (1.8.-.-) Wyeosine biosynthesis
RNA Metabolism	RNA processing and modification	Wyeosine-MimG_Biosynthesis	Thioredoxin reductase (EC 1.8.1.9)
RNA Metabolism	RNA processing and modification	Wyeosine-MimG_Biosynthesis	tRNA methylase YGL050w homolog Wyeosine biosynthesis
RNA Metabolism	RNA processing and modification	Wyeosine-MimG_Biosynthesis	tRNA methylase YGL050w homolog Wyeosine biosynthesis type 2
RNA Metabolism	RNA processing and modification	Wyeosine-MimG_Biosynthesis	tRNA methylase Trm12p Wyeosine biosynthesis
RNA Metabolism	RNA processing and modification	Wyeosine-MimG_Biosynthesis	tRNA methylase Yol141w homolog Wyeosine biosynthesis
RNA Metabolism	RNA processing and modification	Wyeosine-MimG_Biosynthesis	Iron-sulfur cluster assembly scaffold protein IscU
RNA Metabolism	RNA processing and modification	Wyeosine-MimG_Biosynthesis	Uncharacterized protein conserved in archaea (DUF531)
RNA Metabolism	RNA processing and modification	Wyeosine-MimG_Biosynthesis	Hypothetical ATP-binding protein, containing DUF265 domain
DNA Metabolism		DNA_structural_proteins,_bacterial	DNA-binding protein HU
DNA Metabolism		DNA_structural_proteins,_bacterial	DNA-binding protein HU-alpha
DNA Metabolism		DNA_structural_proteins,_bacterial	DNA-binding protein HU-beta
DNA Metabolism		DNA_structural_proteins,_bacterial	DNA-binding protein HBsu
DNA Metabolism		DNA_structural_proteins,_bacterial	Integration host factor alpha subunit
DNA Metabolism		DNA_structural_proteins,_bacterial	Integration host factor beta subunit
DNA Metabolism		DNA_structural_proteins,_bacterial	DNA-binding protein Fis
DNA Metabolism		DNA_structural_proteins,_bacterial	Chromosome partition protein MukB
DNA Metabolism		DNA_structural_proteins,_bacterial	Chromosome partition protein MukE
DNA Metabolism		DNA_structural_proteins,_bacterial	Chromosome partition protein MukF
Stress Response		Flavohaemoglobin	3-phenylpropionate dioxygenase, alpha subunit (EC 1.14.12.19)
Stress Response		Flavohaemoglobin	3-phenylpropionate dioxygenase, beta subunit (EC 1.14.12.19)
Stress Response		Flavohaemoglobin	ABC-type Fe3+-siderophore transport system, permease 2 component
Stress Response		Flavohaemoglobin	Flavohemoprotein (Hemoglobin-like protein) (Flavohemoglobin) (Nitric oxide dioxygenase) (EC 1.14.12.17)
Stress Response		Flavohaemoglobin	Nitric-oxide reductase (EC 1.7.99.7), quinol-dependent
Stress Response	Oxidative stress	Rubrerythrin	Rubrerythrin
Stress Response	Oxidative stress	Rubrerythrin	Superoxide reductase (EC 1.15.1.2)
Stress Response	Oxidative stress	Rubrerythrin	Rubredoxin
Stress Response	Oxidative stress	Rubrerythrin	rubredoxin-oxygen oxidoreductase
Stress Response	Oxidative stress	Rubrerythrin	Rubredoxin-NAD(+) reductase (EC 1.18.1.1)
Stress Response	Oxidative stress	Rubrerythrin	Alkyl hydroperoxide reductase subunit C-like protein
Stress Response	Oxidative stress	Rubrerythrin	Probable peroxiredoxin (EC 1.11.1.15)
Stress Response	Oxidative stress	Rubrerythrin	Hypothetical protein i Rubrerythrin cluster
Stress Response	Oxidative stress	Rubrerythrin	Fe-S oxidoreductase-like protein in Rubrerythrin cluster
Cell Wall and Capsule	Capsular and extracellular polysacchrides	Polysaccharide_deacetylases	Peptidoglycan N-acetylglucosamine deacetylase (EC 3.5.1.-)
Cell Wall and Capsule	Capsular and extracellular polysacchrides	Polysaccharide_deacetylases	Polysaccharide deacetylase
Cell Wall and Capsule	Capsular and extracellular polysacchrides	Polysaccharide_deacetylases	Polysaccharide intercellular adhesin (PIA) biosynthesis deacetylase IcaB (EC 3.-.-.-)
Miscellaneous	Plant-Prokaryote DOE project	Conserved_gene_cluster_possibly_involved_in_RNA_metabolism	Hypothetical protein, Spy1939 homolog
Miscellaneous	Plant-Prokaryote DOE project	Conserved_gene_cluster_possibly_involved_in_RNA_metabolism	Serine acetyltransferase (EC 2.3.1.30)
Miscellaneous	Plant-Prokaryote DOE project	Conserved_gene_cluster_possibly_involved_in_RNA_metabolism	Cysteinyl-tRNA synthetase (EC 6.1.1.16)
Miscellaneous	Plant-Prokaryote DOE project	Conserved_gene_cluster_possibly_involved_in_RNA_metabolism	Small protein similar to cysteinyl-tRNA synthetase
Miscellaneous	Plant-Prokaryote DOE project	Conserved_gene_cluster_possibly_involved_in_RNA_metabolism	TrmH family tRNA/rRNA methyltransferase YacO (EC 2.1.1.-)
Miscellaneous	Plant-Prokaryote DOE project	Conserved_gene_cluster_possibly_involved_in_RNA_metabolism	Hypothetical protein DUF901, similar to C-terminal domain of ribosome protection-type Tc-resistance proteins
Miscellaneous	Plant-Prokaryote DOE project	Conserved_gene_cluster_possibly_involved_in_RNA_metabolism	RNA polymerase sporulation specific sigma factor SigH
Miscellaneous	Plant-Prokaryote DOE project	Conserved_gene_cluster_possibly_involved_in_RNA_metabolism	DegV family protein in cluster with TrmH family tRNA/rRNA methyltransferase YacO
Miscellaneous	Plant-Prokaryote DOE project	Conserved_gene_cluster_possibly_involved_in_RNA_metabolism	Putative anti-sigma factor antagonist
Miscellaneous	Plant-Prokaryote DOE project	Conserved_gene_cluster_possibly_involved_in_RNA_metabolism	Hypothetical protein, Slr0957 homolog
Secondary Metabolism	Bacterial cytostatics, differentiation factors and antibiotics	Clavulanic_acid_biosynthesis	clavaldehyde dehydrogenase
Carbohydrates	Di- and oligosaccharides	Lactose_and_Galactose_Uptake_and_Utilization	Lactose phosphotransferase system repressor
Carbohydrates	Di- and oligosaccharides	Lactose_and_Galactose_Uptake_and_Utilization	PTS system, lactose-specific IIA component (EC 2.7.1.69)
Carbohydrates	Di- and oligosaccharides	Lactose_and_Galactose_Uptake_and_Utilization	PTS system, lactose-specific IIB component (EC 2.7.1.69)
Carbohydrates	Di- and oligosaccharides	Lactose_and_Galactose_Uptake_and_Utilization	PTS system, lactose-specific IIC component (EC 2.7.1.69)
Carbohydrates	Di- and oligosaccharides	Lactose_and_Galactose_Uptake_and_Utilization	6-phospho-beta-galactosidase (EC 3.2.1.85)
Carbohydrates	Di- and oligosaccharides	Lactose_and_Galactose_Uptake_and_Utilization	Galactose-6-phosphate isomerase, LacA subunit (EC 5.3.1.26)
Carbohydrates	Di- and oligosaccharides	Lactose_and_Galactose_Uptake_and_Utilization	Galactose-6-phosphate isomerase, LacB subunit (EC 5.3.1.26)
Carbohydrates	Di- and oligosaccharides	Lactose_and_Galactose_Uptake_and_Utilization	Tagatose-6-phosphate kinase (EC 2.7.1.144)
Carbohydrates	Di- and oligosaccharides	Lactose_and_Galactose_Uptake_and_Utilization	Tagatose 1,6-bisphosphate aldolase (EC 4.1.2.40)
Carbohydrates	Di- and oligosaccharides	Lactose_and_Galactose_Uptake_and_Utilization	Lactose permease
Carbohydrates	Di- and oligosaccharides	Lactose_and_Galactose_Uptake_and_Utilization	Lactose and galactose permease, GPH translocator family
Carbohydrates	Di- and oligosaccharides	Lactose_and_Galactose_Uptake_and_Utilization	Beta-galactosidase (EC 3.2.1.23)
Carbohydrates	Di- and oligosaccharides	Lactose_and_Galactose_Uptake_and_Utilization	Beta-galactosidase large subunit (EC 3.2.1.23)
Carbohydrates	Di- and oligosaccharides	Lactose_and_Galactose_Uptake_and_Utilization	Beta-galactosidase small subunit (EC 3.2.1.23)
Carbohydrates	Di- and oligosaccharides	Lactose_and_Galactose_Uptake_and_Utilization	Transcriptional repressor of the lac operon
Carbohydrates	Di- and oligosaccharides	Lactose_and_Galactose_Uptake_and_Utilization	PTS system, galactose-specific IIA component (EC 2.7.1.69)
Carbohydrates	Di- and oligosaccharides	Lactose_and_Galactose_Uptake_and_Utilization	PTS system, galactose-specific IIB component (EC 2.7.1.69)
Carbohydrates	Di- and oligosaccharides	Lactose_and_Galactose_Uptake_and_Utilization	PTS system, galactose-specific IIC component (EC 2.7.1.69)
Carbohydrates	Di- and oligosaccharides	Lactose_and_Galactose_Uptake_and_Utilization	Galactose permease
Carbohydrates	Di- and oligosaccharides	Lactose_and_Galactose_Uptake_and_Utilization	Aldose 1-epimerase (EC 5.1.3.3)
Carbohydrates	Di- and oligosaccharides	Lactose_and_Galactose_Uptake_and_Utilization	Galactokinase (EC 2.7.1.6)
Carbohydrates	Di- and oligosaccharides	Lactose_and_Galactose_Uptake_and_Utilization	Galactose-1-phosphate uridylyltransferase (EC 2.7.7.10)
Carbohydrates	Di- and oligosaccharides	Lactose_and_Galactose_Uptake_and_Utilization	UDP-glucose 4-epimerase (EC 5.1.3.2)
Carbohydrates	Di- and oligosaccharides	Lactose_and_Galactose_Uptake_and_Utilization	Galactose operon repressor, GalR-LacI family of transcriptional regulators
Carbohydrates	Di- and oligosaccharides	Lactose_and_Galactose_Uptake_and_Utilization	Galactose/methyl galactoside ABC transport system, ATP-binding protein MglA (EC 3.6.3.17)
Carbohydrates	Di- and oligosaccharides	Lactose_and_Galactose_Uptake_and_Utilization	Galactose/methyl galactoside ABC transport system, permease protein MglC (TC 3.A.1.2.3)
Carbohydrates	Di- and oligosaccharides	Lactose_and_Galactose_Uptake_and_Utilization	Galactose/methyl galactoside ABC transport system, D-galactose-binding periplasmic protein MglB (TC 3.A.1.2.3)
Carbohydrates	Di- and oligosaccharides	Lactose_and_Galactose_Uptake_and_Utilization	Mgl repressor and galactose ultrainduction factor GalS, HTH-type transcriptional regulator
Carbohydrates	Di- and oligosaccharides	Lactose_and_Galactose_Uptake_and_Utilization	Alpha-galactosidase (EC 3.2.1.22)
Carbohydrates	Di- and oligosaccharides	Lactose_and_Galactose_Uptake_and_Utilization	Beta-galactosidase (EC 3.2.1.23), LacZ family
Carbohydrates	Di- and oligosaccharides	Lactose_and_Galactose_Uptake_and_Utilization	Beta-galactosidase (EC 3.2.1.23), LacA family
Carbohydrates	Di- and oligosaccharides	Lactose_and_Galactose_Uptake_and_Utilization	Predicted galactoside ABC transporter, sugar-binding protein
Carbohydrates	Di- and oligosaccharides	Lactose_and_Galactose_Uptake_and_Utilization	Predicted galactoside ABC transporter, permease protein 1
Carbohydrates	Di- and oligosaccharides	Lactose_and_Galactose_Uptake_and_Utilization	Predicted galactoside ABC transporter, permease protein 2
Carbohydrates	Di- and oligosaccharides	Lactose_and_Galactose_Uptake_and_Utilization	Predicted galactoside ABC transporter, ATP-binding protein 1
Carbohydrates	Di- and oligosaccharides	Lactose_and_Galactose_Uptake_and_Utilization	Predicted galactoside ABC transporter, ATP-binding protein 2
Carbohydrates	Di- and oligosaccharides	Lactose_and_Galactose_Uptake_and_Utilization	Predicted galactoside ABC transporter type II, sugar-binding protein
Carbohydrates	Di- and oligosaccharides	Lactose_and_Galactose_Uptake_and_Utilization	Predicted galactoside ABC transporter type II, permease protein 1
Carbohydrates	Di- and oligosaccharides	Lactose_and_Galactose_Uptake_and_Utilization	Predicted galactoside ABC transporter type II, permease protein 2
Carbohydrates	Di- and oligosaccharides	Lactose_and_Galactose_Uptake_and_Utilization	Arabinogalactan endo-1,4-beta-galactosidase (EC 3.2.1.89)
Carbohydrates	Di- and oligosaccharides	Lactose_and_Galactose_Uptake_and_Utilization	Predicted regulator of galactoside utilization, LacI family
Amino Acids and Derivatives	Branched-chain amino acids	Isoleucine_degradation	Branched-chain amino acid aminotransferase (EC 2.6.1.42)
Amino Acids and Derivatives	Branched-chain amino acids	Isoleucine_degradation	Transcriptional regulator BkdR of isoleucine and valine catabolism operon
Amino Acids and Derivatives	Branched-chain amino acids	Isoleucine_degradation	Branched-chain alpha-keto acid dehydrogenase, E1 component, alpha subunit (EC 1.2.4.4)
Amino Acids and Derivatives	Branched-chain amino acids	Isoleucine_degradation	Branched-chain alpha-keto acid dehydrogenase, E1 component, beta subunit (EC 1.2.4.4)
Amino Acids and Derivatives	Branched-chain amino acids	Isoleucine_degradation	Lipoamide acyltransferase component of branched-chain alpha-keto acid dehydrogenase complex (EC 2.3.1.-)
Amino Acids and Derivatives	Branched-chain amino acids	Isoleucine_degradation	Dihydrolipoamide acyltransferase component of branched-chain alpha-keto acid dehydrogenase complex (EC 2.3.1.168)
Amino Acids and Derivatives	Branched-chain amino acids	Isoleucine_degradation	Dihydrolipoamide dehydrogenase of branched-chain alpha-keto acid dehydrogenase (EC 1.8.1.4)
Amino Acids and Derivatives	Branched-chain amino acids	Isoleucine_degradation	Butyrate kinase (EC 2.7.2.7)
Amino Acids and Derivatives	Branched-chain amino acids	Isoleucine_degradation	phosphotransbutyrylase (EC 2.3.1.19)
Amino Acids and Derivatives	Branched-chain amino acids	Isoleucine_degradation	Branched-chain acyl-CoA dehydrogenase (EC 1.3.99.12)
Amino Acids and Derivatives	Branched-chain amino acids	Isoleucine_degradation	Butyryl-CoA dehydrogenase (EC 1.3.99.2)
Amino Acids and Derivatives	Branched-chain amino acids	Isoleucine_degradation	Probable acyl-CoA dehydrogenase (EC 1.3.99.3)
Amino Acids and Derivatives	Branched-chain amino acids	Isoleucine_degradation	Acyl-CoA dehydrogenase, short-chain specific (EC 1.3.99.2)
Amino Acids and Derivatives	Branched-chain amino acids	Isoleucine_degradation	Enoyl-CoA hydratase [isoleucine degradation] (EC 4.2.1.17)
Amino Acids and Derivatives	Branched-chain amino acids	Isoleucine_degradation	3-hydroxyacyl-CoA dehydrogenase (EC 1.1.1.35)
Amino Acids and Derivatives	Branched-chain amino acids	Isoleucine_degradation	3-ketoacyl-CoA thiolase [isoleucine degradation] (EC 2.3.1.16)
Amino Acids and Derivatives	Branched-chain amino acids	Isoleucine_degradation	3-ketoacyl-CoA thiolase (EC 2.3.1.16)
Amino Acids and Derivatives	Branched-chain amino acids	Isoleucine_degradation	Enoyl-CoA hydratase (EC 4.2.1.17)
Amino Acids and Derivatives	Branched-chain amino acids	Isoleucine_degradation	Predicted transcriptional regulator of leucine degradation pathway, MerR family
Carbohydrates	Monosaccharides	L-fucose_utilization_temp	Fucose permease
Carbohydrates	Monosaccharides	L-fucose_utilization_temp	Alpha-L-fucosidase (EC 3.2.1.51)
Carbohydrates	Monosaccharides	L-fucose_utilization_temp	Possible alternative L-fucose mutarotase
Carbohydrates	Monosaccharides	L-fucose_utilization_temp	L-fuco-beta-pyranose dehydrogenase
Carbohydrates	Monosaccharides	L-fucose_utilization_temp	L-fuconolactone hydrolase
Carbohydrates	Monosaccharides	L-fucose_utilization_temp	L-fuconate dehydratase (EC 4.2.1.68)
Carbohydrates	Monosaccharides	L-fucose_utilization_temp	2-keto-3-deoxy-L-fuconate dehydrogenase
Carbohydrates	Monosaccharides	L-fucose_utilization_temp	2,4-diketo-3-deoxy-L-fuconate hydrolase
Carbohydrates	Monosaccharides	L-fucose_utilization_temp	dehydrogenase clustered with L-fuconate utilization genes
Virulence, Disease and Defense	Resistance to antibiotics and toxic compounds	Streptococcus_pneumoniae_Vancomycin_Tolerance_Locus	ABC transporter membrane-spanning permease, Pep export, Vex1
Virulence, Disease and Defense	Resistance to antibiotics and toxic compounds	Streptococcus_pneumoniae_Vancomycin_Tolerance_Locus	ABC transporter membrane-spanning permease, Pep export, Vex3
Virulence, Disease and Defense	Resistance to antibiotics and toxic compounds	Streptococcus_pneumoniae_Vancomycin_Tolerance_Locus	ABC transporter, ATP-binding protein Vex2
Virulence, Disease and Defense	Resistance to antibiotics and toxic compounds	Streptococcus_pneumoniae_Vancomycin_Tolerance_Locus	Sensor histidine kinase VncS
Virulence, Disease and Defense	Resistance to antibiotics and toxic compounds	Streptococcus_pneumoniae_Vancomycin_Tolerance_Locus	Two-component response regulator VncR
Cofactors, Vitamins, Prosthetic Groups, Pigments	Quinone cofactors	Ubiquinone_Biosynthesis	2-octaprenyl-3-methyl-6-methoxy-1,4-benzoquinol hydroxylase (EC 1.14.13.-)
Cofactors, Vitamins, Prosthetic Groups, Pigments	Quinone cofactors	Ubiquinone_Biosynthesis	2-octaprenyl-6-methoxyphenol hydroxylase (EC 1.14.13.-)
Cofactors, Vitamins, Prosthetic Groups, Pigments	Quinone cofactors	Ubiquinone_Biosynthesis	3-demethylubiquinone-9 3-methyltransferase (EC 2.1.1.64)
Cofactors, Vitamins, Prosthetic Groups, Pigments	Quinone cofactors	Ubiquinone_Biosynthesis	3-polyprenyl-4-hydroxybenzoate carboxy-lyase (EC 4.1.1.-)
Cofactors, Vitamins, Prosthetic Groups, Pigments	Quinone cofactors	Ubiquinone_Biosynthesis	3-polyprenyl-4-hydroxybenzoate carboxy-lyase UbiX (EC 4.1.1.-)
Cofactors, Vitamins, Prosthetic Groups, Pigments	Quinone cofactors	Ubiquinone_Biosynthesis	4-hydroxybenzoate polyprenyltransferase (EC 2.5.1.-)
Cofactors, Vitamins, Prosthetic Groups, Pigments	Quinone cofactors	Ubiquinone_Biosynthesis	Chorismate--pyruvate lyase (EC 4.1.3.40)
Cofactors, Vitamins, Prosthetic Groups, Pigments	Quinone cofactors	Ubiquinone_Biosynthesis	NAD(P)H-flavin reductase (EC 1.5.1.29) (EC 1.16.1.3)
Cofactors, Vitamins, Prosthetic Groups, Pigments	Quinone cofactors	Ubiquinone_Biosynthesis	Protein YigP (COG3165) clustered with ubiquinone biosynthetic genes
Cofactors, Vitamins, Prosthetic Groups, Pigments	Quinone cofactors	Ubiquinone_Biosynthesis	Ubiquinone biosynthesis enzyme COQ7
Cofactors, Vitamins, Prosthetic Groups, Pigments	Quinone cofactors	Ubiquinone_Biosynthesis	Ubiquinone biosynthesis monooxygenase UbiB
Cofactors, Vitamins, Prosthetic Groups, Pigments	Quinone cofactors	Ubiquinone_Biosynthesis	Ubiquinone/menaquinone biosynthesis methyltransferase UbiE (EC 2.1.1.-)
Carbohydrates	Sugar alcohols	Glycerol_fermenation_to_1,3-propanediol	1,3-propanediol dehydrogenase (EC 1.1.1.202)
Carbohydrates	Sugar alcohols	Glycerol_fermenation_to_1,3-propanediol	Cob(I)alamin adenosyltransferase PduO (EC 2.5.1.17)
Carbohydrates	Sugar alcohols	Glycerol_fermenation_to_1,3-propanediol	Glycerol dehydratase large subunit (EC 4.2.1.30)
Carbohydrates	Sugar alcohols	Glycerol_fermenation_to_1,3-propanediol	Glycerol dehydratase medium subunit (EC 4.2.1.30)
Carbohydrates	Sugar alcohols	Glycerol_fermenation_to_1,3-propanediol	Glycerol dehydratase reactivation factor large subunit
Carbohydrates	Sugar alcohols	Glycerol_fermenation_to_1,3-propanediol	Glycerol dehydratase reactivation factor small subunit
Carbohydrates	Sugar alcohols	Glycerol_fermenation_to_1,3-propanediol	Glycerol dehydratase small subunit (EC 4.2.1.30)
Carbohydrates	Sugar alcohols	Glycerol_fermenation_to_1,3-propanediol	Glycerol uptake facilitator protein
Carbohydrates	Sugar alcohols	Propanediol_utilization	Propanediol utilization transcriptional activator
Carbohydrates	Sugar alcohols	Propanediol_utilization	Propanediol diffusion facilitator
Carbohydrates	Sugar alcohols	Propanediol_utilization	Propanediol utilization polyhedral body protein PduA
Carbohydrates	Sugar alcohols	Propanediol_utilization	Propanediol utilization polyhedral body protein PduB
Carbohydrates	Sugar alcohols	Propanediol_utilization	Propanediol dehydratase large subunit (EC 4.2.1.28)
Carbohydrates	Sugar alcohols	Propanediol_utilization	Propanediol dehydratase medium subunit (EC 4.2.1.28)
Carbohydrates	Sugar alcohols	Propanediol_utilization	Propanediol dehydratase small subunit (EC 4.2.1.28)
Carbohydrates	Sugar alcohols	Propanediol_utilization	Propanediol dehydratase reactivation factor large subunit
Carbohydrates	Sugar alcohols	Propanediol_utilization	Propanediol dehydratase reactivation factor small subunit
Carbohydrates	Sugar alcohols	Propanediol_utilization	Propanediol utilization polyhedral body protein PduJ
Carbohydrates	Sugar alcohols	Propanediol_utilization	Propanediol utilization polyhedral body protein PduK
Carbohydrates	Sugar alcohols	Propanediol_utilization	Propanediol utilization protein PduL
Carbohydrates	Sugar alcohols	Propanediol_utilization	Propanediol utilization protein PduM
Carbohydrates	Sugar alcohols	Propanediol_utilization	Propanediol utilization polyhedral body protein PduN
Carbohydrates	Sugar alcohols	Propanediol_utilization	Cob(I)alamin adenosyltransferase PduO (EC 2.5.1.17)
Carbohydrates	Sugar alcohols	Propanediol_utilization	CoA-acylating propionaldehyde dehydrogenase
Carbohydrates	Sugar alcohols	Propanediol_utilization	Putative iron-containing NADPH-dependent propanol dehydrogenase
Carbohydrates	Sugar alcohols	Propanediol_utilization	Cob(III)alamin reductase
Carbohydrates	Sugar alcohols	Propanediol_utilization	Cob(II)alamin reductase
Carbohydrates	Sugar alcohols	Propanediol_utilization	Propanediol utilization polyhedral body protein PduT
Carbohydrates	Sugar alcohols	Propanediol_utilization	Propanediol utilization polyhedral body protein PduU
Carbohydrates	Sugar alcohols	Propanediol_utilization	Propanediol utilization protein PduV
Carbohydrates	Sugar alcohols	Propanediol_utilization	Propionate kinase, propanediol utilization (EC 2.7.2.1)
Carbohydrates	Sugar alcohols	Propanediol_utilization	Threonine kinase in B12 biosynthesis
Carbohydrates	Sugar alcohols	Propanediol_utilization	Phosphate acetyltransferase (EC 2.3.1.8)
Regulation and Cell signaling	Proteolytic pathway	Coagulation_cascade	Thrombin, protease S01.217
Regulation and Cell signaling	Proteolytic pathway	Coagulation_cascade	Fibrinogen alpha chain
Regulation and Cell signaling	Proteolytic pathway	Coagulation_cascade	Tissue factor
Regulation and Cell signaling	Proteolytic pathway	Coagulation_cascade	Coagulation factor VIIa, protease S01.215
Regulation and Cell signaling	Proteolytic pathway	Coagulation_cascade	Coagulation factor Xa, protease S01.216
Regulation and Cell signaling	Proteolytic pathway	Coagulation_cascade	Coagulation factor V
Regulation and Cell signaling	Proteolytic pathway	Coagulation_cascade	Tissue factor pathway inhibitor-1, protease inhibitor I02.012
Regulation and Cell signaling	Proteolytic pathway	Coagulation_cascade	Heparin cofactor II, protease inhibitor I04.019
Regulation and Cell signaling	Proteolytic pathway	Coagulation_cascade	Coagulation factor IXa, protease S01.214
Regulation and Cell signaling	Proteolytic pathway	Coagulation_cascade	Coagulation factor VIII
Regulation and Cell signaling	Proteolytic pathway	Coagulation_cascade	Von Willebrand factor, protease inhibitor I08.954
Regulation and Cell signaling	Proteolytic pathway	Coagulation_cascade	Coagulation factor XIa, protease S01.213
Regulation and Cell signaling	Proteolytic pathway	Coagulation_cascade	Coagulation factor XIIa, protease S01.211
Regulation and Cell signaling	Proteolytic pathway	Coagulation_cascade	Coagulation factor XIII, protein-glutamine gamma-glutamyltransferase (EC 2.3.2.13)
Regulation and Cell signaling	Proteolytic pathway	Coagulation_cascade	Thrombomodulin
Regulation and Cell signaling	Proteolytic pathway	Coagulation_cascade	Protein C, protease S01.218
Regulation and Cell signaling	Proteolytic pathway	Coagulation_cascade	Vitamin K-dependent protein S
Regulation and Cell signaling	Proteolytic pathway	Coagulation_cascade	Plasminogen activator inhibitor-1, protease inhibitor I04.020
Regulation and Cell signaling	Proteolytic pathway	Coagulation_cascade	Antithrombin III, protease inhibitor I04.018
Regulation and Cell signaling	Proteolytic pathway	Coagulation_cascade	Serpin A5, protease inhibitor I04.004
Regulation and Cell signaling	Proteolytic pathway	Coagulation_cascade	Alpha-2-macroglobulin, protease inhibitor I39.001
Regulation and Cell signaling	Proteolytic pathway	Coagulation_cascade	Alpha-1-peptidase inhibitor, protease inhibitor I04.001
Regulation and Cell signaling	Proteolytic pathway	Coagulation_cascade	Proteinase activated receptor 1
Regulation and Cell signaling	Proteolytic pathway	Coagulation_cascade	Carboxypeptidase U, proteinase M14.009
Regulation and Cell signaling	Proteolytic pathway	Coagulation_cascade	Plasmin, protease S01.233
Amino Acids and Derivatives		L-2-amino-thiazoline-4-carboxylic_acid-Lcysteine_conversion	Putative N-carbamyl-L-cysteine amidohydrolase
Amino Acids and Derivatives		L-2-amino-thiazoline-4-carboxylic_acid-Lcysteine_conversion	Beta-ureidopropionase (EC 3.5.1.6)
Amino Acids and Derivatives		L-2-amino-thiazoline-4-carboxylic_acid-Lcysteine_conversion	L-2-amino-thiazoline-4-carboxylic acid hydrolase (EC 3.5.2.-)
Virulence, Disease and Defense	Resistance to antibiotics and toxic compounds	Aminoglycoside_adenylyltransferases	Streptomycin 3''-O-adenylyltransferase (EC 2.7.7.47)
Virulence, Disease and Defense	Resistance to antibiotics and toxic compounds	Aminoglycoside_adenylyltransferases	Spectinomycin 9-O-adenylyltransferase
Virulence, Disease and Defense	Resistance to antibiotics and toxic compounds	Aminoglycoside_adenylyltransferases	Aminoglycoside N6'-acetyltransferase (EC 2.3.1.82)
Regulation and Cell signaling		CytR_regulation	Transcriptional (co)regulator CytR
Regulation and Cell signaling		CytR_regulation	Cyclic AMP receptor protein
Carbohydrates	Monosaccharides	Xylose_utilization	Xylose isomerase (EC 5.3.1.5)
Carbohydrates	Monosaccharides	Xylose_utilization	Xylulose kinase (EC 2.7.1.17)
Carbohydrates	Monosaccharides	Xylose_utilization	Xylose-responsive transcription regulator, ROK family
Carbohydrates	Monosaccharides	Xylose_utilization	Xylose activator XylR (AraC family)
Carbohydrates	Monosaccharides	Xylose_utilization	Xylose ABC transporter, periplasmic xylose-binding protein XylF
Carbohydrates	Monosaccharides	Xylose_utilization	D-xylose transport ATP-binding protein XylG
Carbohydrates	Monosaccharides	Xylose_utilization	Xylose ABC transporter, permease protein XylH
Carbohydrates	Monosaccharides	Xylose_utilization	D-xylose proton-symporter XylT
Carbohydrates	Monosaccharides	Xylose_utilization	D-xylose proton-symporter XylE
Carbohydrates	Monosaccharides	Xylose_utilization	Xyloside transporter XynT
Carbohydrates	Monosaccharides	Xylose_utilization	Novel Xylose regulator from LacI family
Carbohydrates	Monosaccharides	Xylose_utilization	Alpha-xylosidase (EC 3.2.1.-)
Carbohydrates	Monosaccharides	Xylose_utilization	Beta-xylosidase (EC 3.2.1.37)
Carbohydrates	Monosaccharides	Xylose_utilization	Possible alpha-xyloside ABC transporter, substrate-binding component
Carbohydrates	Monosaccharides	Xylose_utilization	Possible alpha-xyloside ABC transporter, permease component
Carbohydrates	Monosaccharides	Xylose_utilization	Possible alpha-xyloside ABC transporter, ATP-binding component
Carbohydrates	Monosaccharides	Xylose_utilization	Endo-1,4-beta-xylanase A precursor (EC 3.2.1.8)
Carbohydrates	Monosaccharides	Xylose_utilization	D-xylose-specific 1-epimerase (mutarotase)
Carbohydrates	Monosaccharides	Xylose_utilization	Xylose ABC transporter, substrate-binding component
Carbohydrates	Monosaccharides	Xylose_utilization	Xylose ABC transporter, permease component
Carbohydrates	Monosaccharides	Xylose_utilization	Xylose ABC transporter, ATP-binding component
Carbohydrates	Monosaccharides	Xylose_utilization	Phosphotransferase system for xylose-containing disaccharide, EIIA component
Carbohydrates	Monosaccharides	Xylose_utilization	Phosphotransferase system for xylose-containing disaccharide, EIIB component
Carbohydrates	Monosaccharides	Xylose_utilization	Phosphotransferase system for xylose-containing disaccharide, EIIC component
Carbohydrates	Monosaccharides	Xylose_utilization	Phosphotransferase system for xylose-containing disaccharide, EIID component
Carbohydrates	Monosaccharides	Xylose_utilization	D-xylose 1-dehydrogenase (EC 1.1.1.175)
Carbohydrates	Monosaccharides	Xylose_utilization	Xylonolactonase (EC 3.1.1.68)
Carbohydrates	Monosaccharides	Xylose_utilization	Xylonate dehydratase (EC 4.2.1.82)
Carbohydrates	Monosaccharides	Xylose_utilization	predicted 2-keto-3-deoxyxylonate dehydratase
Carbohydrates	Monosaccharides	Xylose_utilization	2-ketoglutaric semialdehyde dehydrogenase (EC 1.2.1.26)
Carbohydrates	Monosaccharides	Xylose_utilization	NAD(P)H-dependent D-xylose reductase (EC 1.1.1.-)
Carbohydrates	Monosaccharides	Xylose_utilization	predicted xylose isomerase
Carbohydrates	Monosaccharides	Xylose_utilization	Putative xylulose kinase (EC 2.7.1.17)
Carbohydrates	Monosaccharides	Xylose_utilization	Xylanase
Carbohydrates	Monosaccharides	Xylose_utilization	Xylose oligosaccharides ABC transporter, sugar-binding protein
Carbohydrates	Monosaccharides	Xylose_utilization	Xylose oligosaccharides ABC transporter, permease protein 1
Carbohydrates	Monosaccharides	Xylose_utilization	Xylose oligosaccharides ABC transporter, permease protein 2
Carbohydrates	Monosaccharides	Xylose_utilization	Xylose oligosaccharides ABC transporter, ATP-binding protein 1
Carbohydrates	Monosaccharides	Xylose_utilization	Xylose oligosaccharides ABC transporter, ATP-binding protein 2
Carbohydrates	Monosaccharides	Xylose_utilization	Acetyl xylan esterase (EC 3.1.1.41)
Carbohydrates	Monosaccharides	Xylose_utilization	Endo-1,4-beta-xylanase B ( EC 3.2.1.8 )
Carbohydrates	Monosaccharides	Xylose_utilization	Endo-1,4-beta-xylanase C precursor (EC 3.2.1.8)
Carbohydrates	Monosaccharides	Xylose_utilization	Putative alpha-xylosidase (EC 3.2.1.-)
Carbohydrates	Monosaccharides	Xylose_utilization	Predicted xylose oligosaccharide ABC transporter, substrate-binding component
Carbohydrates	Monosaccharides	Xylose_utilization	Acetyl xylan esterase XylU (EC 3.1.1.41)
Regulation and Cell signaling	Quorum sensing and biofilm formation	Quorum_Sensing:_Autoinducer-2_Synthesis	S-adenosylmethionine synthetase (EC 2.5.1.6)
Regulation and Cell signaling	Quorum sensing and biofilm formation	Quorum_Sensing:_Autoinducer-2_Synthesis	DNA (cytosine-5-)-methyltransferase (EC 2.1.1.37)
Regulation and Cell signaling	Quorum sensing and biofilm formation	Quorum_Sensing:_Autoinducer-2_Synthesis	S-adenosylhomocysteine hydrolase; Pfs (EC 3.2.2.9)
Regulation and Cell signaling	Quorum sensing and biofilm formation	Quorum_Sensing:_Autoinducer-2_Synthesis	S-ribosylhomocysteine lyase; LuxS (EC 4.4.1.21)
Regulation and Cell signaling	Quorum sensing and biofilm formation	Quorum_Sensing:_Autoinducer-2_Synthesis	Regulation of luxS
Metabolism of Aromatic Compounds	Metabolism of central aromatic intermediates	4-Hydroxyphenylacetic_acid_catabolic_pathway	2,4-dihydroxyhept-2-ene-1,7-dioic acid aldolase (EC 4.1.2.-)
Metabolism of Aromatic Compounds	Metabolism of central aromatic intermediates	4-Hydroxyphenylacetic_acid_catabolic_pathway	2-hydroxyhepta-2,4-diene-1,7-dioate isomerase (EC 5.3.3.-)
Metabolism of Aromatic Compounds	Metabolism of central aromatic intermediates	4-Hydroxyphenylacetic_acid_catabolic_pathway	2-oxo-hepta-3-ene-1,7-dioic acid hydratase (EC 4.2.-.-)
Metabolism of Aromatic Compounds	Metabolism of central aromatic intermediates	4-Hydroxyphenylacetic_acid_catabolic_pathway	3,4-dihydroxyphenylacetate 2,3-dioxygenase (EC 1.13.11.15)
Metabolism of Aromatic Compounds	Metabolism of central aromatic intermediates	4-Hydroxyphenylacetic_acid_catabolic_pathway	4-hydroxyphenylacetate 3-monooxygenase (EC 1.14.13.3)
Metabolism of Aromatic Compounds	Metabolism of central aromatic intermediates	4-Hydroxyphenylacetic_acid_catabolic_pathway	4-hydroxyphenylacetate 3-monooxygenase, reductase component (EC 1.6.8.-)
Metabolism of Aromatic Compounds	Metabolism of central aromatic intermediates	4-Hydroxyphenylacetic_acid_catabolic_pathway	4-hydroxyphenylacetate symporter, major facilitator superfamily (MFS)
Metabolism of Aromatic Compounds	Metabolism of central aromatic intermediates	4-Hydroxyphenylacetic_acid_catabolic_pathway	5-carboxymethyl-2-hydroxymuconate delta-isomerase (EC 5.3.3.10)
Metabolism of Aromatic Compounds	Metabolism of central aromatic intermediates	4-Hydroxyphenylacetic_acid_catabolic_pathway	5-carboxymethyl-2-hydroxymuconate semialdehyde dehydrogenase (EC 1.2.1.60)
Metabolism of Aromatic Compounds	Metabolism of central aromatic intermediates	4-Hydroxyphenylacetic_acid_catabolic_pathway	5-carboxymethyl-2-oxo-hex-3- ene-1,7-dioate decarboxylase (EC 4.1.1.68)
Metabolism of Aromatic Compounds	Metabolism of central aromatic intermediates	4-Hydroxyphenylacetic_acid_catabolic_pathway	Homoprotocatechuate degradative operon repressor
Metabolism of Aromatic Compounds	Metabolism of central aromatic intermediates	4-Hydroxyphenylacetic_acid_catabolic_pathway	Transcriptional activator of 4-hydroxyphenylacetate 3-monooxygenase operon, XylS/AraC family
Carbohydrates	Organic acids	Methylcitrate_cycle	Propionate--CoA ligase (EC 6.2.1.17)
Carbohydrates	Organic acids	Methylcitrate_cycle	2-methylcitrate synthase (EC 2.3.3.5)
Carbohydrates	Organic acids	Methylcitrate_cycle	2-methylcitrate dehydratase (EC 4.2.1.79)
Carbohydrates	Organic acids	Methylcitrate_cycle	2-methylcitrate dehydratase FeS dependent (EC 4.2.1.79)
Carbohydrates	Organic acids	Methylcitrate_cycle	PrpF protein involved in 2-methylcitrate cycle
Carbohydrates	Organic acids	Methylcitrate_cycle	2-methylisocitrate dehydratase (EC 4.2.1.99)
Carbohydrates	Organic acids	Methylcitrate_cycle	Methylisocitrate lyase (EC 4.1.3.30)
Carbohydrates	Organic acids	Methylcitrate_cycle	Propionate catabolism operon regulatory protein PrpR
Carbohydrates	Organic acids	Methylcitrate_cycle	Propionate catabolism operon transcriptional regulator of GntR family [predicted]
Respiration	Electron donating reactions	Hydrogenases	Coenzyme F420 hydrogenase beta subunit (FruB) (EC 1.12.98.1)
Respiration	Electron donating reactions	Hydrogenases	Coenzyme F420 hydrogenase maturation protease (EC 3.4.24.-)
Respiration	Electron donating reactions	Hydrogenases	Coenzyme F420-reducing hydrogenase, alpha subunit
Respiration	Electron donating reactions	Hydrogenases	Coenzyme F420-reducing hydrogenase, beta subunit
Respiration	Electron donating reactions	Hydrogenases	Coenzyme F420-reducing hydrogenase, gamma subunit
Respiration	Electron donating reactions	Hydrogenases	Fe-S-cluster-containing hydrogenase components 1
Respiration	Electron donating reactions	Hydrogenases	Fe-S-cluster-containing hydrogenase components 2
Respiration	Electron donating reactions	Hydrogenases	Methanophenazine hydrogenase cytochrome b subunit (EC 1.12.98.3)
Respiration	Electron donating reactions	Hydrogenases	Methanophenazine hydrogenase large subunit (EC 1.12.98.3)
Respiration	Electron donating reactions	Hydrogenases	Methanophenazine hydrogenase small subunit precursor (EC 1.12.98.3)
Respiration	Electron donating reactions	Hydrogenases	NAD-reducing hydrogenase subunit HoxE (EC 1.12.1.2)
Respiration	Electron donating reactions	Hydrogenases	NAD-reducing hydrogenase subunit HoxF (EC 1.12.1.2)
Respiration	Electron donating reactions	Hydrogenases	NAD-reducing hydrogenase subunit HoxH (EC 1.12.1.2)
Respiration	Electron donating reactions	Hydrogenases	NAD-reducing hydrogenase subunit HoxU (EC 1.12.1.2)
Respiration	Electron donating reactions	Hydrogenases	NAD-reducing hydrogenase subunit HoxY (EC 1.12.1.2)
Respiration	Electron donating reactions	Hydrogenases	NADH-reducing hydrogenase maturation factor
Respiration	Electron donating reactions	Hydrogenases	NADP-reducing hydrogenase, subunit A
Respiration	Electron donating reactions	Hydrogenases	NADP-reducing hydrogenase, subunit B
Respiration	Electron donating reactions	Hydrogenases	NADP-reducing hydrogenase, subunit C
Respiration	Electron donating reactions	Hydrogenases	Ni,Fe-hydrogenase I cytochrome b subunit
Respiration	Electron donating reactions	Hydrogenases	Ni,Fe-hydrogenase I large subunit
Respiration	Electron donating reactions	Hydrogenases	Ni,Fe-hydrogenase III large subunit
Respiration	Electron donating reactions	Hydrogenases	Ni,Fe-hydrogenase III small subunit
Respiration	Electron donating reactions	Hydrogenases	Ni,Fe-hydrogenase maturation factor
Respiration	Electron donating reactions	Hydrogenases	Ni/Fe-hydrogenase 2 B-type cytochrome subunit
Respiration	Electron donating reactions	Hydrogenases	Nickel-dependent hydrogenase, large subunit
Respiration	Electron donating reactions	Hydrogenases	Nickel-dependent hydrogenase, small subunit
Respiration	Electron donating reactions	Hydrogenases	Periplasmic [Fe] hydrogenase (EC 1.12.7.2)
Respiration	Electron donating reactions	Hydrogenases	Periplasmic [Fe] hydrogenase large subunit (EC 1.12.7.2)
Respiration	Electron donating reactions	Hydrogenases	Periplasmic [Fe] hydrogenase small subunit (EC 1.12.7.2)
Respiration	Electron donating reactions	Hydrogenases	Probable Ni/Fe-hydrogenase 2 B-type cytochrome subunit
Respiration	Electron donating reactions	Hydrogenases	Protein hydE
Respiration	Electron donating reactions	Hydrogenases	Quinone-reactive Ni/Fe hydrogenase, cytochrome b subunit
Respiration	Electron donating reactions	Hydrogenases	Quinone-reactive Ni/Fe-hydrogenase large chain (EC 1.12.5.1)
Respiration	Electron donating reactions	Hydrogenases	Quinone-reactive Ni/Fe-hydrogenase small chain precursor (EC 1.12.5.1)
Respiration	Electron donating reactions	Hydrogenases	Signal transduction histidine kinase HoxJ (hydrogenase regulation)
Respiration	Electron donating reactions	Hydrogenases	Signal transduction histidine kinase for Quinone-reactive Ni/Fe-hydrogenase
Respiration	Electron donating reactions	Hydrogenases	Sulfhydrogenase II subunit a
Respiration	Electron donating reactions	Hydrogenases	Sulfhydrogenase II subunit b
Respiration	Electron donating reactions	Hydrogenases	Sulfhydrogenase II subunit d
Respiration	Electron donating reactions	Hydrogenases	Sulfhydrogenase II subunit g
Respiration	Electron donating reactions	Hydrogenases	Uptake hydrogenase large subunit (EC 1.12.99.6)
Respiration	Electron donating reactions	Hydrogenases	Uptake hydrogenase small subunit precursor (EC 1.12.99.6)
Respiration	Electron donating reactions	Hydrogenases	[Fe] hydrogenase gamma (EC 1.12.7.2)
Respiration	Electron donating reactions	Hydrogenases	[Fe] hydrogenase, HymA subunit, putative
Respiration	Electron donating reactions	Hydrogenases	[Fe] hydrogenase, HymB subunit, putative
Respiration	Electron donating reactions	Hydrogenases	[Fe] hydrogenase, HymD subunit, putative
Respiration	Electron donating reactions	Hydrogenases	[Ni/Fe] hydrogenase, group 1, large subunit
Respiration	Electron donating reactions	Hydrogenases	[Ni/Fe] hydrogenase, group 1, small subunit
Respiration	Electron donating reactions	Hydrogenases	cytochrome-c3 hydrogenase alpha chain
Respiration	Electron donating reactions	Hydrogenases	cytochrome-c3 hydrogenase delta chain
Respiration	Electron donating reactions	Hydrogenases	cytochrome-c3 hydrogenase gamma chain
Respiration	Electron donating reactions	Hydrogenases	heterodisulfide reductase, subunit A/methylviologen reducing hydrogenase, subunit delta
Respiration	Electron donating reactions	Hydrogenases	hydrogenase (cytochrome-c3 hydrogenase beta chain)
Respiration	Electron donating reactions	Hydrogenases	hydrogenase, (NiFe)/(NiFeSe) small subunit family
Respiration	Electron donating reactions	Hydrogenases	hydrogenase, methyl-violgen-reducing type, delta subunit
Respiration	Electron donating reactions	Hydrogenases	hydrogenase, subunit gamma related protein
Respiration	Electron donating reactions	Hydrogenases	hydrogenase/sulfur reductase, alpha subunit
Respiration	Electron donating reactions	Hydrogenases	hydrogenase/sulfur reductase, beta subunit
Respiration	Electron donating reactions	Hydrogenases	hydrogenase/sulfur reductase, delta subunit
Respiration	Electron donating reactions	Hydrogenases	hydrogenase/sulfur reductase, gamma subunit
Respiration	Electron donating reactions	Hydrogenases	methyl viologen-reducing hydrogenase, delta subunit homolog FlpD
Respiration	Electron donating reactions	Hydrogenases	quinone-reactive Ni/Fe-hydrogenase, small subunit
Metabolism of Aromatic Compounds		Benzoate_transport_and_degradation_cluster	2-keto-4-pentenoate hydratase/2-oxohepta-3-ene-1,7-dioic acid hydratase (catechol pathway)
Metabolism of Aromatic Compounds		Benzoate_transport_and_degradation_cluster	2-oxo-hepta-3-ene-1,7-dioic acid hydratase (EC 4.2.-.-)
Metabolism of Aromatic Compounds		Benzoate_transport_and_degradation_cluster	3-hydroxyacyl-CoA dehydrogenase (PaaH) (EC 1.1.1.157)
Metabolism of Aromatic Compounds		Benzoate_transport_and_degradation_cluster	4-hydroxybenzoyl-CoA reductase, beta subunit (EC 1.3.99.20)
Metabolism of Aromatic Compounds		Benzoate_transport_and_degradation_cluster	4-hydroxybenzoyl-CoA reductase, gamma subunit (EC 1.3.99.20)
Metabolism of Aromatic Compounds		Benzoate_transport_and_degradation_cluster	4-oxalocrotonate decarboxylase (EC 4.1.1.77)
Metabolism of Aromatic Compounds		Benzoate_transport_and_degradation_cluster	Benzoate transport related protein
Metabolism of Aromatic Compounds		Benzoate_transport_and_degradation_cluster	Benzoate transport, ATP binding protein
Metabolism of Aromatic Compounds		Benzoate_transport_and_degradation_cluster	Benzoate transport, ATPase component
Metabolism of Aromatic Compounds		Benzoate_transport_and_degradation_cluster	Benzoate transport, extracellular ligand-binding receptor
Metabolism of Aromatic Compounds		Benzoate_transport_and_degradation_cluster	Benzoate transport, inner membrane transport component
Metabolism of Aromatic Compounds		Benzoate_transport_and_degradation_cluster	Benzoate transport, inner-membrane translocator
Metabolism of Aromatic Compounds		Benzoate_transport_and_degradation_cluster	Benzoate transport, inner-membrane translocator precursor
Metabolism of Aromatic Compounds		Benzoate_transport_and_degradation_cluster	Benzoate-CoA ligase (EC 6.2.1.25)
Metabolism of Aromatic Compounds		Benzoate_transport_and_degradation_cluster	Benzoyl-CoA oxygenase component A
Metabolism of Aromatic Compounds		Benzoate_transport_and_degradation_cluster	Benzoyl-CoA oxygenase component B
Metabolism of Aromatic Compounds		Benzoate_transport_and_degradation_cluster	Beta-ketoadipyl CoA thiolase (EC 2.3.1.9)
Metabolism of Aromatic Compounds		Benzoate_transport_and_degradation_cluster	Hydroxybenzoyl-CoA reductase subunit
Metabolism of Aromatic Compounds		Benzoate_transport_and_degradation_cluster	Methylglutaconyl-CoA hydratase (EC 4.2.1.18)
Metabolism of Aromatic Compounds		Benzoate_transport_and_degradation_cluster	P-hydroxylaminobenzoate lyase
Metabolism of Aromatic Compounds		Benzoate_transport_and_degradation_cluster	Predicted 2-keto-4-pentenoate hydratase/2-oxohepta-3-ene-1,7-dioic acid hydratase
Metabolism of Aromatic Compounds		Benzoate_transport_and_degradation_cluster	Putative Acyl-CoA thiolase
Metabolism of Aromatic Compounds		Benzoate_transport_and_degradation_cluster	Regulatory protein of benzoate catabolism
Metabolism of Aromatic Compounds		Benzoate_transport_and_degradation_cluster	Shikimate kinase I (EC 2.7.1.71)
Metabolism of Aromatic Compounds		Benzoate_transport_and_degradation_cluster	Shikimate kinase II (EC 2.7.1.71)
Metabolism of Aromatic Compounds		Benzoate_transport_and_degradation_cluster	benzoate degradation ring-cleavage hydrolase
Metabolism of Aromatic Compounds		Benzoate_transport_and_degradation_cluster	benzoyl-CoA-dihydrodiol lyase (BoxC)
Metabolism of Aromatic Compounds		Benzoate_transport_and_degradation_cluster	hydroxybenzoate permease
Clustering-based subsystems		CBSS-261594.1.peg.2640	FAD-dependent pyridine nucleotide-disulphide oxidoreductase, GBAA2537 homolog
Clustering-based subsystems		CBSS-261594.1.peg.2640	Metal-dependent hydrolase COG0491 with rhodanese-homology domain (RHOD)
Clustering-based subsystems		CBSS-261594.1.peg.2640	Putative phosphoesterase, GBAA2539 homolog
Clustering-based subsystems		CBSS-261594.1.peg.2640	Hypothetical protein, GBAA2540 homolog
Clustering-based subsystems		CBSS-261594.1.peg.2640	Hypothetical protein, sulfurtransferase domain
Clustering-based subsystems		CBSS-261594.1.peg.2640	Protein of unknown function DUF156
Clustering-based subsystems		CBSS-261594.1.peg.2640	Protein of unknown function DUF81, SAV0084 homolog
DNA Metabolism	DNA repair	DNA_repair,_bacterial	RecA protein
DNA Metabolism	DNA repair	DNA_repair,_bacterial	DNA repair protein RadA
DNA Metabolism	DNA repair	DNA_repair,_bacterial	DNA repair protein RadC
DNA Metabolism	DNA repair	DNA_repair,_bacterial	Methyl-directed repair DNA adenine methylase (EC 2.1.1.72)
DNA Metabolism	DNA repair	DNA_repair,_bacterial	DNA mismatch repair endonuclease MutH
DNA Metabolism	DNA repair	DNA_repair,_bacterial	DNA recombination-dependent growth factor C
DNA Metabolism	DNA repair	DNA_repair,_bacterial	Exonuclease SbcC
DNA Metabolism	DNA repair	DNA_repair,_bacterial	Exonuclease SbcD
DNA Metabolism	DNA repair	DNA_repair,_bacterial	DNA repair exonuclease family protein YhaO
DNA Metabolism	DNA repair	DNA_repair,_bacterial	Exodeoxyribonuclease VII large subunit (EC 3.1.11.6)
DNA Metabolism	DNA repair	DNA_repair,_bacterial	Exodeoxyribonuclease VII small subunit (EC 3.1.11.6)
DNA Metabolism	DNA repair	DNA_repair,_bacterial	SOS-response repressor and protease LexA (EC 3.4.21.88)
DNA Metabolism	DNA repair	DNA_repair,_bacterial	DNA polymerase IV (EC 2.7.7.7)
DNA Metabolism	DNA repair	DNA_repair,_bacterial	DNA polymerase-like protein PA0670
DNA Metabolism	DNA repair	DNA_repair,_bacterial	DNA polymerase-like protein MT3142
DNA Metabolism	DNA repair	DNA_repair,_bacterial	DNA-damage-inducible protein I
DNA Metabolism	DNA repair	DNA_repair,_bacterial	DNA-damage-inducible protein J
DNA Metabolism	DNA repair	DNA_repair,_bacterial	Single-stranded DNA-binding protein
DNA Metabolism	DNA repair	DNA_repair,_bacterial	Endonuclease IV (EC 3.1.21.2)
DNA Metabolism	DNA repair	DNA_repair,_bacterial	Endonuclease V (EC 3.1.21.7)
DNA Metabolism	DNA repair	DNA_repair,_bacterial	Exodeoxyribonuclease III (EC 3.1.11.2)
DNA Metabolism	DNA repair	DNA_repair,_bacterial	Methylated-DNA--protein-cysteine methyltransferase (EC 2.1.1.63)
DNA Metabolism	DNA repair	DNA_repair,_bacterial	ADA regulatory protein
DNA Metabolism	DNA repair	DNA_repair,_bacterial	Alkylated DNA repair protein AlkB
DNA Metabolism	DNA repair	DNA_repair,_bacterial	DNA repair protein RecN
DNA Metabolism	DNA repair	DNA_repair,_bacterial	Recombinational DNA repair protein RecT (prophage associated)
DNA Metabolism	DNA repair	DNA_repair,_bacterial	DNA recombination protein RmuC
DNA Metabolism	DNA repair	DNA_repair,_bacterial	Very-short-patch mismatch repair endonuclease (G-T specific)
DNA Metabolism	DNA repair	DNA_repair,_bacterial	A/G-specific adenine glycosylase (EC 3.2.2.-)
DNA Metabolism	DNA repair	DNA_repair,_bacterial	G:T/U mismatch-specific uracil/thymine DNA-glycosylase
Cell Wall and Capsule	Capsular and extracellular polysacchrides	Phosphorylcholine_incorporation_in_LPS	Choline kinase (EC 2.7.1.32)
Cell Wall and Capsule	Capsular and extracellular polysacchrides	Phosphorylcholine_incorporation_in_LPS	Choline permease LicB
Cell Wall and Capsule	Capsular and extracellular polysacchrides	Phosphorylcholine_incorporation_in_LPS	Cholinephosphate cytidylyltransferase (EC 2.7.7.15)
Cell Wall and Capsule	Capsular and extracellular polysacchrides	Phosphorylcholine_incorporation_in_LPS	Lipopolysaccharide cholinephosphotransferase LicD1 (EC 2.7.8.-)
Cell Wall and Capsule	Capsular and extracellular polysacchrides	Phosphorylcholine_incorporation_in_LPS	Lipopolysaccharide cholinephosphotransferase LicD2 (EC 2.7.8.-)
Iron acquisition and metabolism		Campylobacter_Iron_Metabolism	Enterochelin uptake ATP-binding protein
Iron acquisition and metabolism		Campylobacter_Iron_Metabolism	Enterochelin uptake periplasmic binding protein
Iron acquisition and metabolism		Campylobacter_Iron_Metabolism	Enterochelin uptake permease CeuB
Iron acquisition and metabolism		Campylobacter_Iron_Metabolism	Enterochelin uptake permease CeuC
Iron acquisition and metabolism		Campylobacter_Iron_Metabolism	Ferric iron ABC transporter, iron-binding protein
Iron acquisition and metabolism		Campylobacter_Iron_Metabolism	Ferric iron ABC transporter, permease protein
Iron acquisition and metabolism		Campylobacter_Iron_Metabolism	Ferric receptor CfrA
Iron acquisition and metabolism		Campylobacter_Iron_Metabolism	Ferric siderophore transport system, biopolymer transport protein ExbB
Iron acquisition and metabolism		Campylobacter_Iron_Metabolism	Ferric siderophore transport system, biopolymer transport protein ExbD
Iron acquisition and metabolism		Campylobacter_Iron_Metabolism	Ferric siderophore transport system, periplasmic binding protein TonB
Iron acquisition and metabolism		Campylobacter_Iron_Metabolism	Ferric uptake regulation protein
Iron acquisition and metabolism		Campylobacter_Iron_Metabolism	Ferrous iron transport protein A, putative
Iron acquisition and metabolism		Campylobacter_Iron_Metabolism	Ferrous iron transport protein B
Iron acquisition and metabolism		Campylobacter_Iron_Metabolism	Haemin uptake system ATP-binding protein
Iron acquisition and metabolism		Campylobacter_Iron_Metabolism	Haemin uptake system outer membrane receptor
Iron acquisition and metabolism		Campylobacter_Iron_Metabolism	Haemin uptake system periplasmic haemin-binding protein
Iron acquisition and metabolism		Campylobacter_Iron_Metabolism	Haemin uptake system permease protein
Iron acquisition and metabolism		Campylobacter_Iron_Metabolism	Hemerythrin-like iron-binding protein
Iron acquisition and metabolism		Campylobacter_Iron_Metabolism	Magnesium and cobalt transport protein CorA
Iron acquisition and metabolism		Campylobacter_Iron_Metabolism	Nonheme iron-containing ferritin
Iron acquisition and metabolism		Campylobacter_Iron_Metabolism	Periplasmic protein p19 involved in high-affinity Fe2+ transport
Iron acquisition and metabolism		Campylobacter_Iron_Metabolism	Peroxide stress regulator
Iron acquisition and metabolism		Campylobacter_Iron_Metabolism	Possible bacterioferritin
Iron acquisition and metabolism		Campylobacter_Iron_Metabolism	Putative heme oxygenase
Iron acquisition and metabolism		Campylobacter_Iron_Metabolism	Putative high-affinity iron permease
Iron acquisition and metabolism		Campylobacter_Iron_Metabolism	Putative iron-uptake ABC transport system ATP-binding protein
Iron acquisition and metabolism		Campylobacter_Iron_Metabolism	Putative lipoprotein of ferric iron transporter system
Iron acquisition and metabolism		Campylobacter_Iron_Metabolism	Putative lipoprotein, similar to CjrA of Escherichia coli O164
Iron acquisition and metabolism		Campylobacter_Iron_Metabolism	Putative outer membrane siderophore receptor
Protein Metabolism	Protein processing and modification	Ribosomal_protein_S5p_acylation	SSU ribosomal protein S5p (S2e)
Protein Metabolism	Protein processing and modification	Ribosomal_protein_S5p_acylation	Ribosomal-protein-S5p-alanine acetyltransferase
Membrane Transport		Agrobacterium_opine_transport	LysR-type transcriptional regulator for nopaline catabolism NocR
Membrane Transport		Agrobacterium_opine_transport	Nopaline transporter ATP-binding protein NocP
Membrane Transport		Agrobacterium_opine_transport	Nopaline transporter periplasmic substrate-binding protein NocT
Membrane Transport		Agrobacterium_opine_transport	Nopaline transporter permease protein NocM
Membrane Transport		Agrobacterium_opine_transport	Nopaline transporter permease protein NocQ
Virulence, Disease and Defense	Resistance to antibiotics and toxic compounds	Copper_homeostasis	Blue copper oxidase CueO precursor
Virulence, Disease and Defense	Resistance to antibiotics and toxic compounds	Copper_homeostasis	CopG protein
Virulence, Disease and Defense	Resistance to antibiotics and toxic compounds	Copper_homeostasis	Copper chaperone
Virulence, Disease and Defense	Resistance to antibiotics and toxic compounds	Copper_homeostasis	Copper resistance protein B
Virulence, Disease and Defense	Resistance to antibiotics and toxic compounds	Copper_homeostasis	Copper resistance protein C precursor
Virulence, Disease and Defense	Resistance to antibiotics and toxic compounds	Copper_homeostasis	Copper resistance protein D
Virulence, Disease and Defense	Resistance to antibiotics and toxic compounds	Copper_homeostasis	Copper sensory histidine kinase CusS
Virulence, Disease and Defense	Resistance to antibiotics and toxic compounds	Copper_homeostasis	Copper tolerance protein
Virulence, Disease and Defense	Resistance to antibiotics and toxic compounds	Copper_homeostasis	Copper-binding periplasmic protein
Virulence, Disease and Defense	Resistance to antibiotics and toxic compounds	Copper_homeostasis	Copper-sensing two-component system response regulator CusR
Virulence, Disease and Defense	Resistance to antibiotics and toxic compounds	Copper_homeostasis	Copper-translocating P-type ATPase (EC 3.6.3.4)
Virulence, Disease and Defense	Resistance to antibiotics and toxic compounds	Copper_homeostasis	Cu(I)-responsive transcriptional regulator
Virulence, Disease and Defense	Resistance to antibiotics and toxic compounds	Copper_homeostasis	Cytochrome c heme lyase subunit CcmF
Virulence, Disease and Defense	Resistance to antibiotics and toxic compounds	Copper_homeostasis	Cytochrome c heme lyase subunit CcmH
Virulence, Disease and Defense	Resistance to antibiotics and toxic compounds	Copper_homeostasis	Heavy metal-(Cd/Co/Hg/Pb/Zn)-translocating P-type ATPase:Heavy metal translocating P-type ATPase
Virulence, Disease and Defense	Resistance to antibiotics and toxic compounds	Copper_homeostasis	Multicopper oxidase
Virulence, Disease and Defense	Resistance to antibiotics and toxic compounds	Copper_homeostasis	Multidrug resistance transporter, Bcr/CflA family
Virulence, Disease and Defense	Resistance to antibiotics and toxic compounds	Copper_homeostasis	Negative transcriptional regulator-copper transport operon
Virulence, Disease and Defense	Resistance to antibiotics and toxic compounds	Copper_homeostasis	Sensor protein copS (EC 2.7.3.-)
Virulence, Disease and Defense	Resistance to antibiotics and toxic compounds	Copper_homeostasis	Transcriptional activator protein CopR
Phages, Prophages, Transposable elements, Plasmids	Phages, Prophages	Staphylococcal_phi-Mu50B-like_prophages	Iron-sulfur cluster assembly protein SufB
Phages, Prophages, Transposable elements, Plasmids	Phages, Prophages	Staphylococcal_phi-Mu50B-like_prophages	Integrase [SA bacteriophages 11, Mu50B]
Phages, Prophages, Transposable elements, Plasmids	Phages, Prophages	Staphylococcal_phi-Mu50B-like_prophages	Excisionase [SA bacteriophages 11, Mu50B]
Phages, Prophages, Transposable elements, Plasmids	Phages, Prophages	Staphylococcal_phi-Mu50B-like_prophages	Hypothetical protein, PV83 orf3 homolog [SA bacteriophages 11, Mu50B]
Phages, Prophages, Transposable elements, Plasmids	Phages, Prophages	Staphylococcal_phi-Mu50B-like_prophages	Hypothetical protein, SAV0849 homolog [SA bacteriophages 11, Mu50B]
Phages, Prophages, Transposable elements, Plasmids	Phages, Prophages	Staphylococcal_phi-Mu50B-like_prophages	Hypothetical protein, PV83 orf4 homolog [SA bacteriophages 11, Mu50B]
Phages, Prophages, Transposable elements, Plasmids	Phages, Prophages	Staphylococcal_phi-Mu50B-like_prophages	CI-like repressor [SA bacteriophages 11, Mu50B]
Phages, Prophages, Transposable elements, Plasmids	Phages, Prophages	Staphylococcal_phi-Mu50B-like_prophages	Cro-like repressor [SA bacteriophages 11, Mu50B]
Phages, Prophages, Transposable elements, Plasmids	Phages, Prophages	Staphylococcal_phi-Mu50B-like_prophages	Hypothetical protein, SAV0852 homolog [SA bacteriophages 11, Mu50B]
Phages, Prophages, Transposable elements, Plasmids	Phages, Prophages	Staphylococcal_phi-Mu50B-like_prophages	Antirepressor [SA bacteriophages 11, Mu50B]
Phages, Prophages, Transposable elements, Plasmids	Phages, Prophages	Staphylococcal_phi-Mu50B-like_prophages	Hypothetical protein [SA bacteriophages 11, Mu50B]
Phages, Prophages, Transposable elements, Plasmids	Phages, Prophages	Staphylococcal_phi-Mu50B-like_prophages	Hypothetical protein, PV83 orf10 homolog [SA bacteriophages 11, Mu50B]
Phages, Prophages, Transposable elements, Plasmids	Phages, Prophages	Staphylococcal_phi-Mu50B-like_prophages	Hypothetical protein, PV83 orf12 homolog [SA bacteriophages 11, Mu50B]
Phages, Prophages, Transposable elements, Plasmids	Phages, Prophages	Staphylococcal_phi-Mu50B-like_prophages	Hypothetical protein, PVL orf39 homolog [SA bacteriophages 11, Mu50B]
Phages, Prophages, Transposable elements, Plasmids	Phages, Prophages	Staphylococcal_phi-Mu50B-like_prophages	Hypothetical protein, SAV0860 homolog [SA bacteriophages 11, Mu50B]
Phages, Prophages, Transposable elements, Plasmids	Phages, Prophages	Staphylococcal_phi-Mu50B-like_prophages	Hypothetical protein, phi-ETA orf16 homolog [SA bacteriophages 11, Mu50B]
Phages, Prophages, Transposable elements, Plasmids	Phages, Prophages	Staphylococcal_phi-Mu50B-like_prophages	Hypothetical protein, phi-ETA orf17 homolog [SA bacteriophages 11, Mu50B]
Phages, Prophages, Transposable elements, Plasmids	Phages, Prophages	Staphylococcal_phi-Mu50B-like_prophages	Ssb protein [SA bacteriophages 11, Mu50B]
Phages, Prophages, Transposable elements, Plasmids	Phages, Prophages	Staphylococcal_phi-Mu50B-like_prophages	Hypothetical protein, PV83 orf19 homolog [SA bacteriophages 11, Mu50B]
Phages, Prophages, Transposable elements, Plasmids	Phages, Prophages	Staphylococcal_phi-Mu50B-like_prophages	Hypothetical protein, PV83 orf 20 homolog [SA bacteriophages 11, Mu50B]
Phages, Prophages, Transposable elements, Plasmids	Phages, Prophages	Staphylococcal_phi-Mu50B-like_prophages	Hypothetical protein, SAB1742c homolog [SA bacteriophages 11, Mu50B]
Phages, Prophages, Transposable elements, Plasmids	Phages, Prophages	Staphylococcal_phi-Mu50B-like_prophages	DNA helicase [SA bacteriophages 11, Mu50B]
Phages, Prophages, Transposable elements, Plasmids	Phages, Prophages	Staphylococcal_phi-Mu50B-like_prophages	Hypothetical protein, phi-ETA orf24 homolog [SA bacteriophages 11, Mu50B]
Phages, Prophages, Transposable elements, Plasmids	Phages, Prophages	Staphylococcal_phi-Mu50B-like_prophages	Hypothetical protein, PV83 orf22 homolog [SA bacteriophages 11, Mu50B]
Phages, Prophages, Transposable elements, Plasmids	Phages, Prophages	Staphylococcal_phi-Mu50B-like_prophages	Hypothetical protein, PV83 orf23 homolog [SA bacteriophages 11, Mu50B]
Phages, Prophages, Transposable elements, Plasmids	Phages, Prophages	Staphylococcal_phi-Mu50B-like_prophages	DNA binding protein [SA bacteriophages 11, Mu50B]
Phages, Prophages, Transposable elements, Plasmids	Phages, Prophages	Staphylococcal_phi-Mu50B-like_prophages	Hypothetical protein, PVL orf50 homolog [SA bacteriophages 11, Mu50B]
Phages, Prophages, Transposable elements, Plasmids	Phages, Prophages	Staphylococcal_phi-Mu50B-like_prophages	Hypothetical protein, PVL orf51 homolog [SA bacteriophages 11, Mu50B]
Phages, Prophages, Transposable elements, Plasmids	Phages, Prophages	Staphylococcal_phi-Mu50B-like_prophages	Hypothetical protein, PVL orf52 homolog [SA bacteriophages 11, Mu50B]
Phages, Prophages, Transposable elements, Plasmids	Phages, Prophages	Staphylococcal_phi-Mu50B-like_prophages	Hypothetical protein, phi-ETA orf33 homolog [SA bacteriophages 11, Mu50B]
Phages, Prophages, Transposable elements, Plasmids	Phages, Prophages	Staphylococcal_phi-Mu50B-like_prophages	Hypothetical protein, SAB1734c homolog [SA bacteriophages 11, Mu50B]
Phages, Prophages, Transposable elements, Plasmids	Phages, Prophages	Staphylococcal_phi-Mu50B-like_prophages	Hypothetical protein, SAV0876 homolog [SA bacteriophages 11, Mu50B]
Phages, Prophages, Transposable elements, Plasmids	Phages, Prophages	Staphylococcal_phi-Mu50B-like_prophages	Hypothetical protein, SAV0877 homolog [SA bacteriophages 11, Mu50B]
Phages, Prophages, Transposable elements, Plasmids	Phages, Prophages	Staphylococcal_phi-Mu50B-like_prophages	Hypothetical protein, SAV0878 homolog [SA bacteriophages 11, Mu50B]
Phages, Prophages, Transposable elements, Plasmids	Phages, Prophages	Staphylococcal_phi-Mu50B-like_prophages	Hypothetical protein, SAV0879 homolog [SA bacteriophages 11, Mu50B]
Phages, Prophages, Transposable elements, Plasmids	Phages, Prophages	Staphylococcal_phi-Mu50B-like_prophages	Hypothetical protein, SAV0880 homolog [SA bacteriophages 11, Mu50B]
Phages, Prophages, Transposable elements, Plasmids	Phages, Prophages	Staphylococcal_phi-Mu50B-like_prophages	Hypothetical protein, SAV0881 homolog [SA bacteriophages 11, Mu50B]
Phages, Prophages, Transposable elements, Plasmids	Phages, Prophages	Staphylococcal_phi-Mu50B-like_prophages	Deoxyuridine 5'-triphosphate nucleotidohydrolase (EC 3.6.1.23) [SA bacteriophages 11, Mu50B]
Phages, Prophages, Transposable elements, Plasmids	Phages, Prophages	Staphylococcal_phi-Mu50B-like_prophages	Hypothetical protein, SLT orf81b homolog [SA bacteriophages 11, Mu50B]
Phages, Prophages, Transposable elements, Plasmids	Phages, Prophages	Staphylococcal_phi-Mu50B-like_prophages	Integrase regulator RinB [SA bacteriophages 11, Mu50B]
Phages, Prophages, Transposable elements, Plasmids	Phages, Prophages	Staphylococcal_phi-Mu50B-like_prophages	Integrase regulator RinA [SA bacteriophages 11, Mu50B]
Phages, Prophages, Transposable elements, Plasmids	Phages, Prophages	Staphylococcal_phi-Mu50B-like_prophages	Phage terminase, small subunit [SA bacteriophages 11, Mu50B]
Phages, Prophages, Transposable elements, Plasmids	Phages, Prophages	Staphylococcal_phi-Mu50B-like_prophages	Phage terminase, large subunit [SA bacteriophages 11, Mu50B]
Phages, Prophages, Transposable elements, Plasmids	Phages, Prophages	Staphylococcal_phi-Mu50B-like_prophages	phi 11 orf31 homolog [SA bacteriophages 11, Mu50B]
Phages, Prophages, Transposable elements, Plasmids	Phages, Prophages	Staphylococcal_phi-Mu50B-like_prophages	phi 11 orf32 homolog [SA bacteriophages 11, Mu50B]
Phages, Prophages, Transposable elements, Plasmids	Phages, Prophages	Staphylococcal_phi-Mu50B-like_prophages	phi 11 orf33 homolog [SA bacteriophages 11, Mu50B]
Phages, Prophages, Transposable elements, Plasmids	Phages, Prophages	Staphylococcal_phi-Mu50B-like_prophages	Phage head protein [SA bacteriophages 11, Mu50B]
Phages, Prophages, Transposable elements, Plasmids	Phages, Prophages	Staphylococcal_phi-Mu50B-like_prophages	phi 11 orf35 homolog [SA bacteriophages 11, Mu50B]
Phages, Prophages, Transposable elements, Plasmids	Phages, Prophages	Staphylococcal_phi-Mu50B-like_prophages	phi 11 orf36 homolog [SA bacteriophages 11, Mu50B]
Phages, Prophages, Transposable elements, Plasmids	Phages, Prophages	Staphylococcal_phi-Mu50B-like_prophages	phi 11 orf37 homolog [SA bacteriophages 11, Mu50B]
Phages, Prophages, Transposable elements, Plasmids	Phages, Prophages	Staphylococcal_phi-Mu50B-like_prophages	phi 11 orf38 homolog [SA bacteriophages 11, Mu50B]
Phages, Prophages, Transposable elements, Plasmids	Phages, Prophages	Staphylococcal_phi-Mu50B-like_prophages	phi 11 orf39 homolog [SA bacteriophages 11, Mu50B]
Phages, Prophages, Transposable elements, Plasmids	Phages, Prophages	Staphylococcal_phi-Mu50B-like_prophages	phi 11 orf40 homolog [SA bacteriophages 11, Mu50B]
Phages, Prophages, Transposable elements, Plasmids	Phages, Prophages	Staphylococcal_phi-Mu50B-like_prophages	phi 11 orf41 homolog [SA bacteriophages 11, Mu50B]
Phages, Prophages, Transposable elements, Plasmids	Phages, Prophages	Staphylococcal_phi-Mu50B-like_prophages	Tape measure protein [SA bacteriophages 11, Mu50B]
Phages, Prophages, Transposable elements, Plasmids	Phages, Prophages	Staphylococcal_phi-Mu50B-like_prophages	phi 11 orf43 homolog [SA bacteriophages 11, Mu50B]
Phages, Prophages, Transposable elements, Plasmids	Phages, Prophages	Staphylococcal_phi-Mu50B-like_prophages	Hypothetical protein, phi-ETA orf55 homolog [SA bacteriophages 11, Mu50B]
Phages, Prophages, Transposable elements, Plasmids	Phages, Prophages	Staphylococcal_phi-Mu50B-like_prophages	Putative major teichoic acid biosynthesis protein C
Phages, Prophages, Transposable elements, Plasmids	Phages, Prophages	Staphylococcal_phi-Mu50B-like_prophages	Hypothetical protein, phi-ETA orf42 homolog [SA bacteriophages 11, Mu50B]
Phages, Prophages, Transposable elements, Plasmids	Phages, Prophages	Staphylococcal_phi-Mu50B-like_prophages	Hypothetical protein, phi-ETA orf58 homolog [SA bacteriophages 11, Mu50B]
Phages, Prophages, Transposable elements, Plasmids	Phages, Prophages	Staphylococcal_phi-Mu50B-like_prophages	Hypothetical protein, SLT orf99 homolog [SA bacteriophages 11, Mu50B]
Phages, Prophages, Transposable elements, Plasmids	Phages, Prophages	Staphylococcal_phi-Mu50B-like_prophages	Autolysin [SA bacteriophages 11, Mu50B]
Phages, Prophages, Transposable elements, Plasmids	Phages, Prophages	Staphylococcal_phi-Mu50B-like_prophages	Tail fiber protein [SA bacteriophages 11, Mu50B]
Phages, Prophages, Transposable elements, Plasmids	Phages, Prophages	Staphylococcal_phi-Mu50B-like_prophages	Hypothetical protein, phi-ETA orf63 homolog [SA bacteriophages 11, Mu50B]
Phages, Prophages, Transposable elements, Plasmids	Phages, Prophages	Staphylococcal_phi-Mu50B-like_prophages	Holin [SA bacteriophages 11, Mu50B]
Phages, Prophages, Transposable elements, Plasmids	Phages, Prophages	Staphylococcal_phi-Mu50B-like_prophages	Lytic enzyme, amidase [SA bacteriophages 11, Mu50B]
Carbohydrates	Organic acids	Lactate_utilization	L-lactate dehydrogenase (EC 1.1.2.3)
Carbohydrates	Organic acids	Lactate_utilization	D-Lactate dehydrogenase (EC 1.1.2.5)
Carbohydrates	Organic acids	Lactate_utilization	Predicted D-lactate dehydrogenase, Fe-S protein, FAD/FMN-containing
Carbohydrates	Organic acids	Lactate_utilization	Predicted L-lactate dehydrogenase, Fe-S oxidoreductase subunit YkgE
Carbohydrates	Organic acids	Lactate_utilization	Predicted L-lactate dehydrogenase, Iron-sulfur cluster-binding subunit YkgF
Carbohydrates	Organic acids	Lactate_utilization	Predicted L-lactate dehydrogenase, hypothetical protein subunit YkgG
Carbohydrates	Organic acids	Lactate_utilization	Predicted L-lactate dehydrogenase, hypothetical protein subunit SO1518
Carbohydrates	Organic acids	Lactate_utilization	L-lactate permease
Carbohydrates	Organic acids	Lactate_utilization	Lactate-responsive regulator LldR in Enterobacteria, GntR family
Carbohydrates	Organic acids	Lactate_utilization	Lactate-responsive regulator LldR in Firmicutes, GntR family
Carbohydrates	Organic acids	Lactate_utilization	Predicted Lactate-responsive regulator, LysR family
Carbohydrates	Organic acids	Lactate_utilization	Predicted Lactate-responsive regulator, IclR family
Carbohydrates	Organic acids	Lactate_utilization	Lactate-responsive regulator LldR in Actinobacteria, GntR family
Carbohydrates	Organic acids	Lactate_utilization	Lactate-responsive regulator LldR in Betaproteobacteria, LysR family
Carbohydrates	Organic acids	Lactate_utilization	Predicted lactate-responsive transcriptional regulator of ykgEFG LDH gene cluster, LysR-type
RNA Metabolism	RNA processing and modification	ATP-dependent_RNA_helicases,_bacterial	Cold-shock DEAD-box protein A
RNA Metabolism	RNA processing and modification	ATP-dependent_RNA_helicases,_bacterial	ATP-dependent RNA helicase DbpA
RNA Metabolism	RNA processing and modification	ATP-dependent_RNA_helicases,_bacterial	ATP-dependent RNA helicase YxiN
RNA Metabolism	RNA processing and modification	ATP-dependent_RNA_helicases,_bacterial	ATP-dependent RNA helicase RhlB
RNA Metabolism	RNA processing and modification	ATP-dependent_RNA_helicases,_bacterial	ATP-dependent RNA helicase RhlE
RNA Metabolism	RNA processing and modification	ATP-dependent_RNA_helicases,_bacterial	ATP-dependent RNA helicase SrmB
RNA Metabolism	RNA processing and modification	ATP-dependent_RNA_helicases,_bacterial	ATP-dependent RNA helicase VCA0061
RNA Metabolism	RNA processing and modification	ATP-dependent_RNA_helicases,_bacterial	ATP-dependent RNA helicase VCA0768
RNA Metabolism	RNA processing and modification	ATP-dependent_RNA_helicases,_bacterial	ATP-dependent RNA helicase VCA0990
RNA Metabolism	RNA processing and modification	ATP-dependent_RNA_helicases,_bacterial	ATP-dependent RNA helicase VC1407
RNA Metabolism	RNA processing and modification	ATP-dependent_RNA_helicases,_bacterial	ATP-dependent RNA helicase VVA0939
RNA Metabolism	RNA processing and modification	ATP-dependent_RNA_helicases,_bacterial	ATP-dependent RNA helicase VF1437
RNA Metabolism	RNA processing and modification	ATP-dependent_RNA_helicases,_bacterial	ATP-dependent RNA helicase SO1501
RNA Metabolism	RNA processing and modification	ATP-dependent_RNA_helicases,_bacterial	ATP-dependent RNA helicase PA3950
RNA Metabolism	RNA processing and modification	ATP-dependent_RNA_helicases,_bacterial	ATP-dependent RNA helicase NGO0650
RNA Metabolism	RNA processing and modification	ATP-dependent_RNA_helicases,_bacterial	ATP-dependent RNA helicase Bcep18194_A5658
RNA Metabolism	RNA processing and modification	ATP-dependent_RNA_helicases,_bacterial	ATP-dependent RNA helicase Atu1833
RNA Metabolism	RNA processing and modification	ATP-dependent_RNA_helicases,_bacterial	ATP-dependent RNA helicase YqfR
RNA Metabolism	RNA processing and modification	ATP-dependent_RNA_helicases,_bacterial	ATP-dependent RNA helicase YfmL
RNA Metabolism	RNA processing and modification	ATP-dependent_RNA_helicases,_bacterial	ATP-dependent RNA helicase BA2475
Virulence, Disease and Defense	Resistance to antibiotics and toxic compounds	Mercury_resistance_operon	Mercuric ion reductase (EC 1.16.1.1)
Virulence, Disease and Defense	Resistance to antibiotics and toxic compounds	Mercury_resistance_operon	Mercuric resistance operon coregulator
Virulence, Disease and Defense	Resistance to antibiotics and toxic compounds	Mercury_resistance_operon	Mercuric resistance operon regulatory protein
Virulence, Disease and Defense	Resistance to antibiotics and toxic compounds	Mercury_resistance_operon	Mercuric transport protein, MerC
Virulence, Disease and Defense	Resistance to antibiotics and toxic compounds	Mercury_resistance_operon	Mercuric transport protein, MerE
Virulence, Disease and Defense	Resistance to antibiotics and toxic compounds	Mercury_resistance_operon	Mercuric transport protein, MerT
Virulence, Disease and Defense	Resistance to antibiotics and toxic compounds	Mercury_resistance_operon	Organomercurial lyase (EC 4.99.1.2)
Virulence, Disease and Defense	Resistance to antibiotics and toxic compounds	Mercury_resistance_operon	Periplasmic mercury(+2) binding protein
Regulation and Cell signaling		Stringent_Response,_(p)ppGpp_metabolism	D-tyrosyl-tRNA(Tyr) deacylase
Regulation and Cell signaling		Stringent_Response,_(p)ppGpp_metabolism	GTP pyrophosphokinase (EC 2.7.6.5), (p)ppGpp synthetase I
Regulation and Cell signaling		Stringent_Response,_(p)ppGpp_metabolism	GTP pyrophosphokinase (EC 2.7.6.5), (p)ppGpp synthetase II
Regulation and Cell signaling		Stringent_Response,_(p)ppGpp_metabolism	Guanosine-3',5'-bis(diphosphate) 3'-pyrophosphohydrolase (EC 3.1.7.2)
Regulation and Cell signaling		Stringent_Response,_(p)ppGpp_metabolism	Guanosine-5'-triphosphate,3'-diphosphate pyrophosphatase (EC 3.6.1.40)
Metabolism of Aromatic Compounds	Peripheral pathways for catabolism of aromatic compounds	Benzoate_degradation	1,2-dihydroxycyclohexa-3,5-diene-1-carboxylate dehydrogenase (EC 1.3.1.25)
Metabolism of Aromatic Compounds	Peripheral pathways for catabolism of aromatic compounds	Benzoate_degradation	2-chlorobenzoate 1,2-dioxygenase (EC 1.14.12.13)
Metabolism of Aromatic Compounds	Peripheral pathways for catabolism of aromatic compounds	Benzoate_degradation	Benzoate 1,2-dioxygenase alpha subunit (EC 1.14.12.10)
Metabolism of Aromatic Compounds	Peripheral pathways for catabolism of aromatic compounds	Benzoate_degradation	Benzoate 1,2-dioxygenase beta subunit (EC 1.14.12.10)
Metabolism of Aromatic Compounds	Peripheral pathways for catabolism of aromatic compounds	Benzoate_degradation	Benzoate catabolic operon transcription regulator
Metabolism of Aromatic Compounds	Peripheral pathways for catabolism of aromatic compounds	Benzoate_degradation	Benzoate transport protein
Metabolism of Aromatic Compounds	Peripheral pathways for catabolism of aromatic compounds	Benzoate_degradation	Benzoylformate decarboxylase (EC 4.1.1.7)
Metabolism of Aromatic Compounds	Peripheral pathways for catabolism of aromatic compounds	Benzoate_degradation	Ortho-halobenzoate 1,2-dioxygenase alpha-ISP protein OhbB
Metabolism of Aromatic Compounds	Peripheral pathways for catabolism of aromatic compounds	Benzoate_degradation	Ortho-halobenzoate 1,2-dioxygenase beta-ISP protein OhbA
Metabolism of Aromatic Compounds	Peripheral pathways for catabolism of aromatic compounds	Benzoate_degradation	Ring hydroxylating dioxygenase, alpha subunit (EC 1.14.12.13)
Metabolism of Aromatic Compounds	Peripheral pathways for catabolism of aromatic compounds	Benzoate_degradation	benABC operon transcriptional activator BenR
Metabolism of Aromatic Compounds	Peripheral pathways for catabolism of aromatic compounds	Benzoate_degradation	benzoate MFS transporter BenK
Metabolism of Aromatic Compounds	Peripheral pathways for catabolism of aromatic compounds	Benzoate_degradation	benzoate dioxygenase, ferredoxin reductase component
Metabolism of Aromatic Compounds	Peripheral pathways for catabolism of aromatic compounds	Benzoate_degradation	benzoate-specific porin
Membrane Transport	Protein and nucleoprotein secretion system, Type IV	Type_4_conjugative_transfer_system,_IncI1_type	IncI1 plasmid conjugative transfer ATPase PilQ
Membrane Transport	Protein and nucleoprotein secretion system, Type IV	Type_4_conjugative_transfer_system,_IncI1_type	IncI1 plasmid conjugative transfer DNA primase
Membrane Transport	Protein and nucleoprotein secretion system, Type IV	Type_4_conjugative_transfer_system,_IncI1_type	IncI1 plasmid conjugative transfer NusG-type transcription antiterminator TraB
Membrane Transport	Protein and nucleoprotein secretion system, Type IV	Type_4_conjugative_transfer_system,_IncI1_type	IncI1 plasmid conjugative transfer inner membrane protein PilR
Membrane Transport	Protein and nucleoprotein secretion system, Type IV	Type_4_conjugative_transfer_system,_IncI1_type	IncI1 plasmid conjugative transfer integral membrane protein TraY
Membrane Transport	Protein and nucleoprotein secretion system, Type IV	Type_4_conjugative_transfer_system,_IncI1_type	IncI1 plasmid conjugative transfer lipoprotein PilN
Membrane Transport	Protein and nucleoprotein secretion system, Type IV	Type_4_conjugative_transfer_system,_IncI1_type	IncI1 plasmid conjugative transfer pilus-tip adhesin protein PilV
Membrane Transport	Protein and nucleoprotein secretion system, Type IV	Type_4_conjugative_transfer_system,_IncI1_type	IncI1 plasmid conjugative transfer prepilin PilS
Membrane Transport	Protein and nucleoprotein secretion system, Type IV	Type_4_conjugative_transfer_system,_IncI1_type	IncI1 plasmid conjugative transfer protein PilI
Membrane Transport	Protein and nucleoprotein secretion system, Type IV	Type_4_conjugative_transfer_system,_IncI1_type	IncI1 plasmid conjugative transfer protein PilJ
Membrane Transport	Protein and nucleoprotein secretion system, Type IV	Type_4_conjugative_transfer_system,_IncI1_type	IncI1 plasmid conjugative transfer protein PilK
Membrane Transport	Protein and nucleoprotein secretion system, Type IV	Type_4_conjugative_transfer_system,_IncI1_type	IncI1 plasmid conjugative transfer protein PilL
Membrane Transport	Protein and nucleoprotein secretion system, Type IV	Type_4_conjugative_transfer_system,_IncI1_type	IncI1 plasmid conjugative transfer protein PilM
Membrane Transport	Protein and nucleoprotein secretion system, Type IV	Type_4_conjugative_transfer_system,_IncI1_type	IncI1 plasmid conjugative transfer protein TraA
Membrane Transport	Protein and nucleoprotein secretion system, Type IV	Type_4_conjugative_transfer_system,_IncI1_type	IncI1 plasmid conjugative transfer protein TraC
Membrane Transport	Protein and nucleoprotein secretion system, Type IV	Type_4_conjugative_transfer_system,_IncI1_type	IncI1 plasmid conjugative transfer protein TraE
Membrane Transport	Protein and nucleoprotein secretion system, Type IV	Type_4_conjugative_transfer_system,_IncI1_type	IncI1 plasmid conjugative transfer protein TraF
Membrane Transport	Protein and nucleoprotein secretion system, Type IV	Type_4_conjugative_transfer_system,_IncI1_type	IncI1 plasmid conjugative transfer protein TraG
Membrane Transport	Protein and nucleoprotein secretion system, Type IV	Type_4_conjugative_transfer_system,_IncI1_type	IncI1 plasmid conjugative transfer protein TraH
Membrane Transport	Protein and nucleoprotein secretion system, Type IV	Type_4_conjugative_transfer_system,_IncI1_type	IncI1 plasmid conjugative transfer protein TraI
Membrane Transport	Protein and nucleoprotein secretion system, Type IV	Type_4_conjugative_transfer_system,_IncI1_type	IncI1 plasmid conjugative transfer protein TraJ, related to pilus biogenesis/retracton protein
Membrane Transport	Protein and nucleoprotein secretion system, Type IV	Type_4_conjugative_transfer_system,_IncI1_type	IncI1 plasmid conjugative transfer protein TraK
Membrane Transport	Protein and nucleoprotein secretion system, Type IV	Type_4_conjugative_transfer_system,_IncI1_type	IncI1 plasmid conjugative transfer protein TraL
Membrane Transport	Protein and nucleoprotein secretion system, Type IV	Type_4_conjugative_transfer_system,_IncI1_type	IncI1 plasmid conjugative transfer protein TraM
Membrane Transport	Protein and nucleoprotein secretion system, Type IV	Type_4_conjugative_transfer_system,_IncI1_type	IncI1 plasmid conjugative transfer protein TraN
Membrane Transport	Protein and nucleoprotein secretion system, Type IV	Type_4_conjugative_transfer_system,_IncI1_type	IncI1 plasmid conjugative transfer protein TraO
Membrane Transport	Protein and nucleoprotein secretion system, Type IV	Type_4_conjugative_transfer_system,_IncI1_type	IncI1 plasmid conjugative transfer protein TraP
Membrane Transport	Protein and nucleoprotein secretion system, Type IV	Type_4_conjugative_transfer_system,_IncI1_type	IncI1 plasmid conjugative transfer protein TraQ
Membrane Transport	Protein and nucleoprotein secretion system, Type IV	Type_4_conjugative_transfer_system,_IncI1_type	IncI1 plasmid conjugative transfer protein TraR
Membrane Transport	Protein and nucleoprotein secretion system, Type IV	Type_4_conjugative_transfer_system,_IncI1_type	IncI1 plasmid conjugative transfer protein TraS
Membrane Transport	Protein and nucleoprotein secretion system, Type IV	Type_4_conjugative_transfer_system,_IncI1_type	IncI1 plasmid conjugative transfer protein TraT
Membrane Transport	Protein and nucleoprotein secretion system, Type IV	Type_4_conjugative_transfer_system,_IncI1_type	IncI1 plasmid conjugative transfer protein TraU
Membrane Transport	Protein and nucleoprotein secretion system, Type IV	Type_4_conjugative_transfer_system,_IncI1_type	IncI1 plasmid conjugative transfer protein TraV
Membrane Transport	Protein and nucleoprotein secretion system, Type IV	Type_4_conjugative_transfer_system,_IncI1_type	IncI1 plasmid conjugative transfer protein TraW
Membrane Transport	Protein and nucleoprotein secretion system, Type IV	Type_4_conjugative_transfer_system,_IncI1_type	IncI1 plasmid conjugative transfer protein TraX
Membrane Transport	Protein and nucleoprotein secretion system, Type IV	Type_4_conjugative_transfer_system,_IncI1_type	IncI1 plasmid conjugative transfer putative membrane protein PilT
Membrane Transport	Protein and nucleoprotein secretion system, Type IV	Type_4_conjugative_transfer_system,_IncI1_type	IncI1 plasmid pilus assembly protein PilO
Membrane Transport	Protein and nucleoprotein secretion system, Type IV	Type_4_conjugative_transfer_system,_IncI1_type	IncI1 plasmid pilus assembly protein PilP
Membrane Transport	Protein and nucleoprotein secretion system, Type IV	Type_4_conjugative_transfer_system,_IncI1_type	Plasmid conjugative transfer endonuclease
Membrane Transport	Protein and nucleoprotein secretion system, Type IV	Type_4_conjugative_transfer_system,_IncI1_type	Shufflon-specific DNA recombinase
Membrane Transport	Protein and nucleoprotein secretion system, Type IV	Type_4_conjugative_transfer_system,_IncI1_type	Type-IV sectretion leader peptidase/N-methyltransferase
Virulence, Disease and Defense	Invasion and intracellular resistance	Listeria_surface_proteins:_LPXTG_motif	Putative peptidoglycan bound protein (LPXTG motif) LMOf2365_1974 homolog
Virulence, Disease and Defense	Invasion and intracellular resistance	Listeria_surface_proteins:_LPXTG_motif	Putative peptidoglycan bound protein (LPXTG motif) Lin2281 homolog
Virulence, Disease and Defense	Invasion and intracellular resistance	Listeria_surface_proteins:_LPXTG_motif	Putative peptidoglycan bound protein (LPXTG motif) Lmo0159 homolog
Virulence, Disease and Defense	Invasion and intracellular resistance	Listeria_surface_proteins:_LPXTG_motif	Putative peptidoglycan bound protein (LPXTG motif) Lmo0160 homolog
Virulence, Disease and Defense	Invasion and intracellular resistance	Listeria_surface_proteins:_LPXTG_motif	Putative peptidoglycan bound protein (LPXTG motif) Lmo0175 homolog
Virulence, Disease and Defense	Invasion and intracellular resistance	Listeria_surface_proteins:_LPXTG_motif	Putative peptidoglycan bound protein (LPXTG motif) Lmo0320 homolog
Virulence, Disease and Defense	Invasion and intracellular resistance	Listeria_surface_proteins:_LPXTG_motif	Putative peptidoglycan bound protein (LPXTG motif) Lmo0463 homolog
Virulence, Disease and Defense	Invasion and intracellular resistance	Listeria_surface_proteins:_LPXTG_motif	Putative peptidoglycan bound protein (LPXTG motif) Lmo0550 homolog
Virulence, Disease and Defense	Invasion and intracellular resistance	Listeria_surface_proteins:_LPXTG_motif	Putative peptidoglycan bound protein (LPXTG motif) Lmo0627 homolog
Virulence, Disease and Defense	Invasion and intracellular resistance	Listeria_surface_proteins:_LPXTG_motif	Putative peptidoglycan bound protein (LPXTG motif) Lmo0835 homolog
Virulence, Disease and Defense	Invasion and intracellular resistance	Listeria_surface_proteins:_LPXTG_motif	Putative peptidoglycan bound protein (LPXTG motif) Lmo0842 homolog
Virulence, Disease and Defense	Invasion and intracellular resistance	Listeria_surface_proteins:_LPXTG_motif	Putative peptidoglycan bound protein (LPXTG motif) Lmo0880 homolog
Virulence, Disease and Defense	Invasion and intracellular resistance	Listeria_surface_proteins:_LPXTG_motif	Putative peptidoglycan bound protein (LPXTG motif) Lmo1413 homolog
Virulence, Disease and Defense	Invasion and intracellular resistance	Listeria_surface_proteins:_LPXTG_motif	Putative peptidoglycan bound protein (LPXTG motif) Lmo1666 homolog
Virulence, Disease and Defense	Invasion and intracellular resistance	Listeria_surface_proteins:_LPXTG_motif	Putative peptidoglycan bound protein (LPXTG motif) Lmo1799 homolog
Virulence, Disease and Defense	Invasion and intracellular resistance	Listeria_surface_proteins:_LPXTG_motif	Putative peptidoglycan bound protein (LPXTG motif) Lmo2085 homolog
Virulence, Disease and Defense	Invasion and intracellular resistance	Listeria_surface_proteins:_LPXTG_motif	Putative peptidoglycan bound protein (LPXTG motif) Lmo2178 homolog
Virulence, Disease and Defense	Invasion and intracellular resistance	Listeria_surface_proteins:_LPXTG_motif	Putative peptidoglycan bound protein (LPXTG motif) Lmo2179 homolog
Virulence, Disease and Defense	Invasion and intracellular resistance	Listeria_surface_proteins:_LPXTG_motif	Putative peptidoglycan bound protein (LPXTG motif) Lmo2714 homolog
Virulence, Disease and Defense	Invasion and intracellular resistance	Listeria_surface_proteins:_LPXTG_motif	Sortase
Cofactors, Vitamins, Prosthetic Groups, Pigments	Tetrapyrroles	Experimental_tye	Cytochrome c-type biogenesis protein CcdA (DsbD analog)
Cofactors, Vitamins, Prosthetic Groups, Pigments	Tetrapyrroles	Experimental_tye	Cytochrome c-type biogenesis protein CcsA/ResC
Cofactors, Vitamins, Prosthetic Groups, Pigments	Tetrapyrroles	Experimental_tye	Hypothetical, related to broad specificity phosphatases COG0406
Cofactors, Vitamins, Prosthetic Groups, Pigments	Tetrapyrroles	Experimental_tye	5-aminolevulinate synthase (EC 2.3.1.37)
Cofactors, Vitamins, Prosthetic Groups, Pigments	Tetrapyrroles	Experimental_tye	Glutamyl-tRNA reductase (EC 1.2.1.70)
Cofactors, Vitamins, Prosthetic Groups, Pigments	Tetrapyrroles	Experimental_tye	Glutamate-1-semialdehyde aminotransferase (EC 5.4.3.8)
Cofactors, Vitamins, Prosthetic Groups, Pigments	Tetrapyrroles	Experimental_tye	Porphobilinogen synthase (EC 4.2.1.24)
Cofactors, Vitamins, Prosthetic Groups, Pigments	Tetrapyrroles	Experimental_tye	Porphobilinogen deaminase (EC 2.5.1.61)
Cofactors, Vitamins, Prosthetic Groups, Pigments	Tetrapyrroles	Experimental_tye	Uroporphyrinogen-III synthase (EC 4.2.1.75)
Cofactors, Vitamins, Prosthetic Groups, Pigments	Tetrapyrroles	Experimental_tye	Uroporphyrinogen-III synthase, divergent, Francisella type (EC 4.2.1.75)
Cofactors, Vitamins, Prosthetic Groups, Pigments	Tetrapyrroles	Experimental_tye	Uroporphyrinogen-III synthase, divergent, Flavobacterial type (EC 4.2.1.75)
Cofactors, Vitamins, Prosthetic Groups, Pigments	Tetrapyrroles	Experimental_tye	Uroporphyrinogen-III methyltransferase (EC 2.1.1.107)
Cofactors, Vitamins, Prosthetic Groups, Pigments	Tetrapyrroles	Experimental_tye	Precorrin-2 oxidase (EC 1.3.1.76)
Cofactors, Vitamins, Prosthetic Groups, Pigments	Tetrapyrroles	Experimental_tye	Sirohydrochlorin ferrochelatase (EC 4.99.1.4)
Cofactors, Vitamins, Prosthetic Groups, Pigments	Tetrapyrroles	Experimental_tye	Sirohydrochlorin cobaltochelatase (EC 4.99.1.3)
Cofactors, Vitamins, Prosthetic Groups, Pigments	Tetrapyrroles	Experimental_tye	Uroporphyrinogen III decarboxylase (EC 4.1.1.37)
Cofactors, Vitamins, Prosthetic Groups, Pigments	Tetrapyrroles	Experimental_tye	Coproporphyrinogen III oxidase, aerobic (EC 1.3.3.3)
Cofactors, Vitamins, Prosthetic Groups, Pigments	Tetrapyrroles	Experimental_tye	Coproporphyrinogen III oxidase, oxygen-independent (EC 1.3.99.22)
Cofactors, Vitamins, Prosthetic Groups, Pigments	Tetrapyrroles	Experimental_tye	Coproporphyrinogen III oxidase, oxygen-independent (EC 1.3.99.22), divergent, putative
Cofactors, Vitamins, Prosthetic Groups, Pigments	Tetrapyrroles	Experimental_tye	Coproporphyrinogen III oxidase, oxygen-independent (EC 1.3.99.22), divergent, putative 2
Cofactors, Vitamins, Prosthetic Groups, Pigments	Tetrapyrroles	Experimental_tye	Protoporphyrinogen IX oxidase, aerobic (EC 1.3.3.4)
Cofactors, Vitamins, Prosthetic Groups, Pigments	Tetrapyrroles	Experimental_tye	Protoporphyrinogen IX oxidase, oxygen-independent, HemG (EC 1.3.-.-)
Cofactors, Vitamins, Prosthetic Groups, Pigments	Tetrapyrroles	Experimental_tye	Hypothetical membrane protein, possible involvement in cytochrome functioning/assembly
Cofactors, Vitamins, Prosthetic Groups, Pigments	Tetrapyrroles	Experimental_tye	Ferrochelatase, protoheme ferro-lyase (EC 4.99.1.1)
Cofactors, Vitamins, Prosthetic Groups, Pigments	Tetrapyrroles	Experimental_tye	Homolog of E. coli HemY protein
Cofactors, Vitamins, Prosthetic Groups, Pigments	Tetrapyrroles	Experimental_tye	HemX protein, negative effector of steady-state concentration of glutamyl-tRNA reductase
Cofactors, Vitamins, Prosthetic Groups, Pigments	Tetrapyrroles	Experimental_tye	Small hypothetical protein Hyp1
Cofactors, Vitamins, Prosthetic Groups, Pigments	Tetrapyrroles	Experimental_tye	Hypothetical protein Q, similar to Chlorite dismutase
Cofactors, Vitamins, Prosthetic Groups, Pigments	Tetrapyrroles	Experimental_tye	Uncharacterized protein Q1 colocalized with Q
Cofactors, Vitamins, Prosthetic Groups, Pigments	Tetrapyrroles	Experimental_tye	Putative membrane protein Q2 colocalized with Q
Cofactors, Vitamins, Prosthetic Groups, Pigments	Tetrapyrroles	Experimental_tye	Methyltransferase (EC 2.1.1.-) colocalized with Q
Cofactors, Vitamins, Prosthetic Groups, Pigments	Tetrapyrroles	Experimental_tye	Uncharacterized protein, homolog of B.subtilis yhgC
Cofactors, Vitamins, Prosthetic Groups, Pigments	Tetrapyrroles	Experimental_tye	Uncharacterized protein UPF0344
Cofactors, Vitamins, Prosthetic Groups, Pigments	Tetrapyrroles	Experimental_tye	Hypothetical protein, ydbT homolog
Cofactors, Vitamins, Prosthetic Groups, Pigments	Tetrapyrroles	Experimental_tye	Hypothetical protein, ydbS homolog
Cofactors, Vitamins, Prosthetic Groups, Pigments	Tetrapyrroles	Experimental_tye	transmembrane protein, distant homology with ydbT
Cofactors, Vitamins, Prosthetic Groups, Pigments	Tetrapyrroles	Experimental_tye	transmembrane protein, distant homology with ydbS
Cofactors, Vitamins, Prosthetic Groups, Pigments	Tetrapyrroles	Experimental_tye	Possibly related to ydbT
Cofactors, Vitamins, Prosthetic Groups, Pigments	Tetrapyrroles	Experimental_tye	Uncharacterized SAV1743 homolog
Cofactors, Vitamins, Prosthetic Groups, Pigments	Tetrapyrroles	Experimental_tye	Hypothetical protein SAV1831
Cofactors, Vitamins, Prosthetic Groups, Pigments	Tetrapyrroles	Experimental_tye	Protein of unknown function DUF414
Cofactors, Vitamins, Prosthetic Groups, Pigments	Tetrapyrroles	Experimental_tye	Periplasmic/membrane protein associated with DUF414
Cofactors, Vitamins, Prosthetic Groups, Pigments	Tetrapyrroles	Experimental_tye	Putative oxidoreductase ferredoxin-type protein, clusters with CPO
Cofactors, Vitamins, Prosthetic Groups, Pigments	Tetrapyrroles	Experimental_tye	Ribonuclease D (EC 3.1.26.3)
Cofactors, Vitamins, Prosthetic Groups, Pigments	Tetrapyrroles	Experimental_tye	Putative nitroreductase family protein SACOL0874
Cofactors, Vitamins, Prosthetic Groups, Pigments	Tetrapyrroles	Experimental_tye	Putative acetyl esterase YjcH (EC 3.1.1.-)
Cofactors, Vitamins, Prosthetic Groups, Pigments	Tetrapyrroles	Experimental_tye	2H phosphoesterase superfamily protein Bsu1186 (yjcG)
Cofactors, Vitamins, Prosthetic Groups, Pigments	Tetrapyrroles	Experimental_tye	GNAT family acetyltransferase YjcF
Cofactors, Vitamins, Prosthetic Groups, Pigments	Tetrapyrroles	Experimental_tye	Acyl-coenzyme A synthetases/AMP-(fatty) acid ligases, YtcI homolog
Cofactors, Vitamins, Prosthetic Groups, Pigments	Tetrapyrroles	Experimental_tye	Putative lipoprotein SAV1865
Cofactors, Vitamins, Prosthetic Groups, Pigments	Tetrapyrroles	Experimental_tye	Hypothetical protein SAV1869
Cofactors, Vitamins, Prosthetic Groups, Pigments	Tetrapyrroles	Experimental_tye	DUF1801 domain-containing protein
Cofactors, Vitamins, Prosthetic Groups, Pigments	Tetrapyrroles	Experimental_tye	Sua5 YciO YrdC YwlC family protein
Protein Metabolism	Protein biosynthesis	Ribosome_LSU_eukaryotic_and_archaeal	LSU ribosomal protein L10Ae (L1p)
Protein Metabolism	Protein biosynthesis	Ribosome_LSU_eukaryotic_and_archaeal	LSU ribosomal protein L10e (L16p)
Protein Metabolism	Protein biosynthesis	Ribosome_LSU_eukaryotic_and_archaeal	LSU ribosomal protein L11e (L5p)
Protein Metabolism	Protein biosynthesis	Ribosome_LSU_eukaryotic_and_archaeal	LSU ribosomal protein L12a (P1/P2)
Protein Metabolism	Protein biosynthesis	Ribosome_LSU_eukaryotic_and_archaeal	LSU ribosomal protein L12e (L11p)
Protein Metabolism	Protein biosynthesis	Ribosome_LSU_eukaryotic_and_archaeal	LSU ribosomal protein L13Ae (L13p)
Protein Metabolism	Protein biosynthesis	Ribosome_LSU_eukaryotic_and_archaeal	LSU ribosomal protein L13e
Protein Metabolism	Protein biosynthesis	Ribosome_LSU_eukaryotic_and_archaeal	LSU ribosomal protein L14e
Protein Metabolism	Protein biosynthesis	Ribosome_LSU_eukaryotic_and_archaeal	LSU ribosomal protein L15e
Protein Metabolism	Protein biosynthesis	Ribosome_LSU_eukaryotic_and_archaeal	LSU ribosomal protein L17e (L22p)
Protein Metabolism	Protein biosynthesis	Ribosome_LSU_eukaryotic_and_archaeal	LSU ribosomal protein L18Ae
Protein Metabolism	Protein biosynthesis	Ribosome_LSU_eukaryotic_and_archaeal	LSU ribosomal protein L18e
Protein Metabolism	Protein biosynthesis	Ribosome_LSU_eukaryotic_and_archaeal	LSU ribosomal protein L19e
Protein Metabolism	Protein biosynthesis	Ribosome_LSU_eukaryotic_and_archaeal	LSU ribosomal protein L1e (L4p)
Protein Metabolism	Protein biosynthesis	Ribosome_LSU_eukaryotic_and_archaeal	LSU ribosomal protein L21e
Protein Metabolism	Protein biosynthesis	Ribosome_LSU_eukaryotic_and_archaeal	LSU ribosomal protein L23Ae (L23p)
Protein Metabolism	Protein biosynthesis	Ribosome_LSU_eukaryotic_and_archaeal	LSU ribosomal protein L23e (L14p)
Protein Metabolism	Protein biosynthesis	Ribosome_LSU_eukaryotic_and_archaeal	LSU ribosomal protein L24e
Protein Metabolism	Protein biosynthesis	Ribosome_LSU_eukaryotic_and_archaeal	LSU ribosomal protein L26e (L24p)
Protein Metabolism	Protein biosynthesis	Ribosome_LSU_eukaryotic_and_archaeal	LSU ribosomal protein L27Ae (L15p)
Protein Metabolism	Protein biosynthesis	Ribosome_LSU_eukaryotic_and_archaeal	LSU ribosomal protein L30e
Protein Metabolism	Protein biosynthesis	Ribosome_LSU_eukaryotic_and_archaeal	LSU ribosomal protein L31e
Protein Metabolism	Protein biosynthesis	Ribosome_LSU_eukaryotic_and_archaeal	LSU ribosomal protein L32e
Protein Metabolism	Protein biosynthesis	Ribosome_LSU_eukaryotic_and_archaeal	LSU ribosomal protein L34e
Protein Metabolism	Protein biosynthesis	Ribosome_LSU_eukaryotic_and_archaeal	LSU ribosomal protein L35Ae
Protein Metabolism	Protein biosynthesis	Ribosome_LSU_eukaryotic_and_archaeal	LSU ribosomal protein L35e (L29p)
Protein Metabolism	Protein biosynthesis	Ribosome_LSU_eukaryotic_and_archaeal	LSU ribosomal protein L37Ae
Protein Metabolism	Protein biosynthesis	Ribosome_LSU_eukaryotic_and_archaeal	LSU ribosomal protein L37e
Protein Metabolism	Protein biosynthesis	Ribosome_LSU_eukaryotic_and_archaeal	LSU ribosomal protein L38e
Protein Metabolism	Protein biosynthesis	Ribosome_LSU_eukaryotic_and_archaeal	LSU ribosomal protein L39e
Protein Metabolism	Protein biosynthesis	Ribosome_LSU_eukaryotic_and_archaeal	LSU ribosomal protein L3e (L3p)
Protein Metabolism	Protein biosynthesis	Ribosome_LSU_eukaryotic_and_archaeal	LSU ribosomal protein L40e
Protein Metabolism	Protein biosynthesis	Ribosome_LSU_eukaryotic_and_archaeal	LSU ribosomal protein L41e
Protein Metabolism	Protein biosynthesis	Ribosome_LSU_eukaryotic_and_archaeal	LSU ribosomal protein L44e
Protein Metabolism	Protein biosynthesis	Ribosome_LSU_eukaryotic_and_archaeal	LSU ribosomal protein L5e (L18p)
Protein Metabolism	Protein biosynthesis	Ribosome_LSU_eukaryotic_and_archaeal	LSU ribosomal protein L7Ae
Protein Metabolism	Protein biosynthesis	Ribosome_LSU_eukaryotic_and_archaeal	LSU ribosomal protein L7e (L30p)
Protein Metabolism	Protein biosynthesis	Ribosome_LSU_eukaryotic_and_archaeal	LSU ribosomal protein L8e (L2p)
Protein Metabolism	Protein biosynthesis	Ribosome_LSU_eukaryotic_and_archaeal	LSU ribosomal protein L9e (L6p)
Protein Metabolism	Protein biosynthesis	Ribosome_LSU_eukaryotic_and_archaeal	LSU ribosomal protein P0 (L10p)
Cell Division and Cell Cycle		Bacterial_Cytoskeleton	Rod shape-determining protein MreB
Cell Division and Cell Cycle		Bacterial_Cytoskeleton	Rod shape-determining protein MreC
Cell Division and Cell Cycle		Bacterial_Cytoskeleton	Rod shape-determining protein MreD
Cell Division and Cell Cycle		Bacterial_Cytoskeleton	Septum formation protein Maf
Cell Division and Cell Cycle		Bacterial_Cytoskeleton	Rod shape-determining protein RodA
Cell Division and Cell Cycle		Bacterial_Cytoskeleton	Cell division protein FtsZ (EC 3.4.24.-)
Cell Division and Cell Cycle		Bacterial_Cytoskeleton	Cell division protein FtsA
Cell Division and Cell Cycle		Bacterial_Cytoskeleton	Cell division protein FtsQ
Cell Division and Cell Cycle		Bacterial_Cytoskeleton	Cell division protein FtsQ homolog
Cell Division and Cell Cycle		Bacterial_Cytoskeleton	Cell division protein FtsW
Cell Division and Cell Cycle		Bacterial_Cytoskeleton	Cell division protein FtsK
Cell Division and Cell Cycle		Bacterial_Cytoskeleton	Cell division protein FtsL
Cell Division and Cell Cycle		Bacterial_Cytoskeleton	Cell division protein MraZ
Cell Division and Cell Cycle		Bacterial_Cytoskeleton	Cell division protein FtsI [Peptidoglycan synthetase] (EC 2.4.1.129)
Cell Division and Cell Cycle		Bacterial_Cytoskeleton	Cell division protein FtsB
Cell Division and Cell Cycle		Bacterial_Cytoskeleton	Cell division protein FtsN
Cell Division and Cell Cycle		Bacterial_Cytoskeleton	Cell division protein ZipA
Cell Division and Cell Cycle		Bacterial_Cytoskeleton	Z-ring-associated protein ZapA
Cell Division and Cell Cycle		Bacterial_Cytoskeleton	Septum site-determining protein MinC
Cell Division and Cell Cycle		Bacterial_Cytoskeleton	Septum site-determining protein MinD
Cell Division and Cell Cycle		Bacterial_Cytoskeleton	Cell division topological specificity factor MinE
Cell Division and Cell Cycle		Bacterial_Cytoskeleton	Cell division initiation protein DivIVA
Cell Division and Cell Cycle		Bacterial_Cytoskeleton	Chromosome (plasmid) partitioning protein ParA
Cell Division and Cell Cycle		Bacterial_Cytoskeleton	Sporulation initiation inhibitor protein Soj
Cell Division and Cell Cycle		Bacterial_Cytoskeleton	Chromosome (plasmid) partitioning protein ParB
Cell Division and Cell Cycle		Bacterial_Cytoskeleton	Stage 0 sporulation protein J
Cell Division and Cell Cycle		Bacterial_Cytoskeleton	Penicillin-binding protein PBP2
Cell Division and Cell Cycle		Bacterial_Cytoskeleton	MreB-like protein (Mbl protein)
Cell Division and Cell Cycle		Bacterial_Cytoskeleton	Cell-shape determining protein MreBH
Cell Wall and Capsule		YjeE	ATPase YjeE, predicted to have essential role in cell wall biosynthesis
Cell Wall and Capsule		YjeE	CBS domain protein sometimes clustered with YjeE
Cell Wall and Capsule		YjeE	COG3178: Predicted phosphotransferase related to Ser/Thr protein kinases
Cell Wall and Capsule		YjeE	Inactive homolog of metal-dependent proteases, putative molecular chaperone
Cell Wall and Capsule		YjeE	YjeF protein, C-terminal domain
Cell Wall and Capsule		YjeE	YjeF protein, function unknown
Amino Acids and Derivatives	Histidine Metabolism	Histidine_Biosynthesis	ATP phosphoribosyltransferase (EC 2.4.2.17)
Amino Acids and Derivatives	Histidine Metabolism	Histidine_Biosynthesis	ATP phosphoribosyltransferase catalytic subunit (EC 2.4.2.17)
Amino Acids and Derivatives	Histidine Metabolism	Histidine_Biosynthesis	ATP phosphoribosyltransferase regulatory subunit (EC 2.4.2.17)
Amino Acids and Derivatives	Histidine Metabolism	Histidine_Biosynthesis	ATP phosphoribosyltransferase regulatory subunit, divergent variant (EC 2.4.2.17)
Amino Acids and Derivatives	Histidine Metabolism	Histidine_Biosynthesis	Histidinol dehydrogenase (EC 1.1.1.23)
[truncated: 7,080 more rows]

## Sheet: Level 1
Row.names	baseMean	controlMean	experimentalMean	log2FoldChange	pvalue	padj
Protein Metabolism	4.11158e+06	3.72579e+06	4.49737e+06	0.270212	1.62558e-05	2.79961e-05
Carbohydrates	3.24397e+06	2.58784e+06	3.90011e+06	0.589272	4.98038e-24	7.71958e-23
NO HIERARCHY	1.40788e+06	1.3135e+06	1.50226e+06	0.193293	3.65905e-06	7.1622e-06
Amino Acids and Derivatives	1.12036e+06	1.11009e+06	1.13062e+06	0.0263716	0.555514	0.593825
Clustering-based subsystems	990657	972903	1.00841e+06	0.0516103	0.2097	0.250027
RNA Metabolism	981617	907564	1.05567e+06	0.216981	0.000693604	0.000934858
Membrane Transport	827487	489870	1.1651e+06	1.23223	5.68525e-31	1.76243e-29
Cofactors, Vitamins, Prosthetic Groups, Pigments	794419	672354	916485	0.442752	2.77396e-07	6.61483e-07
Respiration	793465	697385	889545	0.349311	5.59556e-08	1.57693e-07
Cell Wall and Capsule	767644	660076	875212	0.40576	2.95922e-16	2.29339e-15
Nucleosides and Nucleotides	726992	646743	807242	0.319333	3.63719e-20	3.75843e-19
Stress Response	719677	810601	628753	-0.361869	0.000319137	0.000471107
DNA Metabolism	630956	663827	598086	-0.150214	2.9294e-05	4.77955e-05
Virulence, Disease and Defense	328177	368825	287530	-0.358157	2.44404e-13	9.47064e-13
Fatty Acids, Lipids, and Isoprenoids	275292	233530	317053	0.439302	2.61112e-14	1.34908e-13
Sulfur Metabolism	203378	150614	256142	0.756736	1.93172e-14	1.19767e-13
Motility and Chemotaxis	188144	196708	179581	-0.125509	0.500942	0.554615
Cell Division and Cell Cycle	185129	161477	208782	0.369559	7.96221e-14	3.52612e-13
Potassium metabolism	107019	129689	84349.8	-0.598116	0.000374246	0.000527347
Regulation and Cell signaling	105344	108856	101832	-0.0959431	0.0508813	0.0630929
Miscellaneous	104400	106451	102349	-0.0565061	0.268052	0.307764
Phosphorus Metabolism	102506	112594	92418.1	-0.283721	1.05983e-06	2.34676e-06
Nitrogen Metabolism	60948.4	82300.8	39596.1	-0.991827	3.69662e-06	7.1622e-06
Dormancy and Sporulation	48372.3	68029.2	28715.5	-1.16407	1.3914e-07	3.59445e-07
Iron acquisition and metabolism	32764.3	43763.7	21764.8	-0.984609	2.75342e-13	9.48399e-13
Phages, Prophages, Transposable elements, Plasmids	26024.8	26218.2	25831.5	-0.0210846	0.845405	0.845405
Metabolism of Aromatic Compounds	15220.5	15817.1	14624	-0.107115	0.595502	0.615352
Phages, Prophages, Transposable elements	5264.01	6672.08	3855.94	-0.760457	1.31174e-05	2.392e-05
Virulence	2555.6	3120.36	1990.83	-0.629042	4.29732e-05	6.66085e-05
Secondary Metabolism	2077.88	3529.87	625.882	-2.02229	9.11035e-09	2.82421e-08
Photosynthesis	45.6134	71.269	19.9577	-1.24233	0.00310905	0.00401585

## Sheet: Level 2
Row.names	baseMean	controlMean	experimentalMean	log2FoldChange	pvalue	padj
Protein biosynthesis	3.54396e+06	2.99332e+06	4.0946e+06	0.450375	1.72393e-07	4.76774e-07
NO HIERARCHY	1.40934e+06	1.27238e+06	1.54631e+06	0.28094	7.83576e-08	2.35073e-07
Central carbohydrate metabolism	1.32162e+06	953137	1.69011e+06	0.824205	7.73779e-29	2.28265e-27
Membrane Transport	709383	317190	1.10158e+06	1.77696	9.08687e-33	4.02094e-31
Transcription	692455	619629	765281	0.303093	0.00275794	0.00478584
Clustering-based subsystems	676633	643583	709682	0.140803	0.0200687	0.0311593
Monosaccharides	584700	388568	780832	0.999995	4.87252e-17	3.59348e-16
Purines	434404	361710	507098	0.486902	2.56018e-24	4.11957e-23
Pyridoxine	430663	337402	523924	0.627793	3.79762e-05	8.50859e-05
Oxidative stress	394008	443301	344715	-0.357595	0.0396093	0.0574659
Polysaccharides	348420	223913	472927	1.07183	1.34505e-20	1.58715e-19
Electron donating reactions	337658	264812	410504	0.630258	1.07508e-13	5.94656e-13
Capsular and extracellular polysacchrides	322985	269333	376637	0.483159	1.79067e-20	1.98093e-19
DNA repair	322953	327570	318337	-0.0411919	0.427425	0.478824
Resistance to antibiotics and toxic compounds	312794	341992	283596	-0.269572	3.92811e-05	8.69095e-05
Fermentation	281972	287290	276655	-0.0538365	0.718223	0.770458
Glutamine, glutamate, aspartate, asparagine; ammonia assimilation	279288	257955	300620	0.220182	0.00454195	0.0075842
One-carbon Metabolism	279003	296793	261212	-0.183393	0.0613444	0.0848278
RNA processing and modification	274496	245248	303743	0.307924	6.94198e-06	1.75018e-05
Protein degradation	263477	262746	264208	0.00798373	0.92105	0.944385
Di- and oligosaccharides	261740	195383	328097	0.745941	9.33557e-25	1.83599e-23
Cell Wall and Capsule	255715	209166	302265	0.530017	3.93225e-15	2.40003e-14
Lysine, threonine, methionine, and cysteine	252544	250717	254370	0.0208455	0.723763	0.771723
ATP synthases	224944	166078	283809	0.770764	1.64435e-22	2.07893e-21
Heat shock	207163	238162	176164	-0.432178	0.000218552	0.000420476
Sulfur Metabolism	197386	135813	258960	0.924867	5.40152e-15	3.1869e-14
Pyrimidines	196194	160376	232012	0.532077	2.81015e-25	6.21746e-24
Protein folding	189565	227576	151555	-0.580571	6.31697e-05	0.000134711
Cell Division and Cell Cycle	185551	156235	214867	0.459116	6.6045e-18	5.84498e-17
Flagellar motility in Prokaryota	158340	162206	154473	-0.0690064	0.739149	0.78341
Fatty acids	143356	133795	152917	0.191453	0.10262	0.13657
DNA replication	140903	144672	137133	-0.077114	0.124491	0.163221
Alanine, serine, and glycine	139958	150780	129136	-0.222746	0.0117077	0.0185024
Arginine; urea cycle, polyamines	137045	128517	145573	0.17957	0.000257343	0.000489782
Branched-chain amino acids	125066	104275	145858	0.481043	3.53472e-05	8.02109e-05
Gram-Negative cell wall components	121413	93254	149572	0.678327	1.32828e-11	5.73426e-11
Protein export?	108681	102289	115074	0.169459	0.0241761	0.0372102
Potassium metabolism	106466	126060	86871.8	-0.52838	0.00401559	0.00683423
Phosphorus Metabolism	101899	109020	94778	-0.20175	8.0306e-05	0.000163381
Aromatic amino acids and derivatives	96518.9	95098	97939.9	0.0423293	0.641045	0.696104
Electron accepting reactions	94895.9	95770.6	94021.2	-0.0264126	0.826431	0.865552
DNA Metabolism	94006.7	98451.1	89562.4	-0.136154	0.0698322	0.0950792
Folate and pterines	92674.1	85793.3	99554.9	0.214338	4.97015e-05	0.000107283
ABC transporters	89259.5	123574	54944.6	-1.15895	1.56135e-17	1.316e-16
Protein processing and modification	87956	73913.4	101999	0.46207	1.81115e-05	4.1633e-05
Biotin	85768.2	72656.5	98879.9	0.443069	1.6508e-07	4.63795e-07
Respiration	81200.7	83216	79185.3	-0.0708693	0.635431	0.694268
Regulation and Cell signaling	79263.5	75564.8	82962.2	0.134585	0.00640392	0.0105934
Nucleosides and Nucleotides	74420.2	79732	69108.5	-0.205661	0.00966553	0.0154126
Miscellaneous	71537.8	72492.6	70583	-0.0384439	0.470562	0.523833
Histidine Metabolism	71446.5	75832.9	67060.1	-0.176805	0.0328513	0.0480553
Gram-Positive cell wall components	69954.4	67702.9	72205.8	0.0927067	0.165785	0.212637
Phospholipids	69945.8	57379.2	82512.4	0.523434	7.54898e-24	1.11347e-22
Nitrogen Metabolism	60644.6	80646	40643.3	-0.961813	4.36259e-05	9.53306e-05
Sodium Ion-Coupled Energetics	55272.3	63966.7	46577.8	-0.456152	7.02297e-08	2.14322e-07
Organic acids	54498	34051.2	74944.8	1.1342	1.51484e-40	8.93754e-39
NAD and NADP	52290.3	43715.4	60865.2	0.476346	1.78637e-11	7.35319e-11
Biosynthesis of galactoglycans and related lipopolysacharides	52155.7	37031.4	67279.9	0.85527	2.53419e-12	1.15013e-11
Isoprenoid/cell wall biosynthesis: PREDICTED UNDECAPRENYL DIPHOSPHATE PHOSPHATASE	51696.3	40316.1	63076.5	0.642787	6.28558e-11	2.41858e-10
Sugar alcohols	49512.7	56341.9	42683.4	-0.396324	0.00738002	0.0119841
Periplasmic Stress	42759.8	30531	54988.6	0.839256	4.46111e-08	1.38529e-07
Selenoproteins	41083.8	53835.2	28332.3	-0.902458	7.95636e-05	0.000163381
Tetrapyrroles	37069.9	30581.5	43558.3	0.508813	7.34433e-11	2.76584e-10
Isoprenoids	34932.2	28933	40931.5	0.498603	1.67293e-08	5.48348e-08
Aminosugars	34304.1	32870.9	35737.2	0.119998	0.240154	0.291146
Riboflavin, FMN, FAD	34232.6	26430	42035.1	0.666243	2.12747e-11	8.36803e-11
Coenzyme A	32707.2	28669.1	36745.4	0.35693	1.75387e-05	4.08467e-05
Plant-Prokaryote DOE project	32465.7	30453.9	34477.4	0.17869	0.00729841	0.0119613
DNA uptake, competence	32396.6	31951.8	32841.5	0.039551	0.402572	0.453855
Osmotic stress	31166.9	31713.5	30620.3	-0.0502058	0.700256	0.755764
Proline and 4-hydroxyproline	30581.8	28320	32843.6	0.212526	0.0515259	0.0718117
Iron acquisition and metabolism	30364	39867.6	20860.4	-0.927026	5.73439e-13	2.89996e-12
Stress Response	29709	31496.9	27921.2	-0.172396	0.190975	0.243183
Motility and Chemotaxis	27952.9	26769.9	29135.9	0.121177	0.364018	0.418385
Uni- Sym- and Antiporters	27234.2	23902.2	30566.3	0.353266	0.000198012	0.000385144
Fatty Acids, Lipids, and Isoprenoids	24368.6	863.365	47873.9	5.72596	4.17286e-298	7.38596e-296
Detoxification	24234.8	25265.4	23204.3	-0.122789	0.00274588	0.00478584
Spore DNA protection	24215.4	38550.6	9880.23	-1.75662	7.99741e-05	0.000163381
Dormancy and Sporulation	23656.4	27732.8	19580.1	-0.498449	6.91481e-05	0.000145705
Glycoside hydrolases	22904.6	24195.7	28326.5	0.691214	1.73038e-08	5.56869e-08
Phages, Prophages	22324.7	22284.8	22364.5	0.00512005	0.97043	0.97043
CRISPs	19720	25036.8	14403.3	-0.791596	4.19453e-10	1.48431e-09
DNA recombination	19174.1	15209.8	23138.4	0.603711	2.82326e-16	1.99887e-15
Ribosomal Protein L28P relates to a set of uncharacterized proteins	17504.2	24030.8	10977.6	-1.1208	2.55781e-17	1.9684e-16
Carbohydrates	16837.9	15212.5	18463.4	0.274925	0.129915	0.16908
Quinone cofactors	15807.7	8065.97	23549.5	1.52279	4.11637e-18	3.83473e-17
RNA Metabolism	14927.7	15901.4	20260.1	-0.18634	0.228834	0.282345
Programmed Cell Death and Toxin-antitoxin Systems	13648.2	13957	13339.3	-0.06508	0.395279	0.451383
Two related proteases	13245.6	19469.7	7021.61	-1.44417	1.46999e-13	7.65261e-13
Cofactors, Vitamins, Prosthetic Groups, Pigments	11680.9	12952	10409.8	-0.311389	0.0499942	0.07023
Tricarboxylate transporter	9786.65	9448.66	10124.6	0.0979628	0.6125	0.67337
Cold shock	9075.04	8351.87	9798.2	0.224872	0.313256	0.369642
Anaerobic degradation of aromatic compounds	8627.85	8699.29	8556.4	-0.0228661	0.936548	0.947252
Organic sulfur assimilation	5807.57	7924.51	3690.64	-1.08622	4.27683e-10	1.48431e-09
Protein translocation across cytoplasmic membrane	5134.92	5460.91	4808.93	-0.182033	0.132827	0.171609
Regulation of virulence	4872.66	7172.08	2573.23	-1.41364	2.10443e-06	5.55947e-06
Virulence, Disease and Defense	4872.58	5077.2	4667.97	-0.108617	0.805816	0.848985
Adhesion	4751.08	4562.6	4939.56	0.112694	0.530791	0.587187
Metabolism of central aromatic intermediates	4473.63	4647.33	4299.94	-0.111286	0.34203	0.398285
D-tyrosyl-tRNA(Tyr) deacylase (EC 3.1.-.-) cluster	4073.16	4210.5	3935.83	-0.0969493	0.27647	0.330643
Proteolytic pathway	3997.21	4814.43	3179.98	-0.558462	0.122228	0.16145
Triacylglycerols	3783.36	5504.25	2062.46	-1.3955	1.73878e-15	1.13987e-14
Lipoic acid	3781.69	4218.21	3345.17	-0.329574	0.0626941	0.0860222
Hypothetical protein possible functionally linked with Alanyl-tRNA synthetase	3341.93	4787.02	1896.84	-1.31687	9.75747e-15	5.5712e-14
Invasion and intracellular resistance	3215.15	4007.35	2422.94	-0.691368	0.0254068	0.0384359
Sulfatases and sulfatase modifying factor 1 (and a hypothetical)	3000.32	2988.99	3011.65	0.0108551	0.947696	0.95308
Bacteriophage structural proteins	2893.32	3177.14	2609.5	-0.276909	0.229705	0.282345
Cell Division	2874.16	3161.33	2586.99	-0.287687	0.00873434	0.0140544
Bacteriocins, ribosomally synthesized antibacterial peptides	2653.98	3575.25	1732.72	-1.03712	4.8093e-16	3.27402e-15
Protein secretion system, Type II	2574.01	1909.03	3239	0.752168	8.24305e-06	1.99866e-05
Probably Ybbk-related hypothetical membrane proteins	2519.06	1254.04	3784.09	1.55552	1.82616e-12	8.50607e-12
Proteasome related clusters	2466.64	4377.1	556.171	-2.70349	9.71892e-11	3.58385e-10
Transposable elements	2393.4	1941.69	2845.11	0.531991	0.0461638	0.065368
Hypothetical in Lysine biosynthetic cluster	2375.53	1270.21	3480.85	1.42284	1.64618e-11	6.93747e-11
Putative asociate of RNA polymerase sigma-54 factor rpoN	2280.15	2268.9	2291.39	0.0139307	0.932774	0.947252
TldD cluster	2258.5	3299.84	1217.16	-1.40955	1.01703e-11	4.50035e-11
Nucleotidyl-phosphate metabolic cluster	2241.07	3524.36	957.781	-1.85342	2.34352e-27	5.92575e-26
Quorum sensing and biofilm formation	2186.71	2514.51	1858.9	-0.421579	0.0992762	0.13312
Bacteriophage integration/excision/lysogeny	2158.59	3092.33	1224.85	-1.3222	3.20382e-18	3.15043e-17
Protein and nucleoprotein secretion system, Type IV	2134.84	1589.11	2680.58	0.738939	0.000286559	0.000539436
Cytochrome biogenesis	2134.14	3346.09	922.186	-1.83076	2.03845e-24	3.60805e-23
Fatty acid metabolic cluster	2097.07	773.886	3420.25	2.07143	2.56085e-15	1.61882e-14
Inorganic sulfur assimilation	1903.77	2378.65	1428.89	-0.714505	0.00324535	0.00557697
Siderophores	1879.05	2443	1315.1	-0.876287	9.17158e-06	2.19374e-05
Plant Alkaloids	1804.19	3062.99	545.387	-2.25012	1.40157e-07	4.00126e-07
Acid stress	1785.03	2077.62	1492.44	-0.466686	0.0277255	0.0413576
Sugar Phosphotransferase Systems, PTS	1648.07	598.713	2697.42	2.01312	9.27598e-08	2.73641e-07
Peripheral pathways for catabolism of aromatic compounds	1486.1	1351.15	1621.06	0.257374	0.200204	0.253115
Methylamine utilization	1189.45	787.186	1591.72	0.966183	0.00195472	0.00349481
Pathogenicity islands	1171.05	960.652	1381.45	0.509807	0.0297726	0.0439145
CO2 fixation	1144.02	1474.33	813.71	-0.838034	8.81733e-05	0.000177349
Hypothetical associated with RecF	1042.62	1255.34	829.898	-0.592118	1.01184e-05	2.38795e-05
Signal transduction in Eukaryotes	936.832	1352.89	520.775	-1.27105	0.00100766	0.00183872
Translation	893.657	952.882	1009	0.37422	0.000289528	0.000539436
Amino Acids and Derivatives	861.051	771.529	950.573	0.297334	0.0900092	0.121616
tRNA sulfuration	837.617	901.625	773.608	-0.21729	0.216495	0.269857
Chromosome Replication	641.453	383.147	899.76	1.17293	0.000137328	0.000270078
Chemotaxis, response regulators	582.413	585.709	579.117	-0.0163535	0.916314	0.944385
Protein secretion system, Type VI	539.006	571.952	506.06	-0.174233	0.251471	0.302792
Metabolism of Aromatic Compounds	527.871	572.221	483.521	-0.238343	0.206528	0.259259
CRISPRs and associated hypotheticals	470.694	684.103	257.285	-1.3805	1.98949e-11	8.0032e-11
Catabolism of an unknown compound	412.451	269.932	554.971	1.02437	1.54456e-08	5.19411e-08
Type III, Type IV, Type VI, ESAT secretion systems	322.504	259.574	385.434	0.553062	0.0278054	0.0413576
Membrane-bound hydrogenase	314.366	591.716	37.0156	-3.66699	7.741e-20	8.05974e-19
Toxins and superantigens	309.726	453.558	165.894	-1.42265	1.54907e-12	7.41041e-12
Pigment biosynthesis	308.846	393.968	223.724	-0.805333	1.0461e-07	3.03542e-07
Virulence	245.406	446.191	44.62	-2.8304	3.15633e-08	9.97627e-08
Coenzyme M	235.35	392.209	78.4899	-2.18892	1.56956e-10	5.66963e-10
Three hypotheticals linked to lipoprotein biosynthesis	230.078	219.636	240.521	0.129209	0.402049	0.453855
recX and regulatory cluster	227.101	294.557	159.644	-0.822317	0.0246154	0.0375597
Putative GGDEF domain protein related to agglutinin secretion	205.783	203.581	207.985	0.0329509	0.838939	0.873483
Probably organic hydroperoxide resistance related hypothetical protein	173.694	347.388	0	-9.038	8.21849e-69	7.27336e-67
Phages, Prophages, Transposable elements, Plasmids	163.354	205.617	121.09	-0.760589	2.38958e-06	6.21993e-06
Biosynthesis of phenylpropanoids	131.692	232.928	30.4551	-2.78596	1.80387e-17	1.45129e-16
Phage Host Interactions	107.49	150.89	64.0906	-1.18899	7.17907e-06	1.76486e-05
Secretion	104.416	46.2914	162.54	1.63833	0.000130245	0.000259026
Putrescine/GABA utilization cluster-temporal,to add to SSs	90.3742	71.0099	109.739	0.624062	0.000311225	0.000573821
proteosome related	81.9621	104.766	59.1582	-0.764734	0.0424454	0.0610799
Type III secretion system, extended	60.6572	100.239	21.0751	-2.01658	4.50865e-06	1.15657e-05
Plant Hormones	57.6139	71.8572	43.3706	-0.722047	0.00423167	0.00713338
DNA polymerase III epsilon cluster	49.2124	63.9688	34.456	-0.858487	0.00231794	0.00410275
Electron transport and photophosphorylation	44.8774	68.8672	20.8876	-1.52219	0.00114007	0.0020591
Probably Pyrimidine biosynthesis-related	37.9992	20.9332	55.0653	1.21022	0.0145294	0.0227584
Coenzyme F420	37.6045	75.209	0	-6.72341	6.35375e-30	2.24923e-28
Superinfection Exclusion	36.9939	30.8838	43.1041	0.439203	0.310455	0.368796
Protein secretion system, Type III	34.7439	17.4394	52.0484	1.51636	1.5553e-08	5.19411e-08
Social motility and nonflagellar swimming in bacteria	32.6936	28.4182	36.9689	0.351046	0.346911	0.401328
Recombination related cluster	26.3034	25.7717	26.835	0.0446407	0.923043	0.944385
Coenzyme B	20.8489	34.5497	7.1481	-2.08035	2.27163e-07	6.18582e-07
Dessication stress	18.4691	36.9381	0	-5.91964	9.11567e-23	1.24113e-21
Ribosome-related cluster	17.1278	14.8884	19.3671	0.381153	0.240044	0.291146
Phage family-specific subsystems	13.9736	10.3764	17.5708	0.69347	0.0438332	0.0625683
Related to Menaquinone-cytochrome C reductase	7.82949	15.659	0	-4.63072	1.22367e-12	6.0164e-12
Bacterial cytostatics, differentiation factors and antibiotics	6.8634	7.79187	5.93493	-0.382075	0.338617	0.396922
Choline bitartrate degradation, putative	6.26787	12.5357	0	-4.6274	1.29895e-13	6.96707e-13
Cell wall of Mycobacteria	2.05235	4.1047	0	-3.25662	5.81622e-07	1.5598e-06
Protein secretion system, Type VIII (Extracellular nucleation/precipitation pathway, ENP)	1.28395	2.56789	0	-2.85756	7.02051e-06	1.75018e-05

## Sheet: Level 3
Row.names	baseMean	controlMean	experimentalMean	log2FoldChange	pvalue	padj
NO HIERARCHY	1.40935e+06	1.21005e+06	1.60866e+06	0.410385	1.20531e-08	3.70715e-08
Ribosome_LSU_bacterial	1.08812e+06	800372	1.37586e+06	0.778978	5.12194e-09	1.64072e-08
Translation_elongation_factors_bacterial	738757	584667	892846	0.609897	5.81946e-12	2.62726e-11
Ribosome_SSU_bacterial	731781	576817	886746	0.618692	3.39861e-07	8.68784e-07
Ton_and_Tol_transport_systems	720907	295960	1.14586e+06	1.94269	2.86984e-31	6.92348e-30
Pyruvate_metabolism_I:_anaplerotic_reactions,_PEP	485135	320855	649416	1.01478	2.8052e-19	2.60917e-18
RNA_polymerase_bacterial	439894	356687	523101	0.550495	5.52576e-05	0.00011023
Pyridoxin_(Vitamin_B6)_Biosynthesis	432842	320941	544742	0.759496	2.69212e-06	6.33632e-06
Glycolysis_and_Gluconeogenesis	347022	176571	517473	1.54775	1.787e-45	7.26085e-44
Oxidative_stress	333976	365279	302674	-0.269501	0.143551	0.179033
Glutamine,_Glutamate,_Aspartate_and_Asparagine_Biosynthesis	277435	243360	311509	0.355622	9.64117e-05	0.000187481
Pyruvate:ferredoxin_oxidoreductase	256982	173678	340285	0.96776	3.73281e-16	2.61975e-15
Purine_conversions	230202	196822	263583	0.42113	1.88048e-14	1.1239e-13
Glycogen_metabolism	213906	158233	269579	0.767627	1.7175e-19	1.61696e-18
Heat_shock_dnaK_gene_cluster_extended	204221	225750	182693	-0.304516	0.00962049	0.0146489
Serine-glyoxylate_cycle	191589	174354	208824	0.259673	0.0178269	0.025252
F0F1-type_ATP_synthase	182289	91900	272679	1.56402	5.83544e-33	1.50165e-31
De_Novo_Purine_Biosynthesis	171470	115176	227764	0.981674	9.09282e-21	1.00281e-19
Transcription_factors_bacterial	169495	146968	192021	0.384822	0.000745956	0.00128258
Galactosylceramide_and_Sulfatide_metabolism	167722	93998.5	241445	1.35474	4.02756e-18	3.34331e-17
Sialic_Acid_Metabolism	167176	120549	213803	0.825251	4.93192e-18	4.00783e-17
Resistance_to_fluoroquinolones	166956	178441	155471	-0.198444	0.0403722	0.0546796
Bacterial_Cytoskeleton	164821	126411	203231	0.684193	7.06663e-18	5.62417e-17
Universal_GTPases	162665	131987	193343	0.550005	1.96048e-10	7.41908e-10
Fatty_Acid_Biosynthesis_FASII	140365	122357	158374	0.370924	0.00692994	0.0106998
Fermentations:_Mixed_acid	140176	155366	152197	-0.313372	0.00100376	0.00170684
DNA-replication	137825	133747	141903	0.085336	0.201256	0.243526
Xylose_utilization	137569	68594.9	206543	1.58123	8.86138e-20	8.65948e-19
De_Novo_Pyrimidine_Synthesis	130754	82920.4	178587	1.10483	2.27014e-29	5.00728e-28
Cellulosome	128038	45795.6	210281	2.18111	8.55207e-26	1.37546e-24
Peptidoglycan_Biosynthesis	124577	101074	148080	0.550443	1.61011e-14	9.78743e-14
Bacterial_RNA-metabolizing_Zn-dependent_hydrolases	123401	111292	135511	0.283381	0.0118425	0.0176578
Branched-Chain_Amino_Acid_Biosynthesis	119737	91915.8	147558	0.680691	2.14817e-07	5.62411e-07
Methionine_Biosynthesis	116301	103529	129072	0.3179	1.48728e-06	3.54806e-06
Bacterial_Cell_Division	115040	106022	124059	0.226476	0.00102059	0.00173163
Proteolysis_in_bacteria,_ATP-dependent	113256	131216	95295.9	-0.460228	0.000103551	0.000199852
CBSS-393121.3.peg.2760	108420	97221.2	119619	0.298699	0.000520137	0.000918711
Acetyl-CoA_fermentation_to_Butyrate	108399	96561.4	120236	0.314902	0.0435817	0.0584115
Rhamnose_containing_glycans	104142	82852.3	125432	0.597508	1.3605e-12	6.52362e-12
Na(+)-translocating_NADH-quinone_oxidoreductase_and_rnf-like_group_of_electron_transport_complexes	100530	70898.2	130161	0.874961	8.67531e-20	8.58633e-19
Phosphate_metabolism	98192.5	100224	96161.4	-0.0596628	0.328919	0.38127
Succinate_dehydrogenase	97990.6	56207.1	139774	1.31134	2.57016e-33	6.84194e-32
Potassium_homeostasis	92994.8	109747	76242.5	-0.520744	0.0173773	0.0247058
Conserved_gene_cluster_associated_with_Met-tRNA_formyltransferase	92789.5	84632.1	100947	0.25422	1.98551e-07	5.23145e-07
Mannose_Metabolism	88361.7	67679.9	109043	0.685881	1.66336e-07	4.44521e-07
Biotin_biosynthesis	86070.4	69248.7	102892	0.570156	2.5299e-08	7.45453e-08
Flagellum_in_Campylobacter	85734	89234.2	82233.8	-0.116555	0.629963	0.670802
CBSS-138119.3.peg.2719	85182.2	87489.1	82875.3	-0.0779284	0.524329	0.568811
L-Arabinose_utilization	85126.5	38606.2	131647	1.74908	1.86213e-12	8.7125e-12
DNA_repair,_bacterial_RecFOR_pathway	83004.6	77279.6	88729.6	0.198715	0.122423	0.154429
Queuosine-Archaeosine_Biosynthesis	82834.8	62343.4	103326	0.72719	8.71399e-11	3.46763e-10
GroEL_GroES	82428.7	104045	60812.2	-0.770644	4.69186e-06	1.07801e-05
Peptidoglycan_biosynthesis--gjo	78324.9	51848.1	104802	1.01281	8.83285e-19	8.02231e-18
DNA_repair,_bacterial	78193.7	69663.7	86723.7	0.315899	1.6426e-10	6.27767e-10
L-rhamnose_utilization	77740.8	46650.8	108831	1.21137	1.93535e-08	5.7687e-08
KDO2-Lipid_A_biosynthesis	76246.6	50381	102112	1.0162	5.36613e-16	3.66606e-15
Transcription_initiation,_bacterial_sigma_factors	75181.2	72645.3	77717.1	0.0971505	0.363306	0.4149
Anaerobic_respiratory_reductases	74245.4	80548.3	67942.5	-0.244829	0.0490765	0.0654353
Protein_chaperones	73465.5	92582.1	54348.9	-0.761745	0.00040496	0.000723679
Glycerolipid_and_Glycerophospholipid_Metabolism_in_Bacteria	70136.2	54539.1	85733.3	0.652067	1.04695e-23	1.4433e-22
Arginine_Biosynthesis_extended	68726.9	65854.5	71599.3	0.120579	0.0636356	0.0836911
Ribonucleotide_reduction	67953.2	68426.8	67479.6	-0.0200639	0.824914	0.844607
Entner-Doudoroff_Pathway	66945.2	106583	27307.3	-1.95968	6.95416e-65	5.36861e-63
Pentose_phosphate_pathway	66096.6	48444.4	83748.8	0.787926	1.25027e-12	6.03253e-12
Respiratory_Complex_I	65581.9	17921	113243	2.62603	2.68578e-24	3.91212e-23
pyrimidine_conversions	64577.8	67902.5	61253	-0.148609	0.0108737	0.0164276
tRNA_aminoacylation,_Asp_and_Asn	64497.7	57161.1	71834.2	0.329212	0.000106894	0.00020579
Protein_degradation	63866.2	49364.4	78368	0.665169	5.50031e-09	1.75465e-08
Beta-Glucoside_Metabolism	63210	42042.9	84377	1.00303	1.06099e-22	1.34277e-21
CBSS-176279.3.peg.868	62543.8	55260.2	69827.3	0.336921	0.000853913	0.00145845
Glycine_Biosynthesis	61643.9	66679.9	56607.9	-0.235691	0.0394138	0.0535695
D-Galacturonate_and_D-Glucuronate_Utilization	61154.8	31062.9	91246.7	1.54634	3.14104e-20	3.23317e-19
Multidrug_Resistance_Efflux_Pumps	60393.5	50799.8	69987.1	0.460723	0.00054332	0.000955452
L-fucose_utilization	60223.4	33873.2	86573.6	1.34689	2.60795e-16	1.88163e-15
CBSS-312309.3.peg.1965	59465	47396.2	71533.9	0.592548	5.3697e-08	1.52967e-07
Ribosome_activity_modulation	56409.7	49533.5	63285.9	0.351947	0.0197958	0.0277357
RNA_processing_and_degradation,_bacterial	56079.7	41095.5	71063.8	0.787164	2.57695e-08	7.56428e-08
Ribosome_biogenesis_bacterial	55352.8	47196.1	63509.6	0.427864	1.35492e-08	4.11809e-08
ABC_transporter_oligopeptide_(TC_3.A.1.5.1)	55142.3	74719.6	35564.9	-1.06703	3.57012e-14	2.05682e-13
Na+_translocating_decarboxylases_and_related_biotin-dependent_enzymes	54572.6	60892.6	48252.6	-0.335167	0.000221058	0.000403444
Folate_Biosynthesis	52898.5	49950.8	55846.2	0.160831	0.0123855	0.0184232
Ribosomal_protein_S5p_acylation	52679.1	37318.9	68039.2	0.862438	4.16264e-08	1.19463e-07
CBSS-258594.1.peg.3339	52653.7	35241.3	70066.1	0.988055	2.49819e-13	1.28573e-12
CBSS-83331.1.peg.3039	52057.4	38340.1	65774.7	0.776797	9.63579e-12	4.25076e-11
One-carbon_metabolism_by_tetrahydropterines	51752.4	47733	55771.8	0.224207	0.0118481	0.0176578
Lactose_and_Galactose_Uptake_and_Utilization	50854	31360.8	70347.3	1.16249	8.27615e-23	1.08291e-21
ZZ_gjo_need_homes	50706.6	50085.6	51327.6	0.0353622	0.573204	0.614602
NAD_and_NADP_cofactor_biosynthesis_global	50478.1	40311.8	60644.4	0.588246	1.58691e-10	6.12547e-10
Maltose_and_Maltodextrin_Utilization	50052.3	33179.4	66925.1	1.00969	4.22605e-18	3.47076e-17
tRNA_aminoacylation,_Ile	49748.1	41290	58206.3	0.494537	2.86395e-07	7.41937e-07
Polyamine_Metabolism	49197.6	35329.6	63065.6	0.834417	5.50906e-17	4.08942e-16
Fructooligosaccharides(FOS)_and_Raffinose_Utilization	48799	50526.2	47071.9	-0.101773	0.481855	0.530976
Flagellar_motility	47454.5	37942.7	56966.2	0.582304	0.00216326	0.00352328
Glycine_and_Serine_Utilization	46503.1	48239	44767.2	-0.107396	0.44151	0.4924
tRNA_aminoacylation,_Thr	45480.7	39232.7	51728.7	0.397961	0.000464255	0.000822029
Lysine_Biosynthesis_DAP_Pathway	45114.5	40441.6	49787.4	0.299269	0.00675082	0.0104862
Nitrosative_stress	44919.6	63881.4	25957.9	-1.27744	1.6586e-05	3.58666e-05
DNA_repair,_UvrABC_system	44474.5	48524.8	40424.1	-0.263168	0.00144732	0.00240804
V-Type_ATP_synthase	44456.9	66086.4	22827.3	-1.52232	1.27e-14	7.89096e-14
Periplasmic_Stress_Response	43259.6	29064.8	57454.3	0.977859	7.11227e-09	2.22294e-08
Dipeptidases_(EC_3.4.13.-)	42420.6	32851.6	51989.6	0.660729	2.327e-09	7.74328e-09
tRNA_aminoacylation,_Phe	42188.1	35821	48555.2	0.437918	3.34712e-05	6.85406e-05
Type_I_Restriction-Modification	42085.1	46439.2	37731	-0.299019	0.00297105	0.00478842
Common_Pathway_For_Synthesis_of_Aromatic_Compounds_(DAHP_synthase_to_chorismate)	42007.3	32240.8	51773.9	0.681874	2.55418e-10	9.47995e-10
tRNA_aminoacylation,_Glu_and_Gln	41926.9	35847.1	48006.8	0.420948	1.33918e-08	4.08635e-08
Histidine_Degradation	37587.7	47467.5	27708	-0.772126	1.21904e-05	2.6812e-05
Threonine_and_Homoserine_Biosynthesis	37573.3	28195.4	46951.1	0.734352	1.97176e-13	1.02161e-12
Glycine_reductase,_sarcosine_reductase_and_betaine_reductase	36686.1	48041.6	25330.6	-0.913622	0.000112287	0.000214569
tRNA_aminoacylation,_Leu	36511.7	31072.7	41950.6	0.432689	2.38293e-10	8.9302e-10
Translation_termination_factors_bacterial	36151.9	28266.5	44037.3	0.638895	1.405e-15	9.27057e-15
DNA_repair,_bacterial_MutL-MutS_system	35093.1	31889	38297.1	0.263743	0.00643116	0.0100098
tRNA_aminoacylation,_Lys	34831.4	29509	40153.7	0.443954	9.59016e-10	3.35005e-09
Hydrogenases	34244.6	48053.9	20435.3	-1.22229	2.89242e-08	8.42622e-08
Translation_initiation_factors_bacterial	34171.6	30148.9	38194.4	0.340365	0.00468585	0.00736756
Rubrerythrin	33804.7	30924.8	36684.7	0.244136	0.268316	0.318187
Sucrose_utilization	33492.8	11210.9	55774.8	2.28873	5.17738e-21	5.79266e-20
Histidine_Biosynthesis	33387	24877.2	41896.9	0.750234	4.09826e-11	1.68088e-10
5-FCL-like_protein	33298	24236.1	42360	0.802941	9.54099e-10	3.34802e-09
Coenzyme_A_Biosynthesis	32776.2	27303.2	38249.3	0.485477	1.26484e-06	3.08031e-06
Teichoic_and_lipoteichoic_acids_biosynthesis	32655	26234.4	39075.6	0.573196	2.71876e-06	6.37959e-06
tRNA_aminoacylation,_Ala	32584.7	24417.8	40751.6	0.737102	1.87048e-10	7.11336e-10
Teichuronic_acid_biosynthesis	31744	32079.2	31408.7	-0.0303664	0.819674	0.840356
Aminopeptidases_(EC_3.4.11.-)	31691.2	23813.4	39569	0.731056	6.46983e-12	2.9039e-11
DNA_repair,_bacterial_UmuCD_system	31637.1	32323.6	30950.7	-0.062555	0.407098	0.460146
Purine_Utilization	31130.4	30205.4	32055.4	0.0855769	0.330715	0.382203
Thioredoxin-disulfide_reductase	30947.1	33982.9	27911.3	-0.283244	0.0155611	0.0223404
Stringent_Response,_(p)ppGpp_metabolism	30036.6	23137.2	36935.9	0.673328	5.5397e-10	1.97081e-09
Carbon_monoxide_induced_hydrogenase	29920.3	32692.8	27147.8	-0.264362	0.332341	0.383508
Pyruvate_metabolism_II:_acetyl-CoA,_acetogenesis_from_pyruvate	29859.4	14922.2	44796.6	1.57931	3.82295e-26	7.02695e-25
tRNA_aminoacylation,_Val	29799.1	24691.9	34906.3	0.498606	2.14911e-07	5.62411e-07
tRNA_aminoacylation,_Gly	29756.4	25346.3	34166.4	0.430325	5.72733e-08	1.62555e-07
Copper_homeostasis	29671.9	35404.8	23939	-0.564036	1.27768e-14	7.89096e-14
Glycolate,_glyoxylate_interconversions	29173.9	14176.2	44171.6	1.61369	2.17843e-08	6.46825e-08
DNA_processing_cluster	29073	27543	30603	0.151851	0.0170807	0.024329
tRNA_aminoacylation,_Met	29005.3	26553.8	31456.8	0.244037	0.013805	0.0201084
Riboflavin,_FMN_and_FAD_metabolism	28848.3	20404.4	37292.2	0.867827	5.37909e-14	3.03114e-13
DNA_structural_proteins,_bacterial	28257.4	25079.1	31435.6	0.32461	0.0250068	0.0347842
Bacterial_Chemotaxis	27755	25444.4	30065.6	0.240027	0.0688067	0.0903381
Coenzyme_B12_biosynthesis	27298.8	20929.8	33667.8	0.684675	3.4189e-13	1.74794e-12
Chitin_and_N-acetylglucosamine_utilization	27088.5	25296.8	28880.2	0.190572	0.120551	0.152317
Soluble_cytochromes_and_functionally_related_electron_carriers	26695.4	21631.6	31759.2	0.551907	0.000107484	0.000206412
Deoxyribose_and_Deoxynucleoside_Catabolism	26687.9	28607.2	24768.7	-0.2078	0.000614557	0.00107339
Methylthiotransferases	26049.3	24091.8	28006.8	0.217027	0.00264472	0.00428034
Polyhydroxybutyrate_metabolism	25252	820.548	49683.5	5.89095	1.02311e-290	7.89842e-288
Methanogenesis	25187.3	47642	2732.58	-3.83104	9.98243e-11	3.93185e-10
Translation_elongation_factors_eukaryotic_and_archaeal	25028.5	34560.1	15497	-1.11517	0.00978684	0.0148437
tRNA_processing	24188.3	20701.5	27675	0.418456	9.06629e-09	2.79967e-08
cAMP_signaling_in_bacteria	24067.4	22530.2	25604.6	0.184349	0.0135709	0.0198048
Respiratory_dehydrogenases_1	23738.1	28702.4	18773.8	-0.610657	1.34271e-06	3.21917e-06
Flagellum	23735.4	27391.2	20079.6	-0.44467	0.0244385	0.0340551
tRNA_aminoacylation,_Arg	23538.7	20984.4	26092.9	0.313891	0.000521238	0.000918711
ATP-dependent_RNA_helicases,_bacterial	23488.4	20211.4	26765.5	0.403975	0.00185973	0.00306122
Lactate_utilization	23296.1	11340.7	35251.5	1.62635	8.15544e-20	8.17662e-19
Aromatic_amino_acid_interconversions_with_aryl_acids	23290.6	34359.8	12221.3	-1.47603	2.47014e-10	9.21231e-10
Cobalt-zinc-cadmium_resistance	23129.6	27508.8	18750.3	-0.550754	0.000177179	0.000330392
Predicted_carbohydrate_hydrolases	23084.8	23203.2	29504.3	0.821246	1.39787e-09	4.754e-09
D-ribose_utilization	22713.6	17482.3	27945	0.675419	1.13678e-11	4.98632e-11
tRNA_aminoacylation,_Ser	22296.4	18244.3	26348.6	0.52971	9.63482e-12	4.25076e-11
CBSS-257314.1.peg.752	22016	2660.68	41371.2	3.94669	9.75674e-210	3.7661e-207
YjeE	21749.5	16057.5	27441.4	0.771231	1.31088e-11	5.6854e-11
Inositol_catabolism	21620.7	29516.8	13724.5	-1.09586	1.23768e-07	3.35259e-07
Small_acid-soluble_spore_proteins	21411.6	33255.1	9568.01	-1.71389	0.000419453	0.000746357
Isoprenoid_Biosynthesis	21191.4	16347.1	26035.6	0.669748	6.30473e-09	2.00299e-08
CBSS-296591.1.peg.2330	20207.2	20078.6	20335.8	0.018203	0.861648	0.876406
Signal_peptidase	19423.7	15942.8	22904.6	0.521807	1.01056e-07	2.78626e-07
DNA_Repair_Base_Excision	19130.9	21423.5	16838.3	-0.346874	0.000135067	0.000254321
Capsular_heptose_biosynthesis	19127.4	15961.9	22292.9	0.480856	1.29529e-05	2.84081e-05
RuvABC_plus_a_hypothetical	19052.6	14036.6	24068.5	0.7768	3.10515e-18	2.66353e-17
CRISPRs	19032.3	23314	14750.6	-0.658343	5.76481e-07	1.43562e-06
tRNA_aminoacylation,_Pro	18851.7	15892.8	21810.5	0.456188	3.16219e-09	1.03441e-08
tRNA_modification_Archaea	18613.4	19489.6	17737.3	-0.135788	0.0128912	0.0190286
Formate_hydrogenase	18512.5	21020.9	16004	-0.391447	0.0151821	0.0219487
Recycling_of_Peptidoglycan_Amino_Acids	18224.2	17396.1	19052.3	0.130792	0.320016	0.372628
YbbK	18168.6	17359.3	18977.9	0.1283	0.22809	0.272578
tRNA_aminoacylation,_Cys	17820.1	17152.6	18487.6	0.107949	0.1955	0.238429
Glycerate_metabolism	17730	11145.8	24314.3	1.1233	2.58588e-30	5.87148e-29
Ribosome_LSU_eukaryotic_and_archaeal	17708.6	29289.7	6127.53	-2.17336	6.28952e-07	1.55625e-06
RNA_pseudouridine_syntheses	17561.3	13296.3	21826.4	0.712722	7.2052e-08	2.01537e-07
Pyruvate_Alanine_Serine_Interconversions	17473.9	7328.33	27619.4	1.87952	1.00951e-09	3.51055e-09
Ribosome_SSU_eukaryotic_and_archaeal	17353.5	27600.5	7106.54	-1.88096	2.63506e-05	5.5581e-05
A_Gram-positive_cluster_that_relates_ribosomal_protein_L28P_to_a_set_of_uncharacterized_proteins	17020	22743	11297.1	-1.00671	5.3444e-17	4.04498e-16
Osmoregulation	16926.6	17694.2	16159	-0.130295	0.427189	0.477957
tRNA_aminoacylation,_His	16775.5	12519.3	21031.8	0.746909	1.38324e-12	6.59173e-12
ABC_transporter_branched-chain_amino_acid_(TC_3.A.1.4.1)	16411.2	23172.7	9649.68	-1.25337	2.48355e-09	8.22877e-09
Restriction-Modification_System	16351	15449.5	17252.4	0.158786	0.204815	0.246672
Outer_membrane	16314.7	13030.3	19599.2	0.585667	0.000657848	0.0011387
tRNA_aminoacylation,_Tyr	16276.1	15723.2	16828.9	0.0977255	0.487026	0.53559
Peptidyl-prolyl_cis-trans_isomerase	16272.7	7977.2	24568.2	1.61311	1.55147e-19	1.47868e-18
Cell_division-ribosomal_stress_proteins_cluster	16171.6	15367.5	16975.8	0.143467	0.0485177	0.0648022
Proton-dependent_Peptide_Transporters	15348.8	15918.1	14779.5	-0.106862	0.373417	0.424563
Glycine_cleavage_system	15016.2	13737.2	16295.2	0.245691	0.0270085	0.0374336
Fructose_utilization	14810.4	20941.8	8678.98	-1.25498	9.47264e-07	2.32155e-06
Group_II_intron-associated_genes	14792.2	15155.4	20860.4	-0.0705243	0.6644	0.70235
tRNA_aminoacylation,_Trp	14259.4	13911.4	14607.3	0.070387	0.406322	0.459943
Menaquinone_and_Phylloquinone_Biosynthesis	13964.5	5575.81	22353.1	1.98505	1.31399e-19	1.268e-18
Carbon_Starvation	13661.3	10212.6	17110.1	0.740155	2.73941e-05	5.73122e-05
Programmed_frameshift	13328.3	11106.4	15550.1	0.485077	4.30909e-12	1.98013e-11
Periplasmic_disulfide_interchange	13296.8	9642.53	16951.1	0.810208	1.66407e-07	4.44521e-07
Proline,_4-hydroxyproline_uptake_and_utilization	13244.4	13181.2	13307.7	0.0135757	0.954606	0.962084
DNA_repair,_bacterial_UvrD_and_related_helicases	13221.9	14085.2	12358.6	-0.18829	0.0224176	0.0313522
Staphylococcal_phi-Mu50B-like_prophages	13202.7	14634.4	11771.1	-0.313141	0.0105515	0.015972
Terminal_cytochrome_d_ubiquinol_oxidases	13072	7021.25	19122.7	1.43481	4.22636e-13	2.13252e-12
Iron_acquisition_in_Streptococcus	12848.1	18459.7	7236.53	-1.33743	6.34147e-09	2.0064e-08
CBSS-257314.1.peg.676	12845.1	18508.7	7181.42	-1.35655	1.0794e-12	5.27403e-12
Dehydrogenase_complexes	12795	19991	5599.03	-1.78784	1.29433e-06	3.14222e-06
Alanine_biosynthesis	12782.2	12922.1	12642.3	-0.0313454	0.733363	0.767149
Choline_and_Betaine_Uptake_and_Betaine_Biosynthesis	12775.9	11244.3	14307.4	0.346334	0.0115995	0.017388
Beta-lactamase	12584.8	13107.2	12062.4	-0.119672	0.308562	0.360881
CBSS-84588.1.peg.1247	12426.3	15615.3	9237.32	-0.752774	2.7822e-05	5.80501e-05
Redox-dependent_regulation_of_nucleus_processes	12137.6	17846.9	6428.32	-1.46536	3.24535e-18	2.7532e-17
HPr_catabolite_repression_system	12056.4	14045	10067.7	-0.477924	0.00308562	0.00496271
LOS_core_oligosaccharide_biosynthesis	11913.3	10878	12948.6	0.250596	0.0623426	0.0821305
Polyprenyl_Diphosphate_Biosynthesis	11891.7	7306.29	16477.1	1.16829	5.96802e-15	3.74578e-14
Na(+)_H(+)_antiporter	11689	6661.81	16716.2	1.31781	1.22634e-11	5.34876e-11
Thiamin_biosynthesis	11410.3	12050.9	10769.8	-0.161206	0.355289	0.406948
Cysteine_Biosynthesis	11155.6	8985.29	13325.9	0.565435	0.00108081	0.00182979
Alpha-Amylase_locus_in_Streptocococcus	10797.4	8565.03	13029.8	0.598842	0.0116764	0.0174693
Two_cell_division_clusters_relating_to_chromosome_partitioning	10647.6	12393.8	8901.3	-0.476726	1.31249e-06	3.16639e-06
Lysine_degradation	10585.8	17146.4	4025.08	-2.07721	3.87462e-29	8.30891e-28
Glutathione-regulated_potassium-efflux_system_and_associated_functions	10545.4	8562.31	12528.5	0.548094	1.72172e-07	4.56758e-07
CBSS-323097.3.peg.2594	10451.8	10687.1	10216.4	-0.0651166	0.258105	0.307021
Propionyl-CoA_to_Succinyl-CoA_Module	10368.6	7525.76	13211.5	0.806429	1.91097e-05	4.12086e-05
COG2363	10263.1	6729.28	13797	1.02927	2.3284e-08	6.88707e-08
Lacto-N-Biose_I_and_Galacto-N-Biose_Metabolic_Pathway	10210.3	8602.59	11818	0.454846	0.0187861	0.0265135
Heme,_hemin_uptake_and_utilization_systems_in_GramPositives	10186.9	11949.1	8424.72	-0.502826	2.23229e-05	4.76057e-05
Ethanolamine_utilization	10183	11030.3	9335.79	-0.239489	0.131175	0.164394
Lipoprotein_sorting_system	9881.29	7098.06	12664.5	0.832405	1.25006e-09	4.30823e-09
CBSS-49338.1.peg.459	9763.27	9005.69	10520.9	0.222656	0.275911	0.325693
Methylglyoxal_Metabolism	9566.4	9778.25	9354.54	-0.0632647	0.793859	0.818237
Lysine_fermentation	9279.46	15650.8	2908.07	-2.40422	6.38955e-26	1.07233e-24
Murein_Hydrolases	9222.54	6797.2	11647.9	0.774205	5.18764e-08	1.48328e-07
Housecleaning_nucleoside_triphosphate_pyrophosphatases	9188.76	10139.2	8238.32	-0.299121	0.00119055	0.00200004
Chorismate_Synthesis	9073.43	5389.86	12757	1.2338	4.89641e-10	1.77466e-09
Cold_shock,_CspA_family_of_proteins	9052.63	7963.79	10141.5	0.345226	0.137125	0.171295
Murein_hydrolase_regulation_and_cell_death	8995.68	7175.96	10815.4	0.591202	9.88965e-13	4.86293e-12
A_Hypothetical_Protein_Related_to_Proline_Metabolism	8928.31	7264.83	10591.8	0.543556	3.1038e-16	2.21865e-15
Anaerobic_benzoate_metabolism	8558.22	8231.86	8884.58	0.108261	0.716809	0.75187
CBSS-262719.3.peg.410	8508.66	7992.22	9025.11	0.175069	0.0535219	0.0712395
Arginine_Deiminase_Pathway	8495.72	9476.31	7515.13	-0.332205	0.0901051	0.116713
Trehalose_Biosynthesis	8438.47	10369.8	6507.14	-0.668281	0.000212771	0.000392626
Nudix_proteins_(nucleoside_triphosphate_hydrolases)	8409.28	7390.95	9427.61	0.350831	1.40743e-08	4.26093e-08
Sporulation_gene_orphans	8369.37	10462.4	6276.29	-0.729673	0.00177021	0.00292009
Proline_Synthesis	8240.54	6444.79	10036.3	0.638137	7.78876e-12	3.47568e-11
Tryptophan_synthesis	8176.64	4214.89	12138.4	1.51014	1.26986e-10	4.95118e-10
Exopolysaccharide_Biosynthesis	8142.81	6965.79	9319.84	0.419331	6.93189e-06	1.56474e-05
At3g21300	7863.5	8485.7	7241.29	-0.228714	0.00277141	0.00447599
Lipoprotein_Biosynthesis	7811.72	7394.09	8229.35	0.154251	0.0895048	0.116131
Nitrate_and_nitrite_ammonification	7802.67	4976.43	10628.9	1.08239	9.97022e-06	2.22252e-05
Sporulation-associated_proteins_with_broader_functions	7600.75	6713.32	8488.19	0.338082	0.000124274	0.000235146
DNA_repair,_bacterial_RecBCD_pathway	7510.89	7353.23	7668.55	0.0604297	0.270374	0.319646
Mannitol_Utilization	7370.53	791.563	13949.5	4.12092	1.53694e-157	3.95507e-155
TCA_Cycle	7193.1	7717.66	6668.54	-0.20865	0.366325	0.417114
Ribonuclease_H	7175.88	8063.91	6287.86	-0.358283	3.21348e-05	6.63318e-05
Glycerol_and_Glycerol-3-phosphate_Uptake_and_Utilization	7155.61	9848.82	4462.4	-1.13592	2.25348e-11	9.5587e-11
ABC_transporter_dipeptide_(TC_3.A.1.5.2)	6995.24	8375.6	5614.89	-0.57446	9.68192e-05	0.0001878
CBSS-281090.3.peg.464	6930.99	6102.16	7759.81	0.34596	0.00119173	0.00200004
Synechocystis_experimental	6859.5	5074.06	8644.94	0.765638	1.13177e-07	3.08738e-07
Methanogenesis_from_methylated_compounds	6767.84	10290.2	3245.53	-1.53226	0.0142141	0.0206653
Aromatic_amino_acid_degradation	6751.44	9638.9	3863.97	-1.29583	1.98063e-05	4.25918e-05
Heme_and_Siroheme_Biosynthesis	6605.1	6612.88	6597.32	-0.00329378	0.975402	0.977637
Chorismate:_Intermediate_for_synthesis_of_PAPA_antibiotics,_PABA,_anthranilate,_3-hydroxyanthranilate_and_more.	6072.14	3584.58	8559.7	1.24379	3.33145e-08	9.66873e-08
tRNA_nucleotidyltransferase	6057.57	6987.11	5128.04	-0.445301	8.63714e-05	0.000169666
CBSS-56780.10.peg.1536	5988.72	4661.43	7316	0.647334	2.51368e-05	5.3166e-05
Lipid_A-Ara4N_pathway_(_Polymyxin_resistance_)	5895.07	5181.55	6608.6	0.349877	0.000632155	0.00109668
Zinc_resistance	5844.09	5691.73	5996.44	0.0750782	0.530281	0.574161
D-Tagatose_and_Galactitol_Utilization	5832.55	3717.37	7947.74	1.08942	2.99491e-09	9.83859e-09
Translation_elongation_factor_G_family	5794.41	2646.21	8942.6	1.72858	2.64398e-09	8.72288e-09
Formate_dehydrogenase	5752.26	11349.1	155.398	-5.66452	9.59511e-19	8.61329e-18
YcfH	5658.59	5878.79	5438.38	-0.112059	0.196285	0.239009
Nucleoside_triphosphate_pyrophosphohydrolase_MazG	5641.24	5424.19	5858.29	0.110769	0.194317	0.237362
Flavodoxin	5615.14	4726.81	6503.47	0.457262	0.0132523	0.0194872
N-linked_Glycosylation_in_Bacteria	5607.07	6587.01	4627.14	-0.508605	6.25865e-06	1.42527e-05
Spore_Coat	5602.81	8208.43	2997.18	-1.38834	0.00368096	0.00587129
Transport_of_Iron	5462.78	6114.52	4811.05	-0.34507	0.00111767	0.00188805
LMPTP_YfkJ_cluster	5351.4	4342.28	6360.51	0.549212	4.28239e-06	9.92794e-06
Phage_tail_fiber_proteins	5180.04	2059.22	8300.86	1.96521	1.25017e-08	3.82988e-08
N-Acetyl-Galactosamine_and_Galactosamine_Utilization	5112.12	3664.49	6559.75	0.833299	5.09957e-05	0.000102256
Alginate_metabolism	5076.24	6997.46	3155.03	-1.14698	1.16449e-25	1.83467e-24
NiFe_hydrogenase_maturation	5011.9	6419.4	3604.4	-0.830093	1.34776e-10	5.22848e-10
Control_of_cell_elongation_-_division_cycle_in_Bacilli	4982.42	4888.95	5075.88	0.0538611	0.767935	0.793635
Trehalose_Uptake_and_Utilization	4958.29	4187.24	5729.34	0.451175	0.000218439	0.000399609
Acetoin,_butanediol_metabolism	4956.91	9099.53	814.289	-3.44252	1.40985e-45	6.0467e-44
Glutathione:_Non-redox_reactions	4805.38	4432.13	5178.63	0.224115	0.040898	0.0550573
Terminal_cytochrome_C_oxidases	4787.92	2278.73	7297.12	1.63349	1.3753e-05	3.00773e-05
Macromolecular_synthesis_operon	4724.71	4032.31	5417.1	0.424069	0.00692523	0.0106998
Biogenesis_of_c-type_cytochromes	4714.48	3432.16	5996.81	0.803173	1.15246e-13	6.13586e-13
Streptococcus_pyogenes_Virulome	4637.42	4620.64	4654.21	0.00999724	0.98385	0.98385
Arginine_and_Ornithine_Degradation	4616.97	4386.51	4847.43	0.143294	0.363976	0.415051
Universal_stress_protein_family	4578.55	4381.52	4775.57	0.122319	0.665049	0.70235
KH_domain_RNA_binding_protein_YlqC	4466.63	4749.69	4183.58	-0.181969	0.268848	0.318329
Alkanesulfonate_assimilation	4453.22	6106.52	2799.91	-1.1147	3.20865e-07	8.25693e-07
CBSS-269801.1.peg.1715	4390.4	4385.3	4395.5	0.00290077	0.963806	0.967566
Uracil-DNA_glycosylase	4319.06	4278.62	4359.49	0.0275428	0.667716	0.704203
YrdC-YciO	4282.39	4726.34	3838.45	-0.299762	5.80431e-05	0.000114896
Fermentations:_Lactate	4234.25	4059.68	4408.83	0.116547	0.726392	0.760888
Molybdenum_cofactor_biosynthesis	4150.55	4893.71	3407.39	-0.520414	0.000121841	0.000231109
Sortase	4105.26	4720.17	3490.36	-0.426347	0.19662	0.239041
Threonine_degradation	4094.49	5040.89	3148.08	-0.66864	0.0193444	0.0271525
CBSS-342610.3.peg.283	4049.3	4010.81	4087.79	0.0274178	0.786953	0.812203
Hfl_operon	3889.31	5961.66	1816.96	-1.70068	5.46924e-17	4.08942e-16
Dihydroxyacetone_kinases	3815.58	4856.02	2775.14	-0.801244	4.57157e-05	9.19075e-05
Recycling_of_Peptidoglycan_Amino_Sugars	3815.54	4327.64	3303.45	-0.388774	0.000356897	0.000642248
Ammonia_assimilation	3802.77	3636.02	3969.51	0.126773	0.19111	0.234186
Iojap	3769.62	3897.41	3641.84	-0.0974666	0.276376	0.325744
Lipoic_acid_metabolism	3754.48	4021.76	3487.2	-0.204409	0.284627	0.334957
Butanol_Biosynthesis	3681.83	4893.55	2470.12	-0.977999	4.58787e-06	1.06043e-05
Triacylglycerol_metabolism	3673.44	5226.5	2120.39	-1.29458	4.95694e-14	2.81379e-13
Putative_sugar_ABC_transporter_(ytf_cluster)	3667.98	2780.92	4555.04	0.700668	0.0152783	0.0220161
Conserved_gene_cluster_possibly_involved_in_RNA_metabolism	3656.06	4739.12	2572.99	-0.878707	5.16196e-13	2.57099e-12
D-galactarate,_D-glucarate_and_D-glycerate_catabolism	3646.36	3792.35	3500.36	-0.114909	0.469242	0.51899
CBSS-350688.3.peg.1509	3641.38	4328.14	2954.61	-0.548724	0.000204423	0.000379361
Proteasome_bacterial	3609.68	3901.9	3317.46	-0.233147	0.131622	0.164688
Regulatory_Intramembrane_Proteolysis_Pathways	3570.28	4426.37	2714.19	-0.680194	0.113442	0.144755
Hydantoin_metabolism	3497.44	3705.92	3288.97	-0.17108	0.416895	0.468476
H2:CoM-S-S-HTP_oxidoreductase	3453.44	6793.02	113.858	-5.3513	1.04414e-15	7.00936e-15
SigmaB_stress_responce_regulation	3430.78	4897.05	1964.51	-1.30826	2.90386e-11	1.22501e-10
Acetone_Butanol_Ethanol_Synthesis	3422.01	2973.12	3870.9	0.373836	0.226471	0.271064
D-gluconate_and_ketogluconates_metabolism	3393.14	4757.97	2028.31	-1.20765	9.19684e-05	0.000179292
Selenocysteine_metabolism	3352.07	3216.01	3488.13	0.116355	0.516384	0.563373
ABC_transporter_alkylphosphonate_(TC_3.A.1.9.1)	3343.77	5173.56	1513.97	-1.7458	8.89537e-10	3.1501e-09
CBSS-257314.1.peg.488	3244.53	4541.45	1947.61	-1.21518	1.12276e-13	6.01926e-13
Polysaccharide_deacetylases	3136.18	4421.82	1850.55	-1.24826	3.56199e-11	1.47842e-10
Listeria_surface_proteins:_Internalin-like_proteins	3113.44	3805.04	2421.83	-0.639591	0.0425981	0.0571926
Cadmium_resistance	3073.96	4210.92	1937	-1.11642	3.27455e-16	2.31922e-15
LMPTP_YwlE_cluster	3038.54	5490.79	586.282	-3.21294	2.16714e-92	4.18257e-90
CBSS-316057.3.peg.3521	2999.29	2298.31	3700.27	0.674322	0.029807	0.0409853
Sulfatases_and_sulfatase_modifying_factor_1	2992.94	2842.51	3143.36	0.144357	0.418077	0.469122
Serotype_determining_Capsular_polysaccharide_biosynthesis_in_Staphylococcus	2895.41	3497.23	2293.59	-0.604102	0.0040131	0.00637472
Serine_Biosynthesis	2879.08	2129.23	3628.92	0.766358	1.56588e-08	4.70374e-08
Phage_capsid_proteins	2869.55	3024.49	2714.61	-0.154504	0.523512	0.568811
Zinc_regulated_enzymes	2849.86	3334.46	2365.25	-0.495144	1.31751e-06	3.16859e-06
Capsular_Polysaccharides_Biosynthesis_and_Assembly	2848.09	3913.37	1782.82	-1.12984	4.8054e-13	2.40894e-12
ATP-dependent_Nuclease	2717.15	2651.91	2782.38	0.0693767	0.552585	0.596637
rRNA_modification_Archaea	2703.77	4616.35	791.203	-2.49209	2.76493e-14	1.61706e-13
Valine_degradation	2698.38	3478.7	1918.05	-0.834772	0.0284264	0.0392579
Xanthosine_utilization_(xap_region)	2693.44	1786.33	3600.55	1.00551	6.43061e-09	2.0263e-08
Rrf2_family_transcriptional_regulators	2682.04	3277.25	2086.83	-0.648526	2.13439e-05	4.56441e-05
Spore_Core_Dehydration	2652.3	2643.76	2660.85	0.00916064	0.945098	0.953746
ABC_transporter_peptide_(TC_3.A.1.5.5)	2637.62	2070.03	3205.22	0.62569	0.00220567	0.0035848
YeiH	2578.66	1709.56	3447.75	1.00523	1.2163e-07	3.30628e-07
CBSS-316057.3.peg.659	2567.71	1189.58	3945.84	1.71237	1.29462e-13	6.84551e-13
Toxin-antitoxin_systems_(other_than_RelBE_and_MazEF)	2539.57	3202.87	1876.27	-0.767102	1.62338e-05	3.53028e-05
Cell_Division_Cluster	2523.1	2749.93	2296.27	-0.259414	0.0296108	0.0408206
Methylcitrate_cycle	2486.83	921.107	4052.55	2.0393	2.46563e-05	5.2437e-05
CBSS-323850.3.peg.3269	2424.12	1212.45	3635.79	1.56894	5.02734e-12	2.283e-11
RNA_polymerase_archaeal	2419.01	4463.01	375.006	-3.35479	1.25748e-09	4.31454e-09
CMP-N-acetylneuraminate_Biosynthesis	2415.43	2452.56	2378.3	-0.0442016	0.8554	0.871199
Bacitracin_Stress_Response	2373.71	3205.6	1541.82	-1.05251	1.70122e-14	1.02605e-13
Proteasome_subunit_alpha_archaeal_cluster	2360.03	4162.28	557.782	-2.79039	2.1209e-10	7.98699e-10
Twin-arginine_translocation_system	2341.63	2493.81	2189.45	-0.187431	0.180063	0.221351
Putrescine_utilization_pathways	2334.23	3397.38	1271.08	-1.37787	0.000355622	0.000641449
Streptococcal_Hyaluronic_Acid_Capsule	2309.14	2325.77	2292.51	-0.0205129	0.842134	0.859957
Orphan_regulatory_proteins	2297.24	2584.83	2009.65	-0.362422	0.000914868	0.00155911
Widespread_colonization_island	2296.66	1371.79	3221.53	1.22353	5.14042e-11	2.0777e-10
Cell_envelope-associated_LytR-CpsA-Psr_transcriptional_attenuators	2293.94	2195.68	2392.21	0.123233	0.410042	0.462796
Bacterial_hemoglobins	2293.53	2394.25	2192.82	-0.126317	0.39956	0.452952
Salicylate_and_gentisate_catabolism	2276.44	1292.84	3260.05	1.32617	1.6189e-13	8.50198e-13
CBSS-316057.3.peg.1308	2267.25	2152.56	2381.93	0.145171	0.396913	0.450613
Phospholipid_and_Fatty_acid_biosynthesis_related_cluster	2210.39	3925.05	495.73	-2.93228	1.46372e-21	1.68655e-20
RNA_3'-terminal_phosphate_cyclase	2204.92	2597.26	1812.58	-0.51443	0.0167517	0.0239044
Anaerobic_Oxidative_Degradation_of_L-Ornithine	2203.7	2835.79	1571.61	-0.831474	0.017562	0.0249226
CBSS-354.1.peg.2917	2191.58	3138.3	1244.85	-1.32415	7.97052e-11	3.18821e-10
Phosphoenolpyruvate_phosphomutase	2188.34	2639.38	1737.3	-0.599814	0.000673866	0.00116381
Cobalamin_synthesis	2178.33	650.105	3706.56	2.49616	9.72479e-44	3.75377e-42
CBSS-222523.1.peg.1311	2167.28	3351.5	983.046	-1.76041	4.88953e-26	8.38826e-25
CBSS-246196.1.peg.364	2157.58	735.559	3579.61	2.24941	5.1635e-16	3.55913e-15
Serine_endopeptidase_(EC_3.4.21.-)	2135.68	1750.33	2521.04	0.515763	0.108992	0.139308
Persister_Cells	2135.39	2989.09	1281.69	-1.20703	1.8688e-06	4.4255e-06
CBSS-224911.1.peg.435	2130.59	1858.5	2402.69	0.368712	0.0259535	0.0360361
Methionine_Degradation	2120.64	2246.12	1995.17	-0.169322	0.462629	0.512766
Hyperosmotic_potassium_uptake	2102.5	2520.57	1684.44	-0.57939	3.34079e-05	6.85406e-05
Resistance_to_Vancomycin	2101.88	2627.26	1576.51	-0.734866	2.89806e-10	1.06538e-09
Phage_integration_and_excision	2091.16	2924.49	1257.84	-1.21377	2.52972e-18	2.21925e-17
Lactose_utilization	2071.41	1800.44	2342.39	0.378128	0.0134182	0.0196563
CBSS-196164.1.peg.1690	2066.91	3188.26	945.559	-1.74334	7.59926e-23	1.01149e-21
Type_IV_pilus	2047.3	1414.86	2679.73	0.913715	1.15682e-05	2.55161e-05
NAD_regulation	2045.58	1336.52	2754.64	1.03147	3.14821e-05	6.55098e-05
Dipicolinate_Synthesis	1984.06	3459.51	508.606	-2.62783	1.75626e-07	4.64327e-07
Unspecified_monosaccharide_transport_cluster	1961.66	1900.47	2022.84	0.0903072	0.49288	0.541257
Two-component_regulatory_systems_in_Campylobacter	1948.63	1145.7	2751.56	1.25375	2.07102e-09	6.92135e-09
Pseudouridine_Metabolism	1943.46	2936.12	950.797	-1.60468	2.02352e-09	6.792e-09
Mercuric_reductase	1942.13	2919.81	964.437	-1.54387	0.000215781	0.000395684
Streptococcus_pyogenes_recombinatorial_zone	1940.71	2527.72	1353.7	-0.896004	6.17008e-08	1.73211e-07
Phage_packaging_machinery	1922	2290.74	1553.25	-0.555842	0.00705249	0.010852
Pyrrolysine	1920.03	3012.91	1168.17	-1.73347	0.0033447	0.00536821
Two-component_Response_Regulator_of_Virulence_ResDE	1903.35	2661.86	1144.84	-1.20404	6.2615e-07	1.5543e-06
Inorganic_Sulfur_Assimilation	1869.82	2270.22	1469.43	-0.620607	0.0127143	0.0188396
Transport_of_Zinc	1843.62	1358.27	2328.98	0.776122	5.36039e-10	1.92476e-09
BlaR1_Family_Regulatory_Sensor-transducer_Disambiguation	1842.73	2045.95	1639.51	-0.318907	0.0145907	0.0211729
Denitrification	1842.15	2840.18	844.115	-1.7334	6.49102e-14	3.60508e-13
dTDP-rhamnose_synthesis	1835.42	1203.14	2467.69	1.02201	0.000160758	0.00030196
HtrA_and_Sec_secretion	1824.94	1855.57	1794.31	-0.0475467	0.846469	0.863242
Propanediol_utilization	1805	1682.54	1927.45	0.193665	0.414207	0.466814
Streptococcal_Mga_Regulon	1748.65	3250.51	246.798	-3.38987	2.23185e-07	5.8209e-07
Alkaloid_biosynthesis_from_L-lysine	1748.32	2941.72	554.919	-2.3083	4.49563e-07	1.13419e-06
Autoinducer_2_(AI-2)_transport_and_processing_(lsrACDBFGE_operon)	1728.15	2033.26	1423.03	-0.504152	0.119967	0.152076
Glutamate_transporter_involved_in_acid_tolerance_in_Streptococcus	1716.81	1960.24	1473.39	-0.408027	0.0587065	0.0776051
Peptide_methionine_sulfoxide_reductase	1709.62	1753.09	1666.15	-0.0728605	0.687236	0.722815
Sex_pheromones_in_Enterococcus_faecalis_and_other_Firmicutes	1699.97	1055.13	2344.8	1.10203	0.0192529	0.0270732
ECF_class_transporters	1693.4	1643.15	1743.64	0.0858994	0.478109	0.52804
YaaA	1687.52	971.604	2403.44	1.29478	3.78864e-09	1.22892e-08
Translation_initiation_factors_eukaryotic_and_archaeal	1670.03	3137.44	202.62	-3.76079	3.2114e-14	1.86406e-13
Coenzyme_F420_hydrogenase	1644.31	3275.88	12.7376	-7.21203	3.99776e-26	7.03015e-25
Competence_in_Streptococci	1642.63	1559.24	1726.02	0.144221	0.636704	0.676114
CBSS-176279.3.peg.1262	1638.34	1723.54	1553.13	-0.150086	0.258993	0.307605
Pyrimidine_utilization	1638.12	1778.74	1497.49	-0.244021	0.433146	0.48392
Fructose_and_Mannose_Inducible_PTS	1607.31	554.142	2660.47	2.19164	6.08497e-08	1.71445e-07
DNA_repair,_bacterial_DinG_and_relatives	1595.41	1785.68	1405.14	-0.34422	0.00688189	0.0106683
Conjugative_transposon,_Bacteroidales	1594.65	660.287	2529.01	1.89766	7.23896e-09	2.25342e-08
Omega_peptidases_(EC_3.4.19.-)	1562.44	1334.81	1790.07	0.420254	0.0275396	0.0381014
Phosphorylcholine_incorporation_in_LPS	1529.79	1555.3	1504.28	-0.0477173	0.746792	0.778034
DNA_replication,_archaeal	1524.12	2856.65	191.598	-3.74498	6.32738e-17	4.65213e-16
Carotenoids	1511.52	2947.29	75.7433	-5.21814	4.21978e-90	6.51534e-88
Poly-gamma-glutamate_biosynthesis	1493.4	2209.38	777.428	-1.50048	2.50548e-20	2.61383e-19
Gram_Positive_Competence	1485.24	1271.96	1698.52	0.413986	0.0409061	0.0550573
p-Aminobenzoyl-Glutamate_Utilization	1479.04	1536.65	1421.43	-0.110888	0.557526	0.601131
DNA-binding_regulatory_proteins,_strays	1449.14	1466.9	1431.38	-0.0351444	0.802804	0.826353
Protection_from_Reactive_Oxygen_Species	1435.84	268.956	2602.73	3.13039	4.1151e-11	1.68088e-10
CBSS-345072.3.peg.1318	1424.07	2189.9	658.247	-1.69674	4.72454e-07	1.18806e-06
Phd-Doc,_YdcE-YdcD_toxin-antitoxin_(programmed_cell_death)_systems	1423.09	1976.3	869.873	-1.16691	2.50434e-05	5.31141e-05
Energy-conserving_hydrogenase_(ferredoxin)	1416.93	1516.36	1317.49	-0.200542	0.421264	0.472012
Proteasome_eukaryotic	1400.53	2044.22	756.833	-1.39072	0.000390681	0.000701408
(GlcNAc)2_Catabolic_Operon	1393.03	1582.28	1203.79	-0.392185	0.0346193	0.0473028
L-ascorbate_utilization_(and_related_gene_clusters)	1390.48	436.188	2344.77	2.35681	1.01475e-09	3.51293e-09
CBSS-393121.3.peg.1913	1384.37	1686.02	1082.71	-0.63762	1.47898e-08	4.46003e-08
Lipopolysaccharide_assembly	1368.96	1621.5	1116.41	-0.534206	0.00809931	0.0124307
Catechol_branch_of_beta-ketoadipate_pathway	1358.27	2369.84	346.698	-2.74746	1.01226e-36	3.00563e-35
Glutaredoxins	1345.84	1138.5	1553.19	0.446232	0.00431185	0.0068033
Legionaminic_Acid_Biosynthesis	1344.76	1501.72	1187.81	-0.335329	0.127963	0.160891
ATP-dependent_efflux_pump_transporter_Ybh	1334.3	2054.9	613.705	-1.72774	4.13526e-15	2.61674e-14
Phage_tail_proteins_2	1322.62	1425.09	1220.14	-0.222053	0.299345	0.351207
Unknown_carbohydrate_utilization_(_cluster_Ydj_)	1313.06	1376.89	1249.22	-0.132441	0.807112	0.829682
CBSS-316273.3.peg.2378	1234.81	859.007	1610.62	0.900082	7.07831e-06	1.59314e-05
Isoleucine_degradation	1207.69	990.383	1424.99	0.521991	0.00411146	0.00651755
CBSS-265072.7.peg.546	1205.73	746.734	1664.73	1.13245	0.000579098	0.00101375
Ubiquinone_Menaquinone-cytochrome_c_reductase_complexes	1202.46	454.618	1950.3	2.01568	9.98984e-06	2.22252e-05
Polyglycerolphosphate_lipoteichoic_acid_biosynthesis	1177.69	1210.93	1144.46	-0.0795581	0.813683	0.835324
Ketoisovalerate_oxidoreductase	1164.36	1605.61	723.113	-1.1411	5.77693e-08	1.63362e-07
Adhesins_in_Staphylococcus	1141.67	1084.47	1198.88	0.139606	0.737791	0.769695
eukaryotic_rRNA_modification_and_related_functions	1141.37	1721.96	560.788	-1.55414	0.000563829	0.000989263
Siderophore_Pyoverdine	1112.6	1156.13	1069.06	-0.111248	0.630876	0.670849
Glycolysis_and_Gluconeogenesis,_including_Archaeal_enzymes	1112.57	2157.95	67.1892	-4.75927	1.33001e-21	1.5557e-20
EC699-706	1105.51	1199.49	1011.52	-0.242679	0.31648	0.369068
Thermosome,_archaeal	1101.53	1588.91	614.146	-1.32274	0.00191649	0.00314126
Adhesion_of_Campylobacter	1087.42	386.812	1788.02	2.14716	1.76235e-08	5.2734e-08
Extracellular_Polysaccharide_Biosynthesis_of_Streptococci	1065.03	1193.33	936.735	-0.347736	0.0228813	0.0319427
Ubiquinone_Biosynthesis	1055.91	1199.91	911.901	-0.39528	0.00509447	0.00797755
Listeria_Pathogenicity_Island_LIPI-1_extended	1039.93	780.735	1299.13	0.723962	0.00827314	0.0126723
L-Cystine_Uptake_and_Metabolism	1031.09	1224.79	837.386	-0.545941	2.73531e-05	5.73122e-05
Hypothetical_Coupled_to_RecF	1023.58	1191.71	855.454	-0.476777	0.000208569	0.000386127
DNA_phosphorothioation	1016.66	917.829	1115.49	0.277369	0.323861	0.37597
Heme_biosynthesis_orphans	1006.16	746.904	1265.41	0.755857	4.11893e-05	8.30238e-05
Inteins	995.694	1215.36	776.026	-0.645846	7.81006e-09	2.42143e-08
Urea_decomposition	987.369	838.094	1136.64	0.428641	0.240079	0.28602
Sulfate_reduction-associated_complexes	970.464	1294.71	646.215	-0.983646	0.00173013	0.00286009
Phenylalanine_and_Tyrosine_Branches_from_Chorismate	967.369	1165.39	769.35	-0.599128	5.32561e-07	1.33054e-06
Melibiose_Utilization	962.807	736.084	1189.53	0.686033	0.00242276	0.00392935
ABC_transporter_tungstate_(TC_3.A.1.6.2)	946.213	1544.55	347.878	-2.12139	1.32843e-15	8.84096e-15
CO2_uptake,_carboxysome	944.883	1303.78	585.982	-1.13604	5.69287e-05	0.000113271
SpoVS_protein_family	934.095	1569.67	298.524	-2.30438	1.65082e-07	4.44053e-07
Putative_diaminopropionate_ammonia-lyase_cluster	933.739	1172	695.475	-0.735421	0.0350747	0.0478403
Synthesis_of_osmoregulated_periplasmic_glucans	926.408	945.099	907.718	-0.0574303	0.735736	0.76859
Spore_germination	919.057	1345.53	492.587	-1.42876	3.27579e-07	8.4017e-07
CBSS-393133.3.peg.2787	909.429	1394.01	424.849	-1.69302	3.91268e-11	1.61529e-10
P38_MAP_kinase_pathways	908.377	1290.45	526.308	-1.2529	0.00189292	0.00310922
Arsenic_resistance	906.816	1125.56	688.071	-0.703596	0.00121026	0.00202234
Putative_TldE-TldD_proteolytic_complex	901.212	1114.08	688.348	-0.692405	3.41591e-07	8.70325e-07
Phage_shock_protein_(psp)_operon	887.471	919.197	855.745	-0.10222	0.679827	0.715998
Nitrogen_fixation	886.312	1253.76	518.864	-1.27128	1.66865e-26	3.22049e-25
Transport_of_Nickel_and_Cobalt	868.475	929.385	807.564	-0.202706	0.105791	0.135665
CBSS-326442.4.peg.1852	859.592	711.623	1007.56	0.502237	6.02849e-06	1.37896e-05
Creatine_and_Creatinine_Degradation	859.489	730.111	988.867	0.435621	0.0152858	0.0220161
Transport_of_Manganese	850.906	978.46	723.353	-0.429138	0.115681	0.147369
CBSS-89187.3.peg.2957	827.501	857.31	797.693	-0.102845	0.558846	0.601714
CBSS-316273.3.peg.227	825.546	1480.96	170.133	-3.02188	1.64327e-13	8.57167e-13
Pyrroloquinoline_Quinone_biosynthesis	819.637	691.256	948.017	0.452888	0.0126497	0.01878
Uptake_of_selenate_and_selenite	802.668	1068.07	537.265	-0.984155	6.5586e-07	1.61765e-06
CBSS-203122.12.peg.188	796.717	1160.11	433.322	-1.40905	9.12477e-11	3.61247e-10
SpeB-SpeF_extended_regulon	781.424	574.272	988.577	0.746596	0.12419	0.156403
Hemin_transport_system	775.571	876.724	674.418	-0.375141	0.101662	0.131024
tRNA-dependent_amino_acid_transfers	768.087	1245.98	290.191	-2.0707	6.6151e-14	3.64776e-13
rRNA_modification_Bacteria	760.783	983.098	538.469	-0.865074	1.00652e-13	5.51088e-13
Cyanobacterial_Circadian_Clock	759.348	750.533	768.163	0.0336344	0.841985	0.859957
Alpha-acetolactate_operon	752.507	993.399	511.615	-0.91925	0.0409364	0.0550573
Glutathione:_Biosynthesis_and_gamma-glutamyl_cycle	747.773	798.645	696.902	-0.195288	0.20259	0.244757
Formaldehyde_assimilation:_Ribulose_monophosphate_pathway	729.68	1203.8	255.564	-2.20193	3.7696e-15	2.40507e-14
RNA_polymerase_archaeal_initiation_factors	728.298	1384.04	72.5596	-3.94779	3.17823e-11	1.32627e-10
Glutathione:_Redox_cycle	727.449	784.086	670.813	-0.221735	0.416177	0.468351
Sporulation-related_Hypotheticals	674.321	771.667	576.974	-0.412015	0.189954	0.233139
SeqA_and_Co-occurring_Genes	645.896	364.335	927.456	1.32153	3.2586e-05	6.70838e-05
Phosphoglycerate_transport_system	631.818	666.345	597.292	-0.15682	0.524603	0.568811
Metallocarboxypeptidases_(EC_3.4.17.-)	624.587	927.165	322.01	-1.51697	2.99496e-15	1.92676e-14
Colanic_acid_biosynthesis	591.115	659.452	522.777	-0.327711	0.329545	0.381422
trimethylamine_N-oxide_(TMAO)_reductase	584.658	406.581	762.734	0.885787	0.0134705	0.0196955
CBSS-323850.3.peg.3142	575.975	556.121	595.828	0.0992042	0.50746	0.555687
Adaptation_to_d-cysteine	571.556	667.977	475.135	-0.489098	0.000126752	0.000239249
Spliceosome	569.511	868.212	270.809	-1.59607	0.00155002	0.00256784
Fructoselysine_(Amadori_product)_utilization_pathway	567.958	694.986	440.93	-0.638246	0.0918881	0.118625
Regulation_of_Oxidative_Stress_Response	553.292	528.425	578.16	0.127071	0.60729	0.648448
Type_VI_secretion_systems	535.336	544.566	526.107	-0.0490539	0.760796	0.789364
Mediator_of_hyperadherence_YidE_in_Enterobacteria_and_its_conserved_region	534.094	316.344	751.844	1.24001	2.77246e-10	1.02408e-09
Protocatechuate_branch_of_beta-ketoadipate_pathway	520.117	518.457	521.777	0.00817219	0.9612	0.966206
Beta-lactamase_cluster_in_Streptococcus	511.64	657.913	365.366	-0.822405	0.0383524	0.0522188
CBSS-160492.1.peg.550	510.793	533.027	488.558	-0.130966	0.165734	0.205042
RNA_polymerase_II	508.798	764.383	253.213	-1.53937	0.000229613	0.00041807
Unknown_carbohydrate_utilization_(_cluster_Yeg_)	482.898	274.238	691.558	1.30744	5.86451e-05	0.00011579
Pterin_carbinolamine_dehydratase	479.148	958.295	0	-11.3329	7.03613e-74	9.05315e-72
ESAT-6_proteins_secretion_system_in_Firmicutes	463.452	558.532	368.371	-0.593093	0.0298364	0.0409853
Leucine_Degradation_and_HMG-CoA_Metabolism	462.303	1461.91	182.371	-2.01509	9.37993e-41	3.2915e-39
Proteasome_archaeal	461.948	844.085	79.8113	-3.27963	2.28159e-14	1.34457e-13
Fatty_Acid_Biosynthesis_FASI	460.781	786.045	135.517	-2.34453	0.000120159	0.000229043
Broadly_distributed_proteins_not_in_subsystems	458.998	472.332	445.664	-0.0831343	0.566627	0.609242
CBSS-216592.1.peg.3534	458.536	650.745	266.327	-1.27663	1.40872e-09	4.76988e-09
Archaeal_lipids	448.382	896.764	0	-11.1666	8.41944e-67	7.22201e-65
Glycerol_fermenation_to_1,3-propanediol	435.151	444.398	425.904	-0.0606955	0.865145	0.878805
Transcription_elongation_factors,_archaeal	435.019	870.038	0	-11.1737	8.52397e-70	9.40072e-68
Resistance_to_chromium_compounds	430.153	275.61	584.696	1.07275	1.15524e-05	2.55161e-05
Malonate_decarboxylase	426.118	185.002	667.234	1.80983	1.05514e-07	2.89881e-07
CBSS-262316.1.peg.2929	417.758	256.861	578.655	1.16463	1.30005e-09	4.44086e-09
D-allose_utilization	413.385	533.817	292.952	-0.856051	0.000425559	0.000755245
USS-DB-7	406.269	320.417	492.12	0.603616	0.0857233	0.111411
CBSS-370552.3.peg.1240	402.586	367.525	437.648	0.245535	0.51407	0.562127
D-Sorbitol(D-Glucitol)_and_L-Sorbose_Utilization	401.713	526.731	276.695	-0.917554	9.18634e-05	0.000179292
RNA_polymerase_III	400.025	560.068	239.983	-1.20389	3.89676e-05	7.87512e-05
Prophage_lysogenic_conversion_modules	398.334	577.895	218.772	-1.38505	7.6322e-08	2.1271e-07
Fatty_acid_degradation_regulons	394.29	521.588	266.991	-0.959111	9.22178e-10	3.25078e-09
Siderophore_assembly_kit	373.223	661.398	85.0467	-2.89692	8.99734e-18	7.0877e-17
Lipid_A_modifications	370.847	292.973	448.721	0.609659	0.00203628	0.00333053
DNA_topoisomerases,_Type_I,_ATP-independent	369.004	419.764	318.245	-0.39371	0.0820314	0.106793
Campylobacter_Iron_Metabolism	363.625	381.328	345.922	-0.134658	0.763746	0.790364
CRISP_Cmr_Cluster	348.446	536.674	160.218	-1.70526	8.51241e-07	2.09286e-06
Ribosome_SSU_mitochondrial	344.205	680.408	8.00298	-6.05781	4.34564e-31	1.01662e-29
SecY2-SecA2_Specialized_Transport_System	343.002	161.136	524.868	1.61785	0.00140049	0.00233516
Benzoate_catabolism	332.031	7.56796	656.495	6.28799	6.28699e-67	6.06695e-65
MazEF_toxin-antitoxing_(programmed_cell_death)_system	328.563	579.017	78.1096	-2.78719	6.15633e-11	2.47536e-10
Coagulation_cascade	326.874	152.573	501.175	1.68189	1.6862e-07	4.48877e-07
RNA_polymerase_I	325.74	467.742	183.738	-1.28899	0.00614573	0.00958485
Flavocytochrome_C	325.216	259.43	391.002	0.578307	0.106873	0.136826
Chloroaromatic_degradation_pathway	324.303	291.828	356.777	0.275211	0.587115	0.628645
Type_4_secretion_and_conjugative_transfer	321.259	246.247	396.271	0.678743	0.00705664	0.010852
Polyadenylation_bacterial	321.081	495.586	146.576	-1.73372	3.69564e-12	1.7084e-11
Alkylphosphonate_utilization	320.344	528.211	112.478	-2.13212	6.38962e-06	1.45082e-05
Phenol_hydroxylase	315.452	274.677	356.228	0.373875	0.0331242	0.0454207
Major_Outer_Membrane_Proteins	312.231	247.929	376.532	0.590073	0.090721	0.117314
CBSS-393130.3.peg.794	309.379	245.94	372.819	0.596343	0.00076403	0.00131074
Sporulation_draft	306.496	219.235	393.757	0.826883	0.0111987	0.0168855
Menaquinone_Biosynthesis_via_Futalosine_--_gjo	302.967	203.237	402.698	0.974481	0.000268702	0.000485803
CBSS-176299.3.peg.235	301.954	373.632	230.275	-0.692421	1.30839e-06	3.16639e-06
CBSS-69014.3.peg.2094	300.826	563.121	38.5309	-3.73819	2.61295e-18	2.26652e-17
General_Secretion_Pathway	299.067	442.352	155.781	-1.47488	8.02044e-06	1.79994e-05
Tetrathionate_respiration	296.297	271.978	320.617	0.231076	0.308992	0.360881
2-phosphoglycolate_salvage	295.16	284.748	305.573	0.102549	0.482143	0.530976
Periplasmic-Binding-Protein-Dependent_Transport_System_for_&	293.19	405.956	180.423	-1.16053	1.03254e-10	4.04629e-10
P_uptake_(cyanobacteria)	278.8	416.603	140.998	-1.5408	2.63362e-08	7.70133e-08
AMP_to_3-phosphoglycerate	269.321	538.641	0	-10.4174	1.58979e-54	7.67074e-53
Sodium_Hydrogen_Antiporter	265.796	193.674	337.917	0.758409	0.152956	0.190149
tRNA_modification_Bacteria	255.173	314.951	195.394	-0.682734	0.000419584	0.000746357
RNA_polymerase_III_initiation_factors	253.287	299.931	206.642	-0.52182	0.169541	0.209083
CBSS-159087.4.peg.2189	252.731	245.565	259.897	0.0781942	0.875311	0.887963
CBSS-316273.3.peg.448	252.161	450.652	53.6699	-2.99684	5.60672e-18	4.50874e-17
EC49-61	248.36	112.079	384.642	1.76539	1.51359e-18	1.34309e-17
Toxin-antitoxin_replicon_stabilization_systems	247.85	337.683	158.018	-1.08407	5.39349e-05	0.00010787
RNA_polymerase_II_initiation_factors	239.869	381.27	98.4695	-1.89455	1.07615e-06	2.62907e-06
DNA_topoisomerases,_Type_II,_ATP-dependent	238.661	477.323	0	-10.4261	4.17158e-64	2.92769e-62
Methionine_Salvage	238.529	230.658	246.4	0.0978218	0.571799	0.613948
Aromatic_Amin_Catabolism	231.839	352.195	111.482	-1.63345	3.41171e-08	9.86457e-08
CBSS-291331.3.peg.3674	230.501	242.586	218.417	-0.14621	0.646782	0.685873
Streptococcus_agalactiae_virulome	230.358	414.973	45.7433	-2.97995	8.90817e-08	2.46491e-07
CBSS-188.1.peg.9880	229.309	208.762	249.856	0.257953	0.105674	0.135665
Bacillus_biofilm_matrix_protein_component_TasA_and_homologs	228.556	323.617	133.495	-1.25227	0.000213293	0.000392626
Streptothricin_resistance	227.67	171.641	283.699	0.718534	0.00154955	0.00256784
coenzyme_M_biosynthesis	225.186	370.557	79.8146	-2.16928	3.8132e-10	1.38858e-09
Streptolysin_S_Biosynthesis_and_Transport	224.538	279.433	169.644	-0.713919	0.000165432	0.000309985
Dimethylarginine_metabolism	222.43	962.419	106.495	-1.61348	0.000110408	0.0002115
USS-DB-6	221.498	202.362	240.634	0.248952	0.130318	0.163586
Metalloendopeptidases_(EC_3.4.24.-)	220.713	328.788	112.637	-1.50854	2.70254e-05	5.6849e-05
CBSS-261594.1.peg.788	219.568	276.374	162.763	-0.742228	0.0463903	0.0620682
DNA_recombination,_archaeal	218.233	436.466	0	-10.2879	3.04971e-61	1.81106e-59
Unknown_sugar_utilization_(cluster_yphABCDEFG)	215.443	265.729	165.156	-0.675594	0.0409325	0.0550573
Pterin_metabolism_3	210.403	13.0392	407.767	4.71566	1.09594e-20	1.19164e-19
Hexose_Phosphate_Uptake_System	209.951	244.652	175.249	-0.475102	0.166799	0.20603
CBSS-323850.3.peg.3284	204.461	193.537	215.385	0.156351	0.34034	0.390986
CBSS-288681.3.peg.1039	203.9	213.02	194.78	-0.131891	0.516669	0.563373
Homogentisate_pathway_of_aromatic_compound_degradation	196.118	167.965	224.27	0.413107	0.0395933	0.0537188
tRNAs	193.024	276.458	109.591	-1.32066	1.59618e-06	3.79153e-06
CO_Dehydrogenase	192.832	249.394	136.271	-0.860587	0.000616981	0.00107519
Molybdopterin_cytosine_dinucleotide	191.364	296.121	86.607	-1.74984	1.92654e-09	6.49471e-09
Ectoine_biosynthesis_and_regulation	185.91	147.944	223.876	0.581367	0.120164	0.152076
Symbiotic_colonization_and_sigma-dependent_biofilm_formation_gene_cluster	177.981	113.501	242.461	1.08947	1.87488e-15	1.22662e-14
Sugar_utilization_in_Thermotogales	175.779	211.664	139.893	-0.594719	0.00470215	0.00737817
Conserved_cluster_in_Enterobacteriaceae_downstream_from_YqjA,_a_DedA_family_protein	171.732	186.773	156.691	-0.254022	0.459739	0.510674
CBSS-269482.1.peg.1294	164.253	328.506	0	-9.95606	1.96976e-60	1.01377e-58
Integrons	160.645	195.87	125.421	-0.644934	9.73506e-05	0.000188358
Benzoate_degradation	159.228	237.113	81.3425	-1.52379	3.20057e-07	8.25693e-07
C_jejuni_colonization_of_chick_caeca	157.719	130.584	184.854	0.500933	0.0157958	0.0226241
Phenylacetyl-CoA_catabolic_pathway_(core)	155.208	49.2194	261.196	2.38778	4.00682e-26	7.03015e-25
tRNA_splicing	152.566	165.989	139.143	-0.257151	0.337591	0.388405
Coenzyme_F420-H2_dehydrogenase_(methanophenazine)	152.333	304.665	0	-9.91053	5.02319e-64	3.23159e-62
Purine_nucleotide_synthesis_regulator	150.758	157.751	143.766	-0.128245	0.59076	0.631672
Wyeosine-MimG_Biosynthesis	149.755	299.509	0	-9.85065	1.72623e-60	9.51894e-59
Transport_of_Molybdenum	147.344	250.765	43.9227	-2.44325	5.05492e-10	1.82355e-09
Glutathionylspermidine_and_Trypanothione	143.253	52.6944	233.811	2.09719	6.45822e-09	2.02673e-08
n-Phenylalkanoic_acid_degradation	141.903	283.806	0	-9.28362	1.6514e-34	4.72179e-33
Streptococcus_pyogenes_virulence_regulators	135.223	142.316	128.13	-0.143265	0.748999	0.779282
CBSS-261594.1.peg.2640	134.972	162.375	107.569	-0.587173	0.0707493	0.0927309
Streptococcus_pneumoniae_Vancomycin_Tolerance_Locus	134.357	163.027	105.686	-0.617441	0.00212359	0.00346599
Phenylpropanoid_compound_degradation	133.599	141.069	220.057	-0.154794	0.613439	0.654109
2-methylcitrate_to_2-methylaconitate_metabolism_cluster	131.063	231.82	30.3058	-2.8778	2.04566e-15	1.3271e-14
Xyloglucan_Utilization	130.189	210.443	49.936	-2.05929	4.30242e-21	4.88451e-20
UDP-N-acetylmuramate_from_Fructose-6-phosphate_Biosynthesis	129.403	180.679	78.1272	-1.20028	5.0079e-09	1.61087e-08
CytR_regulation	128.125	117.584	138.666	0.234786	0.335071	0.386082
Photorespiration_(oxidative_C2_cycle)	127.925	76.449	179.4	1.19185	0.00337456	0.0054049
Tolerance_to_colicin_E2	126.622	147.769	105.475	-0.48788	0.0179877	0.0254332
O-Methyl_Phosphoramidate_Capsule_Modification_in_Campylobacter	126.266	94.5098	158.023	0.730553	0.00119622	0.00200321
Sporulation_Cluster_III_A	121.641	75.8556	167.426	1.09942	0.0113439	0.0170711
CBSS-83332.1.peg.3803	119.01	89.4556	148.565	0.709978	0.0814587	0.106226
VC0266	118.85	154.006	83.6943	-0.857987	0.011541	0.017334
Listeria_phi-A118-like_prophages	118.802	148.987	88.6168	-0.750056	3.20962e-05	6.63318e-05
carbazol_degradation_cluster	116.793	102.814	130.773	0.340754	0.205807	0.247481
Biofilm_formation_in_Staphylococcus	115.262	162.316	68.2084	-1.22422	0.000213605	0.000392626
Biogenesis_of_cytochrome_c_oxidases	114.757	71.365	158.149	1.12878	2.0085e-05	4.30711e-05
Utilization_of_glutathione_as_a_sulphur_source	113.51	118.421	108.599	-0.11744	0.657182	0.695946
Ribonuclease_P_archaeal_and_eukaryal	113.443	226.886	0	-9.1893	2.78294e-39	9.341e-38
Commensurate_regulon_activation	112.662	184.694	40.6297	-2.16918	3.35104e-18	2.81196e-17
Staphylococcal_pathogenicity_islands_SaPI	109.469	108.121	110.817	0.0325277	0.891753	0.902272
Protein_secretion_by_ABC-type_exporters	106.821	44.7019	168.94	1.84193	5.74857e-05	0.000114085
Biflavanoid_biosynthesis	105.092	181.483	28.7002	-2.60149	1.18623e-12	5.75957e-12
Phage_entry_and_exit	105.036	144.17	65.9021	-1.10908	3.60167e-05	7.3558e-05
VieSAB_signal_transduction_system_of_Vibrio	103.005	84.9312	121.079	0.510105	0.00415513	0.00657328
Trans-translation_by_stalled_ribosomes	100.37	123.339	77.401	-0.671848	1.14367e-05	2.53711e-05
ESAT-6_proteins_secretion_system_in_Actinobacteria	97.4854	107.683	87.2874	-0.299459	0.174721	0.215127
Phage_neck_proteins	92.5377	31.7063	153.369	2.09045	0.000851323	0.00145725
CBSS-316407.3.peg.2816	92.1636	128.065	56.2618	-1.17986	1.48908e-06	3.54806e-06
GABA_and_putrescine_metabolism_from_cluters	91.0815	67.751	114.412	0.756637	3.78589e-05	7.69133e-05
Bacteriocin-like_peptides_Blp	90.9599	45.0022	136.918	1.5522	0.000231341	0.000420225
USS-DB-1	86.5019	119.565	53.4392	-1.14521	6.0374e-06	1.37896e-05
Glyoxylate_bypass	85.6356	145.561	25.7105	-2.42777	3.78481e-09	1.22892e-08
Bacillibactin_Siderophore	85.516	179.597	64.0052	-0.712249	0.117341	0.149237
DNA_Helicase_of_Unknown_Function	82.7328	109.558	55.9075	-0.956258	0.000195458	0.000363598
Erythritol_utilization	82.0761	89.02	75.1322	-0.242686	0.30604	0.358517
CBSS-176280.1.peg.1561	81.6367	81.3751	81.8982	0.00990939	0.956359	0.962594
Cluster-based_Subsystem_Grouping_Hypotheticals_-_perhaps_Proteosome_Related	79.458	99.5766	59.3394	-0.724781	0.0566277	0.0751144
The_Chv_regulatory_system_of_Alphaproteobacteria	78.4336	103.077	53.7899	-0.917163	0.00875764	0.0133615
tRNA_modification_yeast_cytoplasmic	77.5673	126.266	28.8686	-2.03791	9.92265e-06	2.22037e-05
CBSS-196620.1.peg.2477	76.9041	106.261	47.5468	-1.15206	8.42357e-08	2.33921e-07
Diphtheria_toxin	75.2904	150.581	0	-8.91877	4.12739e-49	1.87432e-47
Biofilm_Adhesin_Biosynthesis	75.2297	45.2014	105.258	1.18784	0.00118289	0.00199387
CBSS-292415.3.peg.2341	74.2477	31.0456	117.45	1.86065	2.77771e-06	6.49815e-06
Pseudaminic_Acid_Biosynthesis	73.8816	45.3121	102.451	1.14563	0.0036071	0.00576538
Vibrio_Polysaccharide_(VPS)_Biosynthesis	72.0655	56.7488	87.3823	0.611063	0.0550855	0.0731945
Siderophore_Enterobactin	69.2172	62.3078	76.1266	0.287306	0.352502	0.404356
Cluster_Ytf_and_putative_sugar_transporter	68.3879	80.2212	56.5546	-0.475401	0.32178	0.374117
Chlorophyll_Biosynthesis	65.5931	78.1466	53.0396	-0.557993	0.00373593	0.00594667
The_mdtABCD_multidrug_resistance_cluster	65.4699	92.5802	38.3595	-1.27602	6.24362e-22	7.53137e-21
Galactose-inducible_PTS	64.8646	12.6711	117.058	3.09323	1.08014e-13	5.83972e-13
Taurine_Utilization	63.5151	80.3876	46.6425	-0.767626	0.0128645	0.0190256
CBSS-83333.1.peg.946	63.111	77.5599	48.6621	-0.636756	0.238131	0.284138
Ethylmalonyl-CoA_pathway_of_C2_assimilation	61.6235	21.3501	101.897	2.23931	4.19027e-20	4.25644e-19
Iron_siderophore_sensor_&_receptor_system	61.5883	68.732	54.4447	-0.337838	0.0725822	0.0949719
Yfa_cluster	61.1169	11.0527	111.181	3.11968	3.97869e-08	1.1461e-07
CBSS-269801.1.peg.1725	58.9218	84.7414	33.1021	-1.33443	1.64576e-05	3.56889e-05
Type_III_secretion_systems,_extended	58.2594	95.1851	21.3336	-2.06465	6.54082e-06	1.48079e-05
Siderophore_Achromobactin	57.6848	115.37	0	-8.42399	2.39245e-37	7.38788e-36
Mannose-sensitive_hemagglutinin_type_4_pilus	57.4729	77.7072	37.2386	-1.0379	0.00073645	0.00126906
4-Hydroxyphenylacetic_acid_catabolic_pathway	56.8773	39.0066	74.748	0.929385	1.48504e-05	3.23855e-05
Auxin_biosynthesis	56.6226	68.0601	45.185	-0.600316	0.0188291	0.0265256
Methicillin_resistance_in_Staphylococci	55.936	57.551	54.321	-0.0739233	0.761757	0.789364
Vibrio_Core_Oligosaccharide_Biosynthesis	48.9518	52.6606	45.243	-0.223923	0.442012	0.4924
DNA_repair_and_recombination_eukaryotic	47.985	95.97	0	-8.30663	2.44776e-42	8.99842e-41
CBSS-342610.3.peg.1536	47.9594	60.6929	35.2259	-0.772308	0.00526015	0.00822032
Phage_baseplate_proteins	46.4526	36.3009	56.6043	0.636614	0.0567981	0.0752112
Calvin-Benson_cycle	45.5611	22.3987	68.7235	1.58136	2.78565e-07	7.24082e-07
Pterin_biosynthesis	45.0584	39.5695	50.5472	0.343051	0.19728	0.239465
USS-DB-2	39.4892	38.1633	40.8151	0.0950594	0.753049	0.782441
Central_meta-cleavage_pathway_of_aromatic_compound_degradation	39.1929	25.4085	52.9774	1.05666	8.91535e-05	0.000174687
CBSS-306254.1.peg.1508	38.6531	20.3456	56.9606	1.40568	0.00874917	0.0133615
Glutathione_analogs:_mycothiol	38.2769	55.4696	21.0842	-1.38552	1.24874e-07	3.37073e-07
Anthrose_Biosynthesis	37.0622	62.7391	11.3854	-2.31408	3.16586e-05	6.57001e-05
Phage_Dual_Exonuclease_Exclusion	37.043	29.4358	44.6501	0.583649	0.199094	0.241288
Conserved_cluster_around_acetyltransferase_YpeA_in_Enterobacteria	36.8994	73.7988	0	-7.86409	9.53322e-34	2.62844e-32
Lysine_biosynthesis_AAA_pathway_2	36.4933	43.6012	29.3854	-0.557818	0.077377	0.101075
CBSS-316279.3.peg.746	36.1324	56.0167	16.2481	-1.78639	4.06032e-09	1.31154e-08
Teicoplanin-resistance_in_Staphylococcus	35.6344	40.8748	30.394	-0.415052	0.158294	0.196468
CBSS-243265.1.peg.198	35.4628	199.752	37.3031	0.15511	0.54206	0.586092
Type_III_secretion_system_orphans	35.4249	16.5201	54.3298	1.68703	5.38724e-10	1.92544e-09
Coenzyme_F420_synthesis	35.3346	70.6693	0	-7.70558	5.19954e-29	1.08488e-27
D-Alanyl_Lipoteichoic_Acid_Biosynthesis	35.2597	70.5194	0	-7.76163	2.17488e-31	5.41615e-30
Aminoglycoside_adenylyltransferases	34.4431	53.561	15.3252	-1.72488	0.000173196	0.000323747
RNA_polymerase_chloroplast	34.2961	38.2329	30.3592	-0.327917	0.29382	0.345249
Unknown_oligosaccharide_utilization_Sde_1396	33.59	49.2701	17.91	-1.4676	3.86163e-05	7.82462e-05
Allantoin_Utilization	33.1084	29.6238	36.593	0.28156	0.208635	0.250492
Control_of_Swarming_in_Vibrio_and_Shewanella_species	32.7278	26.9425	38.513	0.498907	0.194001	0.237351
CBSS-290633.1.peg.1906	31.8418	25.9668	37.7167	0.528148	0.213994	0.256527
2-Ketogluconate_Utilization	31.6344	53.143	10.1259	-2.38055	3.92361e-16	2.72885e-15
Rcs_phosphorelay_signal_transduction_pathway	31.326	22.1383	40.5138	0.837525	0.0004049	0.000723679
Peripheral_Glucose_Catabolism_Pathways	30.0776	40.8569	19.2983	-1.08061	3.62626e-05	7.38648e-05
Choline_Transport	29.9756	39.6229	29.9045	-0.930453	0.00431816	0.0068033
Photosystem_II	29.6309	37.7757	21.486	-0.768206	0.161506	0.200132
Vibrio_pathogenicity_island	29.4693	25.0075	33.931	0.425006	0.363162	0.4149
pVir_Plasmid_of_Campylobacter	29.1169	12.1527	46.0811	1.82884	0.000257079	0.00046588
D-galactonate_catabolism	29.0696	46.3223	11.817	-1.90345	1.96098e-11	8.4104e-11
tRNA_aminoacylation,_Pyr	28.2105	56.421	0	-7.65201	3.63018e-39	1.16771e-37
Multidrug_efflux_pump_in_Campylobacter_jejuni_(CmeABC_operon)	28.0408	27.9882	28.0933	-0.0124742	0.976371	0.977637
Carnitine_Metabolism_in_Microorganisms	27.6591	18.4647	36.8534	0.932754	0.105114	0.135246
Xanthine_Metabolism_in_Bacteria	27.4822	38.88	16.0845	-1.21909	0.0164518	0.02352
Quorum-sensing_in_Vibrio	27.1201	6.60846	47.6318	2.77219	1.3435e-11	5.79433e-11
CBSS-198094.1.peg.4426	26.3092	24.4683	28.1501	0.184904	0.706372	0.741931
Quorum_sensing_in_Yersinia	25.2736	35.8919	14.6553	-1.2656	0.00973282	0.0147908
Tn552	24.7672	31.5778	17.9566	-0.798478	0.0133259	0.0195582
Methanopterin_biosynthesis2	23.7383	34.8876	12.5891	-1.48934	1.07829e-07	2.95192e-07
Putative_sulfate_assimilation_cluster	23.4887	33.8085	13.1689	-1.33694	0.000121649	0.000231109
Natural_DNA_Transformation_in_Vibrio	21.5816	21.1798	21.9834	0.0358994	0.943448	0.953327
CBSS-316273.3.peg.922	21.1456	16.6562	25.6349	0.604997	0.0591565	0.0780663
Global_Two-component_Regulator_PrrBA_in_Proteobacteria	20.2318	18.9826	21.4811	0.182273	0.519325	0.565471
Benzoate_transport_and_degradation_cluster	20.2299	40.4598	0	-7.07836	5.28296e-28	1.07327e-26
Coenzyme_B_synthesis	19.8753	32.3523	7.39839	-2.05859	5.11862e-07	1.28298e-06
Polyunsaturated_Fatty_Acids_synthesis	19.6574	39.3149	0	-6.6822	2.42119e-17	1.86916e-16
Suberine_biosynthesis	19.5355	39.071	0	-6.9903	6.91197e-26	1.13533e-24
Nucleoid-associated_proteins_in_Bacteria	19.4893	10.7495	28.2292	1.3261	0.0130341	0.0192028
Listeria_surface_proteins:_LPXTG_motif	19.4862	4.3661	34.6064	2.76853	2.24022e-06	5.28884e-06
Siderophore_Aerobactin	19.1915	23.3191	15.0638	-0.622737	0.0345954	0.0473028
Toluene_degradation	18.2077	29.6772	6.73822	-2.14614	3.11603e-11	1.30738e-10
Lipopolysaccharide-related_cluster_in_Alphaproteobacteria	17.9947	35.9895	0	-6.92711	4.28727e-27	8.48659e-26
CBSS-320372.3.peg.6046	17.714	19.8105	15.6176	-0.32852	0.204698	0.246672
Staphylococcus_aureus_hypothetical_repetitive_gene_loci	17.6759	17.2612	18.0905	0.058262	0.877869	0.88939
O-antigen_capsule_important_for_environmental_persistence	17.5465	35.093	0	-6.78073	1.66868e-22	2.0448e-21
Bacterial_Caspases	17.5228	12.7979	22.2477	0.77458	0.0155688	0.0223404
Cyanate_hydrolysis	17.2058	24.3682	10.0434	-1.34083	4.68476e-06	1.07801e-05
A_Gammaproteobacteria_Cluster_Relating_to_Translation	17.0942	14.2195	19.9688	0.507363	0.118569	0.150551
RNA_processing_orphans	16.8515	33.7029	0	-6.79941	1.24498e-24	1.84831e-23
Neotrehalosadiamine_(NTD)_Biosynthesis_Operon	16.6332	23.9835	9.28295	-1.30737	6.89164e-05	0.000135723
Bacillus_Sporulation_Killing_Factor_A_Biosynthetic_Cluster	15.2044	30.4089	0	-6.63641	1.03593e-22	1.3329e-21
T7-like_non-cyanophage_core_proteins	13.9408	9.86534	18.0162	0.830162	0.0147533	0.0213687
Photosystem_I	13.7901	27.5801	0	-6.33536	3.60962e-17	2.75904e-16
Intracellular_septation_in_Enterobacteria	13.6201	4.99691	22.2432	2.07459	3.38252e-06	7.88913e-06
CBSS-393131.3.peg.612	12.5035	10.8191	14.1878	0.380569	0.46295	0.512766
Siderophore_Desferrioxamine_E	12.4068	24.8137	0	-6.46406	7.26394e-25	1.09956e-23
Dissimilatory_nitrite_reductase	12.1719	24.3438	0	-6.3697	1.16621e-21	1.3851e-20
CBSS-630.2.peg.3360	10.0389	20.0779	0	-6.21041	5.74604e-24	8.21471e-23
CBSS-214092.1.peg.3450	9.79796	19.5959	0	-6.22405	3.51132e-26	6.61155e-25
Ribosome_LSU_mitochondrial	9.67042	19.3408	0	-6.16229	9.54745e-24	1.34011e-22
Iron_Scavenging_cluster_in_Thermus	9.16871	18.3374	0	-6.08073	1.15105e-22	1.43325e-21
MT1-MMP_Pericellular_Network	9.12111	4.45438	13.7879	1.56225	0.00062743	0.00109094
Transcription_factors_cyanobacterial_RpoD-like_sigma_factors	9.1151	18.2302	0	-6.08065	3.46073e-23	4.68716e-22
Biphenyl_Degradation	9.06902	18.138	0	-6.11575	3.0078e-25	4.64404e-24
Core_Oligosaccharide_Glycosylation_in_Pseudomonas	8.51329	17.0266	0	-5.94419	1.13468e-20	1.21663e-19
Siderophore_[Alcaligin-like]	7.62171	15.2434	0	-5.70002	1.93658e-16	1.41041e-15
CBSS-393130.3.peg.129	7.33685	14.6737	0	-5.50008	7.09652e-13	3.51187e-12
Acyclic_terpenes_utilization	7.15434	7.78688	6.52181	-0.322005	0.455755	0.506978
Clavulanic_acid_biosynthesis	6.73299	7.30265	6.16332	-0.26751	0.504107	0.552799
Flavohaemoglobin	6.5287	13.0574	0	-5.64131	1.75629e-20	1.85733e-19
L-fucose_utilization_temp	6.47247	7.84018	5.10476	-0.592281	0.148902	0.185407
Vibrioferrin_synthesis	6.17358	12.3472	0	-5.33781	3.92525e-13	1.99361e-12
Tricarballylate_Utilization	6.14498	12.29	0	-5.39974	1.89257e-14	1.1239e-13
Sulfur_oxidation	5.95612	11.9122	0	-5.51137	5.9555e-19	5.47339e-18
CBSS-344610.3.peg.2335	5.93338	11.8668	0	-5.34158	6.38643e-14	3.5727e-13
Archease2	5.83922	11.6784	0	-5.34864	1.60588e-14	9.78743e-14
Branched_chain_amino_acid_degradation_regulons	5.20365	10.4073	0	-5.20858	4.12689e-14	2.35997e-13
Dot-Icm_type_IV_secretion_system	5.14691	10.2938	0	-5.06432	1.99443e-11	8.50662e-11
Salmochelin-mediated_Iron_Acquisition	5.08933	10.1787	0	-5.10718	1.85578e-12	8.7125e-12
YgjD_and_YeaZ	4.76943	9.53886	0	-5.22286	1.58695e-17	1.2375e-16
Archaeal_Flagellum	4.71681	9.43361	0	-5.16808	5.80415e-16	3.93053e-15
Heterocyst_formation_in_cyanobacteria	4.52539	9.05078	0	-4.99859	1.57495e-12	7.45926e-12
Glutathione-dependent_pathway_of_formaldehyde_detoxification	3.43531	6.87062	0	-4.63909	4.54971e-11	1.84862e-10
Release_of_Dimethyl_Sulfide_(DMS)_from_Dimethylsulfoniopropionate_(DMSP)	3.32909	6.65818	0	-4.56194	3.76303e-10	1.3768e-09
Multiple_Antibiotic_Resistance_MAR_locus	3.32873	6.65747	0	-4.71786	1.08171e-13	5.83972e-13
Siderophore_Yersiniabactin_Biosynthesis	3.22412	16.4964	0	-4.62714	2.46036e-12	1.14422e-11
MexE-MexF-OprN_Multidrug_Efflux_System	2.78063	5.56126	0	-4.44964	4.53888e-12	2.07338e-11
CBSS-266117.6.peg.2476	2.30223	4.60446	0	-4.20818	1.63821e-10	6.27767e-10
Ribosome_SSU_chloroplast	2.24756	4.49513	0	-3.9663	3.97036e-07	1.00496e-06
mycolic_acid_synthesis	1.97073	3.94145	0	-3.84132	3.81594e-07	9.69048e-07
Curli_production	1.21326	2.42651	0	-3.31069	3.51946e-06	8.18381e-06
