# Supplementary material for: Fecal metatranscriptomics of macaques with idiopathic chronic diarrhea reveals altered mucin degradation and fucose utilization
Source: Microbiome. 2019 Mar 18;7:41. doi: 10.1186/s40168-019-0664-z (PMC6423747; doi:10.1186/s40168-019-0664-z)
Supplement: Supplementary file 3 — Prevotella_Subsystems_DESeq_results. This Excel spreadsheet contains the differential expression by SEED Subsystem hierarchies between ICD and control samples for Prevotella-specific transcriptome (only those reads mapping to Prevotella). The first tab contains a description of all hierarchies included in the analyses. The remaining tabs contain results corresponding to the level 1, level 2, and level 3 hierarchies. The controlMean refers to mean counts of the control samples. ExperimentalMean refers to mean counts of the ICD samples. Log2 fold changes refer to ICD relative to control. The p values are adjusted for multiple hypothesis testing. (XLSX 365 kb) [file 40168_2019_664_MOESM3_ESM.xlsx]

## Sheet: Descriptions
LEVEL 1	LEVEL 2	LEVEL 3	LEVEL 4
Carbohydrates	Organic acids	Tricarballylate_Utilization	TcuA: flavoprotein used to oxidize tricarballylate to cis-aconitate
Carbohydrates	Organic acids	Tricarballylate_Utilization	TcuB: works with TcuA to oxidize tricarballylate to cis-aconitate
Carbohydrates	Organic acids	Tricarballylate_Utilization	TcuC: integral membrane protein used to transport tricarballylate across the cell membrane
Carbohydrates	Organic acids	Tricarballylate_Utilization	TcuR: regulates tcuABC genes used in utilization of tricarballylate
Respiration	Electron donating reactions	Methanophenazine_hydrogenase	Methanophenazine hydrogenase large subunit (EC 1.12.98.3)
Respiration	Electron donating reactions	Methanophenazine_hydrogenase	Methanophenazine hydrogenase small subunit precursor (EC 1.12.98.3)
Respiration	Electron donating reactions	Methanophenazine_hydrogenase	Methanophenazine hydrogenase cytochrome b subunit (EC 1.12.98.3)
Respiration	Electron donating reactions	Methanophenazine_hydrogenase	Methanophenazine hydrogenase maturation protease (EC 3.4.24.-)
Nucleosides and Nucleotides	Purines	Purine_conversions	2',3'-cyclic-nucleotide 2'-phosphodiesterase (EC 3.1.4.16)
Nucleosides and Nucleotides	Purines	Purine_conversions	5'-nucleotidase (EC 3.1.3.5)
Nucleosides and Nucleotides	Purines	Purine_conversions	5'-nucleotidase family protein in cluster with NagD-like phosphatase
Nucleosides and Nucleotides	Purines	Purine_conversions	AMP nucleosidase (EC 3.2.2.4)
Nucleosides and Nucleotides	Purines	Purine_conversions	Adenine deaminase (EC 3.5.4.2)
Nucleosides and Nucleotides	Purines	Purine_conversions	Adenine phosphoribosyltransferase (EC 2.4.2.7)
Nucleosides and Nucleotides	Purines	Purine_conversions	Adenosine deaminase (EC 3.5.4.4)
Nucleosides and Nucleotides	Purines	Purine_conversions	Adenosine kinase (EC 2.7.1.20)
Nucleosides and Nucleotides	Purines	Purine_conversions	Adenylate kinase (EC 2.7.4.3)
Nucleosides and Nucleotides	Purines	Purine_conversions	Adenylosuccinate lyase (EC 4.3.2.2)
Nucleosides and Nucleotides	Purines	Purine_conversions	Adenylosuccinate synthetase (EC 6.3.4.4)
Nucleosides and Nucleotides	Purines	Purine_conversions	Deoxyadenosine kinase (EC 2.7.1.76)
Nucleosides and Nucleotides	Purines	Purine_conversions	Deoxyguanosine kinase (EC 2.7.1.113)
Nucleosides and Nucleotides	Purines	Purine_conversions	Deoxyguanosinetriphosphate triphosphohydrolase (EC 3.1.5.1)
Nucleosides and Nucleotides	Purines	Purine_conversions	GMP reductase
Nucleosides and Nucleotides	Purines	Purine_conversions	GMP reductase (EC 1.7.1.7)
Nucleosides and Nucleotides	Purines	Purine_conversions	GMP synthase [glutamine-hydrolyzing] (EC 6.3.5.2)
Nucleosides and Nucleotides	Purines	Purine_conversions	Guanine deaminase (EC 3.5.4.3)
Nucleosides and Nucleotides	Purines	Purine_conversions	Guanylate kinase (EC 2.7.4.8)
Nucleosides and Nucleotides	Purines	Purine_conversions	Hypoxanthine-guanine phosphoribosyltransferase (EC 2.4.2.8)
Nucleosides and Nucleotides	Purines	Purine_conversions	IMP dehydrogenase related 1 (EC 1.1.1.205)
Nucleosides and Nucleotides	Purines	Purine_conversions	IMP dehydrogenase related 2 (EC 1.7.1.7)
Nucleosides and Nucleotides	Purines	Purine_conversions	Inosine-5'-monophosphate dehydrogenase (EC 1.1.1.205)
Nucleosides and Nucleotides	Purines	Purine_conversions	Inosine-guanosine kinase (EC 2.7.1.73)
Nucleosides and Nucleotides	Purines	Purine_conversions	Inosine-uridine preferring nucleoside hydrolase (EC 3.2.2.1)
Nucleosides and Nucleotides	Purines	Purine_conversions	Nucleoside diphosphate kinase (EC 2.7.4.6)
Nucleosides and Nucleotides	Purines	Purine_conversions	Nucleotide pyrophosphatase (EC 3.6.1.9)
Nucleosides and Nucleotides	Purines	Purine_conversions	Polyphosphate kinase (EC 2.7.4.1)
Nucleosides and Nucleotides	Purines	Purine_conversions	Possible hypoxanthine oxidase XdhD (EC 1.-.-.-)
Nucleosides and Nucleotides	Purines	Purine_conversions	Purine nucleoside phosphorylase (EC 2.4.2.1)
Nucleosides and Nucleotides	Purines	Purine_conversions	Purine trans deoxyribosylase (Nucleoside deoxyribosyltransferase-I) (EC 2.4.2.6)
Nucleosides and Nucleotides	Purines	Purine_conversions	Xanthine oxidase (EC 1.17.3.2)
Nucleosides and Nucleotides	Purines	Purine_conversions	Xanthine phosphoribosyltransferase (EC 2.4.2.22)
Nucleosides and Nucleotides	Purines	Purine_conversions	Xanthine-guanine phosphoribosyltransferase (EC 2.4.2.22)
Nucleosides and Nucleotides	Purines	Purine_conversions	dATP pyrophosphohydrolase NudB (EC 3.6.1.-)
Nucleosides and Nucleotides	Purines	Purine_conversions	preQ1-regulated inosine-uridine nucleoside hydrolase (EC 3.2.2.1)
Nucleosides and Nucleotides	Purines	Purine_conversions	putative Adenosine kinase (EC 2.7.1.20)
Stress Response	Oxidative stress	Oxidative_stress	Alkyl hydroperoxide reductase subunit C-like protein
Stress Response	Oxidative stress	Oxidative_stress	Catalase (EC 1.11.1.6)
Stress Response	Oxidative stress	Oxidative_stress	DNA binding protein starved cells-like peroxide resistance protein
Stress Response	Oxidative stress	Oxidative_stress	Fe2+/Zn2+ uptake regulation proteins
Stress Response	Oxidative stress	Oxidative_stress	Ferric uptake regulation protein
Stress Response	Oxidative stress	Oxidative_stress	Ferric uptake regulation protein FUR
Stress Response	Oxidative stress	Oxidative_stress	Ferroxidase (EC 1.16.3.1)
Stress Response	Oxidative stress	Oxidative_stress	Fumarate and nitrate reduction regulatory protein
Stress Response	Oxidative stress	Oxidative_stress	Heme oxygenase HemO, associated with heme uptake
Stress Response	Oxidative stress	Oxidative_stress	Hydrogen peroxide-inducible genes activator
Stress Response	Oxidative stress	Oxidative_stress	Iron-binding ferritin-like antioxidant protein
Stress Response	Oxidative stress	Oxidative_stress	Iron-responsive regulator Irr
Stress Response	Oxidative stress	Oxidative_stress	Manganese superoxide dismutase (EC 1.15.1.1)
Stress Response	Oxidative stress	Oxidative_stress	Metallothionein
Stress Response	Oxidative stress	Oxidative_stress	Nitrite-sensitive transcriptional repressor NsrR
Stress Response	Oxidative stress	Oxidative_stress	NnrS protein involved in response to NO
Stress Response	Oxidative stress	Oxidative_stress	Non-specific DNA-binding protein Dps
Stress Response	Oxidative stress	Oxidative_stress	Organic hydroperoxide resistance protein
Stress Response	Oxidative stress	Oxidative_stress	Organic hydroperoxide resistance transcriptional regulator
Stress Response	Oxidative stress	Oxidative_stress	Paraquat-inducible protein A
Stress Response	Oxidative stress	Oxidative_stress	Paraquat-inducible protein B
Stress Response	Oxidative stress	Oxidative_stress	Peroxidase (EC 1.11.1.7)
Stress Response	Oxidative stress	Oxidative_stress	Peroxidase/catalase HPI (EC 1.11.1.6)
Stress Response	Oxidative stress	Oxidative_stress	Peroxide stress regulator
Stress Response	Oxidative stress	Oxidative_stress	Peroxide stress regulator PerR, FUR family
Stress Response	Oxidative stress	Oxidative_stress	Phytochrome, two-component sensor histidine kinase (EC 2.7.3.-)
Stress Response	Oxidative stress	Oxidative_stress	Probable peroxiredoxin (EC 1.11.1.15)
Stress Response	Oxidative stress	Oxidative_stress	Redox-sensitive transcriptional activator SoxR
Stress Response	Oxidative stress	Oxidative_stress	Redox-sensitive transcriptional regulator (AT-rich DNA-binding protein)
Stress Response	Oxidative stress	Oxidative_stress	Regulatory protein SoxS
Stress Response	Oxidative stress	Oxidative_stress	Rubrerythrin
Stress Response	Oxidative stress	Oxidative_stress	Superoxide dismutase (EC 1.15.1.1)
Stress Response	Oxidative stress	Oxidative_stress	Superoxide dismutase [Cu-Zn] precursor (EC 1.15.1.1)
Stress Response	Oxidative stress	Oxidative_stress	Superoxide dismutase [Fe] (EC 1.15.1.1)
Stress Response	Oxidative stress	Oxidative_stress	Superoxide dismutase [Mn/Fe] (EC 1.15.1.1)
Stress Response	Oxidative stress	Oxidative_stress	Superoxide dismutase [Mn] (EC 1.15.1.1)
Stress Response	Oxidative stress	Oxidative_stress	Superoxide reductase (EC 1.15.1.2)
Stress Response	Oxidative stress	Oxidative_stress	Thioredoxin peroxidase 1 (EC 1.6.4.-)
Stress Response	Oxidative stress	Oxidative_stress	Transcriptional regulator, Crp/Fnr family
Stress Response	Oxidative stress	Oxidative_stress	Transcriptional regulator, FUR family
Stress Response	Oxidative stress	Oxidative_stress	Zinc uptake regulation protein ZUR
Stress Response	Oxidative stress	Oxidative_stress	bacteriophytochrome heme oxygenase BphO
Stress Response	Oxidative stress	Oxidative_stress	superoxide dismutase [Fe-Zn] (EC 1.15.1.1)
Stress Response	Oxidative stress	Oxidative_stress	transcriptional regulator, Crp/Fnr family
Stress Response	Oxidative stress	Oxidative_stress	transcriptional regulator, Fur family
Carbohydrates	Monosaccharides	D-ribose_utilization	Ribokinase (EC 2.7.1.15)
Carbohydrates	Monosaccharides	D-ribose_utilization	Ribose ABC transport system, ATP-binding protein RbsA (TC 3.A.1.2.1)
Carbohydrates	Monosaccharides	D-ribose_utilization	Ribose ABC transport system, periplasmic ribose-binding protein RbsB (TC 3.A.1.2.1)
Carbohydrates	Monosaccharides	D-ribose_utilization	Ribose ABC transport system, permease protein RbsC (TC 3.A.1.2.1)
Carbohydrates	Monosaccharides	D-ribose_utilization	Ribose ABC transport system, high affinity permease RbsD (TC 3.A.1.2.1)
Carbohydrates	Monosaccharides	D-ribose_utilization	Ribose operon repressor
Carbohydrates	Monosaccharides	D-ribose_utilization	Putative ribose uptake protein RbsU, GRP transporter family (TC 2.A.7.5)
Carbohydrates	Monosaccharides	D-ribose_utilization	Ribose 5-phosphate isomerase A (EC 5.3.1.6)
Carbohydrates	Monosaccharides	D-ribose_utilization	Ribose 5-phosphate isomerase B (EC 5.3.1.6)
Carbohydrates	Monosaccharides	D-ribose_utilization	Predicted nucleoside ABC transporter, permease 1 component
Carbohydrates	Monosaccharides	D-ribose_utilization	Predicted nucleoside ABC transporter, permease 2 component
Carbohydrates	Monosaccharides	D-ribose_utilization	Predicted nucleoside ABC transporter, ATP-binding component
Carbohydrates	Monosaccharides	D-ribose_utilization	Predicted nucleoside ABC transporter, substrate-binding component
Carbohydrates	Monosaccharides	D-ribose_utilization	Ribose/xylose/arabinose/galactoside ABC-type transport systems, permease component 1
Carbohydrates	Monosaccharides	D-ribose_utilization	Ribose/xylose/arabinose/galactoside ABC-type transport systems, permease component 2
Carbohydrates	Monosaccharides	D-ribose_utilization	Ribose/xylose/arabinose/galactoside ABC-type transport systems, ATP-binding protein (EC 3.6.3.17)
Carbohydrates	Monosaccharides	D-ribose_utilization	Ribose/xylose/arabinose/galactoside ABC-type transport systems, periplasmic sugar binding protein
Carbohydrates	Monosaccharides	D-ribose_utilization	Predicted regulator of ribose utilization, LacI family
Carbohydrates	Sugar alcohols	Ribitol,_Xylitol,_Arabitol,_Mannitol_and_Sorbitol_utilization	Ribitol operon repressor
Carbohydrates	Sugar alcohols	Ribitol,_Xylitol,_Arabitol,_Mannitol_and_Sorbitol_utilization	Ribitol/Xylitol/Arabitol transporter, MFS superfamily
Carbohydrates	Sugar alcohols	Ribitol,_Xylitol,_Arabitol,_Mannitol_and_Sorbitol_utilization	Ribitol 2-dehydrogenase (EC 1.1.1.56)
Carbohydrates	Sugar alcohols	Ribitol,_Xylitol,_Arabitol,_Mannitol_and_Sorbitol_utilization	D-ribulokinase (EC 2.7.1.47)
Carbohydrates	Sugar alcohols	Ribitol,_Xylitol,_Arabitol,_Mannitol_and_Sorbitol_utilization	Multiple polyol-specific dehydrogenase (EC 1.1.1.-)
Carbohydrates	Sugar alcohols	Ribitol,_Xylitol,_Arabitol,_Mannitol_and_Sorbitol_utilization	Xylitol dehydrogenase (EC 1.1.1.9)
Carbohydrates	Sugar alcohols	Ribitol,_Xylitol,_Arabitol,_Mannitol_and_Sorbitol_utilization	D-arabinitol transporter
Carbohydrates	Sugar alcohols	Ribitol,_Xylitol,_Arabitol,_Mannitol_and_Sorbitol_utilization	D-arabinitol 4-dehydrogenase (EC 1.1.1.11)
Carbohydrates	Sugar alcohols	Ribitol,_Xylitol,_Arabitol,_Mannitol_and_Sorbitol_utilization	Various polyols ABC transporter, periplasmic substrate-binding protein
Carbohydrates	Sugar alcohols	Ribitol,_Xylitol,_Arabitol,_Mannitol_and_Sorbitol_utilization	Various polyols ABC transporter, permease component 1
Carbohydrates	Sugar alcohols	Ribitol,_Xylitol,_Arabitol,_Mannitol_and_Sorbitol_utilization	Various polyols ABC transporter, permease component 2
Carbohydrates	Sugar alcohols	Ribitol,_Xylitol,_Arabitol,_Mannitol_and_Sorbitol_utilization	Various polyols ABC transporter, ATP-binding component
Carbohydrates	Sugar alcohols	Ribitol,_Xylitol,_Arabitol,_Mannitol_and_Sorbitol_utilization	Xylulose kinase (EC 2.7.1.17)
Carbohydrates	Sugar alcohols	Ribitol,_Xylitol,_Arabitol,_Mannitol_and_Sorbitol_utilization	Fructokinase (EC 2.7.1.4)
Carbohydrates	Sugar alcohols	Ribitol,_Xylitol,_Arabitol,_Mannitol_and_Sorbitol_utilization	Sorbitol dehydrogenase (EC 1.1.1.14)
Carbohydrates	Sugar alcohols	Ribitol,_Xylitol,_Arabitol,_Mannitol_and_Sorbitol_utilization	Glucitol/sorbitol-specific transport protein GutA
Carbohydrates	Sugar alcohols	Ribitol,_Xylitol,_Arabitol,_Mannitol_and_Sorbitol_utilization	Sorbitol operon transcription regulator
Carbohydrates	Sugar alcohols	Ribitol,_Xylitol,_Arabitol,_Mannitol_and_Sorbitol_utilization	Transcriptional regulator of various polyols utilization, AraC family
Carbohydrates	Sugar alcohols	Ribitol,_Xylitol,_Arabitol,_Mannitol_and_Sorbitol_utilization	6-phosphofructokinase (EC 2.7.1.11), PF08013 family
Carbohydrates	Sugar alcohols	Ribitol,_Xylitol,_Arabitol,_Mannitol_and_Sorbitol_utilization	Transcriptional regulator of xylitol utilization, LacI family
Carbohydrates	Sugar alcohols	Ribitol,_Xylitol,_Arabitol,_Mannitol_and_Sorbitol_utilization	Xylitol ABC transporter, periplasmic substrate-binding protein
Carbohydrates	Sugar alcohols	Ribitol,_Xylitol,_Arabitol,_Mannitol_and_Sorbitol_utilization	Xylitol ABC transporter, permease component
Carbohydrates	Sugar alcohols	Ribitol,_Xylitol,_Arabitol,_Mannitol_and_Sorbitol_utilization	Xylitol ABC transporter, ATP-binding component
Carbohydrates	Sugar alcohols	Ribitol,_Xylitol,_Arabitol,_Mannitol_and_Sorbitol_utilization	Predicted mannitol permease
Carbohydrates	Sugar alcohols	Ribitol,_Xylitol,_Arabitol,_Mannitol_and_Sorbitol_utilization	Transcriptional regulator of mannitol utilization, DeoR family protein
Carbohydrates	Sugar alcohols	Ribitol,_Xylitol,_Arabitol,_Mannitol_and_Sorbitol_utilization	Hydrolase in polyol utilization gene cluster, haloacid dehalogenase-like family
Carbohydrates	Sugar alcohols	Ribitol,_Xylitol,_Arabitol,_Mannitol_and_Sorbitol_utilization	Ribulose-phosphate 3-epimerase (EC 5.1.3.1)
Carbohydrates	Sugar alcohols	Ribitol,_Xylitol,_Arabitol,_Mannitol_and_Sorbitol_utilization	Oxidoreductase, short chain dehydrogenase/reductase family
Carbohydrates	Sugar alcohols	Ribitol,_Xylitol,_Arabitol,_Mannitol_and_Sorbitol_utilization	Thermostable mannitol dehydrogenase
Respiration	Electron donating reactions	Respiratory_dehydrogenases_1	Aerobic glycerol-3-phosphate dehydrogenase (EC 1.1.5.3)
Respiration	Electron donating reactions	Respiratory_dehydrogenases_1	Anaerobic glycerol-3-phosphate dehydrogenase subunit A (EC 1.1.5.3)
Respiration	Electron donating reactions	Respiratory_dehydrogenases_1	Anaerobic glycerol-3-phosphate dehydrogenase subunit B (EC 1.1.5.3)
Respiration	Electron donating reactions	Respiratory_dehydrogenases_1	Anaerobic glycerol-3-phosphate dehydrogenase subunit C (EC 1.1.5.3)
Respiration	Electron donating reactions	Respiratory_dehydrogenases_1	D-Lactate dehydrogenase (EC 1.1.2.5)
Respiration	Electron donating reactions	Respiratory_dehydrogenases_1	D-amino acid dehydrogenase (EC 1.4.99.1) family protein in hydroxy-L-proline catabolic cluster
Respiration	Electron donating reactions	Respiratory_dehydrogenases_1	D-amino acid dehydrogenase large subunit (EC 1.4.99.1)
Respiration	Electron donating reactions	Respiratory_dehydrogenases_1	D-amino acid dehydrogenase small subunit (EC 1.4.99.1)
Respiration	Electron donating reactions	Respiratory_dehydrogenases_1	Glucose dehydrogenase, PQQ-dependent (EC 1.1.5.2)
Respiration	Electron donating reactions	Respiratory_dehydrogenases_1	Glucose-methanol-choline (GMC) oxidoreductase:NAD binding site
Respiration	Electron donating reactions	Respiratory_dehydrogenases_1	Glycerol dehydrogenase (EC 1.1.1.6)
Respiration	Electron donating reactions	Respiratory_dehydrogenases_1	Glycerol-1-phosphate dehydrogenase [NAD(P)] (EC 1.1.1.261)
Respiration	Electron donating reactions	Respiratory_dehydrogenases_1	Glycerol-3-phosphate dehydrogenase (EC 1.1.5.3)
Respiration	Electron donating reactions	Respiratory_dehydrogenases_1	L-lactate dehydrogenase (EC 1.1.2.3)
Respiration	Electron donating reactions	Respiratory_dehydrogenases_1	Methanol dehydrogenase large subunit protein (EC 1.1.99.8)
Respiration	Electron donating reactions	Respiratory_dehydrogenases_1	Methylamine dehydrogenase heavy chain precursor (EC 1.4.99.3)
Respiration	Electron donating reactions	Respiratory_dehydrogenases_1	Methylamine dehydrogenase light chain precursor (EC 1.4.99.3)
Respiration	Electron donating reactions	Respiratory_dehydrogenases_1	NADH dehydrogenase (EC 1.6.99.3)
Respiration	Electron donating reactions	Respiratory_dehydrogenases_1	Proline dehydrogenase (EC 1.5.99.8) (Proline oxidase)
Respiration	Electron donating reactions	Respiratory_dehydrogenases_1	Sn-glycerol-3-phosphate dehydrogenase (Aerobic) (Aerobic glycerol-3-phosphate dehydrogenase)(EC 1.1.99.5)
Respiration	Electron donating reactions	Respiratory_dehydrogenases_1	putative Fe-S, FMN containing oxidoreductase
Respiration	Electron donating reactions	Respiratory_dehydrogenases_1	quinoprotein alcohol dehydrogenase
Protein Metabolism	Protein degradation	Proteolysis_in_bacteria,_ATP-dependent	ATP-dependent Clp protease proteolytic subunit (EC 3.4.21.92)
Protein Metabolism	Protein degradation	Proteolysis_in_bacteria,_ATP-dependent	ATP-dependent Clp protease ATP-binding subunit ClpX
Protein Metabolism	Protein degradation	Proteolysis_in_bacteria,_ATP-dependent	ATP-dependent Clp protease adaptor protein ClpS
Protein Metabolism	Protein degradation	Proteolysis_in_bacteria,_ATP-dependent	ATP-dependent Clp protease ATP-binding subunit ClpA
Protein Metabolism	Protein degradation	Proteolysis_in_bacteria,_ATP-dependent	ATP-dependent Clp protease, ATP-binding subunit ClpC
Protein Metabolism	Protein degradation	Proteolysis_in_bacteria,_ATP-dependent	ATP-dependent hsl protease ATP-binding subunit HslU
Protein Metabolism	Protein degradation	Proteolysis_in_bacteria,_ATP-dependent	ATP-dependent protease HslV (EC 3.4.25.-)
Protein Metabolism	Protein degradation	Proteolysis_in_bacteria,_ATP-dependent	ClpB protein
Protein Metabolism	Protein degradation	Proteolysis_in_bacteria,_ATP-dependent	Nucleotide excision repair protein, with UvrB/UvrC motif
Protein Metabolism	Protein degradation	Proteolysis_in_bacteria,_ATP-dependent	ATP-dependent protease La (EC 3.4.21.53)
Protein Metabolism	Protein degradation	Proteolysis_in_bacteria,_ATP-dependent	ATP-dependent protease La (EC 3.4.21.53) Type I
Protein Metabolism	Protein degradation	Proteolysis_in_bacteria,_ATP-dependent	ATP-dependent protease La (EC 3.4.21.53) Type II
Protein Metabolism	Protein degradation	Proteolysis_in_bacteria,_ATP-dependent	ATP-dependent protease domain protein (EC 3.4.21.-)
Protein Metabolism	Protein degradation	Proteolysis_in_bacteria,_ATP-dependent	ClpXP protease specificity-enhancing factor
Protein Metabolism	Protein degradation	Proteolysis_in_bacteria,_ATP-dependent	Outer membrane stress sensor protease DegS
Protein Metabolism	Protein degradation	Proteolysis_in_bacteria,_ATP-dependent	Outer membrane stress sensor protease DegQ, serine protease
Protein Metabolism	Protein degradation	Proteolysis_in_bacteria,_ATP-dependent	ATPase, AFG1 family
Regulation and Cell signaling		cAMP_signaling_in_bacteria	3',5'-cyclic-nucleotide phosphodiesterase (EC 3.1.4.17)
Regulation and Cell signaling		cAMP_signaling_in_bacteria	ATP-dependent Clp protease proteolytic subunit (EC 3.4.21.92)
Regulation and Cell signaling		cAMP_signaling_in_bacteria	Adenine phosphoribosyltransferase (EC 2.4.2.7)
Regulation and Cell signaling		cAMP_signaling_in_bacteria	Adenylate cyclase (EC 4.6.1.1)
Regulation and Cell signaling		cAMP_signaling_in_bacteria	Adenylate/guanylate cyclase (EC 4.6.1.2)
Regulation and Cell signaling		cAMP_signaling_in_bacteria	CAMP phosphodiesterases class-II:Metallo-beta-lactamase superfamily
Regulation and Cell signaling		cAMP_signaling_in_bacteria	Cyclic AMP receptor protein
Regulation and Cell signaling		cAMP_signaling_in_bacteria	ElaA protein
Regulation and Cell signaling		cAMP_signaling_in_bacteria	Heme-regulated cyclic AMP phosphodiesterase (EC 3.1.4.-)
Regulation and Cell signaling		cAMP_signaling_in_bacteria	Hydrolase, alpha/beta fold family functionally coupled to Phosphoribulokinase
Regulation and Cell signaling		cAMP_signaling_in_bacteria	Predicted signal-transduction protein containing cAMP-binding and CBS domains
Regulation and Cell signaling		cAMP_signaling_in_bacteria	Prophage Clp protease-like protein
Regulation and Cell signaling		cAMP_signaling_in_bacteria	Purine cyclase-related protein
Regulation and Cell signaling		cAMP_signaling_in_bacteria	Putative Heme-regulated two-component response regulator
Regulation and Cell signaling		cAMP_signaling_in_bacteria	Putative hemin-binding lipoprotein
Regulation and Cell signaling		cAMP_signaling_in_bacteria	Putative insecticidal toxin complex
Regulation and Cell signaling		cAMP_signaling_in_bacteria	adenylate cyclase ExoY
Regulation and Cell signaling		cAMP_signaling_in_bacteria	anthrax toxin moiety, protective antigen, pagA formerly pag, plasmid pXO1, B. anthracis (M22589, P13423)
Regulation and Cell signaling		cAMP_signaling_in_bacteria	bifunctional hemolysin-adenylate cyclase precursor
Regulation and Cell signaling		cAMP_signaling_in_bacteria	cAMP-binding proteins - catabolite gene activator and regulatory subunit of cAMP-dependent protein kinases
Regulation and Cell signaling		cAMP_signaling_in_bacteria	cAMP-dependent Kef-type K+ transport system
Regulation and Cell signaling		cAMP_signaling_in_bacteria	calmodulin sensitive adenylate cyclase, edema factor, cya, plasmid pXO1, B. anthracis (M23179, M24074)
Regulation and Cell signaling		cAMP_signaling_in_bacteria	cyclolysin secretion ATP-binding protein
Regulation and Cell signaling		cAMP_signaling_in_bacteria	cyclolysin secretion protein
Regulation and Cell signaling		cAMP_signaling_in_bacteria	cyclolysin-activating lysine-acyltransferase
Regulation and Cell signaling		cAMP_signaling_in_bacteria	trans-acting positive regulator (Atx A)
Regulation and Cell signaling		cAMP_signaling_in_bacteria	transcriptional activator AtxA, (pXO1-119)
Cell Wall and Capsule	Capsular and extracellular polysacchrides	Xanthan_Exopolysaccharide_Biosynthesis_and_Export	Xanthan biosynthesis glycosyltransferase GumD
Cell Wall and Capsule	Capsular and extracellular polysacchrides	Xanthan_Exopolysaccharide_Biosynthesis_and_Export	Xanthan biosynthesis glycosyltransferase GumM
Cell Wall and Capsule	Capsular and extracellular polysacchrides	Xanthan_Exopolysaccharide_Biosynthesis_and_Export	Xanthan biosynthesis glycosyltransferase GumH
Cell Wall and Capsule	Capsular and extracellular polysacchrides	Xanthan_Exopolysaccharide_Biosynthesis_and_Export	Xanthan biosynthesis glucuronosyltransferase GumK
Cell Wall and Capsule	Capsular and extracellular polysacchrides	Xanthan_Exopolysaccharide_Biosynthesis_and_Export	Xanthan biosynthesis glycosyltransferase GumI
Cell Wall and Capsule	Capsular and extracellular polysacchrides	Xanthan_Exopolysaccharide_Biosynthesis_and_Export	Xanthan biosynthesis pyruvyltransferase GumL
Cell Wall and Capsule	Capsular and extracellular polysacchrides	Xanthan_Exopolysaccharide_Biosynthesis_and_Export	Xanthan biosynthesis acetyltransferase GumF
Cell Wall and Capsule	Capsular and extracellular polysacchrides	Xanthan_Exopolysaccharide_Biosynthesis_and_Export	Outer membrane protein GumB, involved in the export of xanthan
Cell Wall and Capsule	Capsular and extracellular polysacchrides	Xanthan_Exopolysaccharide_Biosynthesis_and_Export	Xanthan biosynthesis exopolysaccharide polymerase GumE
Cell Wall and Capsule	Capsular and extracellular polysacchrides	Xanthan_Exopolysaccharide_Biosynthesis_and_Export	Xanthan biosynthesis chain length determinant protein GumC
Cell Wall and Capsule	Capsular and extracellular polysacchrides	Xanthan_Exopolysaccharide_Biosynthesis_and_Export	Xanthan biosynthesis acetyltransferase GumG
Cell Wall and Capsule	Capsular and extracellular polysacchrides	Xanthan_Exopolysaccharide_Biosynthesis_and_Export	Xanthan biosynthesis oligosaccharidyl-lipid flippase GumJ
Miscellaneous		Muconate_lactonizing_enzyme_family	N-succinyl arginine/lysine racemase
Miscellaneous		Muconate_lactonizing_enzyme_family	O-succinylbenzoate-CoA synthase (EC 4.2.1.-)
Miscellaneous		Muconate_lactonizing_enzyme_family	N-acylamino acid racemase
Miscellaneous		Muconate_lactonizing_enzyme_family	Muconate cycloisomerase (EC 5.5.1.1)
Miscellaneous		Muconate_lactonizing_enzyme_family	L-alanine-DL-glutamate epimerase
Photosynthesis	Electron transport and photophosphorylation	Photosystem_I-type_photosynthetic_reaction_center	Photosystem P840 reaction center large subunit PscA
Photosynthesis	Electron transport and photophosphorylation	Photosystem_I-type_photosynthetic_reaction_center	Photosystem P840 reaction center iron-sulfur subunit PscB
Photosynthesis	Electron transport and photophosphorylation	Photosystem_I-type_photosynthetic_reaction_center	Photosystem P840 reaction center subunit PscC, cytochrome c-551
Photosynthesis	Electron transport and photophosphorylation	Photosystem_I-type_photosynthetic_reaction_center	Photosystem P840 reaction center subunit PscD
RNA Metabolism	RNA processing and modification	RNA_3'-terminal_phosphate_cyclase	RNA 3'-terminal phosphate cyclase (EC 6.5.1.4)
RNA Metabolism	RNA processing and modification	RNA_3'-terminal_phosphate_cyclase	Protein RtcB
RNA Metabolism	RNA processing and modification	RNA_3'-terminal_phosphate_cyclase	Protein with similarity to RtcB
RNA Metabolism	RNA processing and modification	RNA_3'-terminal_phosphate_cyclase	Transcriptional regulatory protein RtcR
Cell Wall and Capsule	Capsular and extracellular polysacchrides	dTDP-rhamnose_synthesis	Glucose-1-phosphate thymidylyltransferase (EC 2.7.7.24)
Cell Wall and Capsule	Capsular and extracellular polysacchrides	dTDP-rhamnose_synthesis	dTDP-glucose 4,6-dehydratase (EC 4.2.1.46)
Cell Wall and Capsule	Capsular and extracellular polysacchrides	dTDP-rhamnose_synthesis	dTDP-4-dehydrorhamnose 3,5-epimerase (EC 5.1.3.13)
Cell Wall and Capsule	Capsular and extracellular polysacchrides	dTDP-rhamnose_synthesis	dTDP-4-dehydrorhamnose reductase (EC 1.1.1.133)
Cell Wall and Capsule	Capsular and extracellular polysacchrides	dTDP-rhamnose_synthesis	dTDP-Rha:A-D-GlcNAc-diphosphoryl polyprenol, A-3-L-rhamnosyl transferase WbbL
Cell Wall and Capsule	Capsular and extracellular polysacchrides	dTDP-rhamnose_synthesis	dTDP-rhamnosyl transferase RfbF (EC 2.-.-.-)
Cell Wall and Capsule	Capsular and extracellular polysacchrides	dTDP-rhamnose_synthesis	Glucose-1-phosphate cytidylyltransferase (EC 2.7.7.33)
Metabolism of Aromatic Compounds	Peripheral pathways for catabolism of aromatic compounds	Toluene_degradation	Toluate 1,2-dioxygenase alpha subunit
Metabolism of Aromatic Compounds	Peripheral pathways for catabolism of aromatic compounds	Toluene_degradation	Toluate 1,2-dioxygenase beta subunit
Metabolism of Aromatic Compounds	Peripheral pathways for catabolism of aromatic compounds	Toluene_degradation	Toluate 1,2-dioxygenase electron transfer component
Metabolism of Aromatic Compounds	Peripheral pathways for catabolism of aromatic compounds	Toluene_degradation	Toluene-4-monooxygenase, subunit TmoD
Metabolism of Aromatic Compounds	Peripheral pathways for catabolism of aromatic compounds	Toluene_degradation	toluenesulfonate zinc-independent alcohol dehydrogenase
Clustering-based subsystems		Bacterial_RNA-metabolizing_Zn-dependent_hydrolases	Cell division protein FtsK
Clustering-based subsystems		Bacterial_RNA-metabolizing_Zn-dependent_hydrolases	Cytochrome d ubiquinol oxidase subunit II (EC 1.10.3.-)
Clustering-based subsystems		Bacterial_RNA-metabolizing_Zn-dependent_hydrolases	Ferric uptake regulation protein FUR
Clustering-based subsystems		Bacterial_RNA-metabolizing_Zn-dependent_hydrolases	Hydrolase (HAD superfamily) in cluster with DUF1447
Clustering-based subsystems		Bacterial_RNA-metabolizing_Zn-dependent_hydrolases	Inactive homolog of metal-dependent proteases, putative molecular chaperone
Clustering-based subsystems		Bacterial_RNA-metabolizing_Zn-dependent_hydrolases	Metallo-beta-lactamase family protein, RNA-specific
Clustering-based subsystems		Bacterial_RNA-metabolizing_Zn-dependent_hydrolases	Peptide deformylase (EC 3.5.1.88)
Clustering-based subsystems		Bacterial_RNA-metabolizing_Zn-dependent_hydrolases	Polyribonucleotide nucleotidyltransferase (EC 2.7.7.8)
Clustering-based subsystems		Bacterial_RNA-metabolizing_Zn-dependent_hydrolases	Protein of unknown function DUF1447
Clustering-based subsystems		Bacterial_RNA-metabolizing_Zn-dependent_hydrolases	Ribosomal-protein-S18p-alanine acetyltransferase (EC 2.3.1.-)
Clustering-based subsystems		Bacterial_RNA-metabolizing_Zn-dependent_hydrolases	Transcriptional regulator in cluster with Zn-dependent hydrolase
Clustering-based subsystems		Bacterial_RNA-metabolizing_Zn-dependent_hydrolases	Trk system potassium uptake protein TrkA
Clustering-based subsystems		Bacterial_RNA-metabolizing_Zn-dependent_hydrolases	YgjD/Kae1/Qri7 family, required for threonylcarbamoyladenosine (t(6)A) formation in tRNA
Clustering-based subsystems		Bacterial_RNA-metabolizing_Zn-dependent_hydrolases	Zn-dependent hydrolase, RNA-metabolising
Clustering-based subsystems		Bacterial_RNA-metabolizing_Zn-dependent_hydrolases	Zn-dependent hydrolase, RNA-metabolising, CPSF 100 kDa analog
Clustering-based subsystems		Bacterial_RNA-metabolizing_Zn-dependent_hydrolases	Zn-dependent hydrolase, RNA-metabolising, CPSF 73 kDa analog
Clustering-based subsystems		Bacterial_RNA-metabolizing_Zn-dependent_hydrolases	cytochrome d ubiquinol oxidase, subunit II-related protein
Phosphorus Metabolism		Phosphonate_metabolism	Phosphonate uptake and metabolism regulator, LysR-family
Phosphorus Metabolism		Phosphonate_metabolism	2-aminoethylphosphonate uptake and metabolism regulator
Phosphorus Metabolism		Phosphonate_metabolism	2-aminoethylphosphonate ABC transporter periplasmic binding component (TC 3.A.1.9.1)
Phosphorus Metabolism		Phosphonate_metabolism	2-aminoethylphosphonate ABC transporter ATP-binding protein (TC 3.A.1.9.1)
Phosphorus Metabolism		Phosphonate_metabolism	2-aminoethylphosphonate ABC transporter permease protein I (TC 3.A.1.9.1)
Phosphorus Metabolism		Phosphonate_metabolism	2-aminoethylphosphonate ABC transporter permease protein II (TC 3.A.1.9.1)
Phosphorus Metabolism		Phosphonate_metabolism	2-aminoethylphosphonate:pyruvate aminotransferase (EC 2.6.1.37)
Phosphorus Metabolism		Phosphonate_metabolism	Phosphonoacetaldehyde hydrolase (EC 3.11.1.1)
Phosphorus Metabolism		Phosphonate_metabolism	Phosphonoacetate hydrolase (EC 3.11.1.2)
Carbohydrates	Di- and oligosaccharides	Melibiose_Utilization	Melibiose operon regulatory protein
Carbohydrates	Di- and oligosaccharides	Melibiose_Utilization	Alpha-galactosidase (EC 3.2.1.22)
Carbohydrates	Di- and oligosaccharides	Melibiose_Utilization	Melibiose carrier protein, Na+/melibiose symporter
Phages, Prophages, Transposable elements	Bacteriophage structural proteins	Phage_capsid_proteins	Phage capsid protein
Phages, Prophages, Transposable elements	Bacteriophage structural proteins	Phage_capsid_proteins	Phage major capsid protein
Phages, Prophages, Transposable elements	Bacteriophage structural proteins	Phage_capsid_proteins	Phage minor capsid protein
Phages, Prophages, Transposable elements	Bacteriophage structural proteins	Phage_capsid_proteins	Phage capsid vertex protein
Phages, Prophages, Transposable elements	Bacteriophage structural proteins	Phage_capsid_proteins	Phage capsid vertex
Phages, Prophages, Transposable elements	Bacteriophage structural proteins	Phage_capsid_proteins	Phage capsid vertex assembly chaperone
Phages, Prophages, Transposable elements	Bacteriophage structural proteins	Phage_capsid_proteins	Phage capsid assembly
Phages, Prophages, Transposable elements	Bacteriophage structural proteins	Phage_capsid_proteins	Phage capsid assembly protein
Phages, Prophages, Transposable elements	Bacteriophage structural proteins	Phage_capsid_proteins	Phage head-to-tail joining protein
Phages, Prophages, Transposable elements	Bacteriophage structural proteins	Phage_capsid_proteins	Phage capsid and scaffold
Phages, Prophages, Transposable elements	Bacteriophage structural proteins	Phage_capsid_proteins	Phage capsid scaffolding protein
Phages, Prophages, Transposable elements	Bacteriophage structural proteins	Phage_capsid_proteins	Capsid scaffolding protein
Phages, Prophages, Transposable elements	Bacteriophage structural proteins	Phage_capsid_proteins	Phage head completion protein (GPL)
Phages, Prophages, Transposable elements	Bacteriophage structural proteins	Phage_capsid_proteins	Phage head completion protein
Phages, Prophages, Transposable elements	Bacteriophage structural proteins	Phage_capsid_proteins	Major capsid protein
Phages, Prophages, Transposable elements	Bacteriophage structural proteins	Phage_capsid_proteins	Minor capsid protein
Phages, Prophages, Transposable elements	Bacteriophage structural proteins	Phage_capsid_proteins	Prohead core scaffold protein and protease
Phages, Prophages, Transposable elements	Bacteriophage structural proteins	Phage_capsid_proteins	Phage prohead core protein
Respiration		Biogenesis_of_c-type_cytochromes	ABC transporter involved in cytochrome c biogenesis, ATPase component CcmA
Respiration		Biogenesis_of_c-type_cytochromes	ABC transporter involved in cytochrome c biogenesis, CcmB subunit
Respiration		Biogenesis_of_c-type_cytochromes	Ccs1/ResB-related putative cytochrome C-type biogenesis protein
Respiration		Biogenesis_of_c-type_cytochromes	Cytochrome c heme lyase subunit CcmF
Respiration		Biogenesis_of_c-type_cytochromes	Cytochrome c heme lyase subunit CcmH
Respiration		Biogenesis_of_c-type_cytochromes	Cytochrome c heme lyase subunit CcmL
Respiration		Biogenesis_of_c-type_cytochromes	Cytochrome c-type biogenesis protein CcdA (DsbD analog)
Respiration		Biogenesis_of_c-type_cytochromes	Cytochrome c-type biogenesis protein CcmC, putative heme lyase for CcmE
Respiration		Biogenesis_of_c-type_cytochromes	Cytochrome c-type biogenesis protein CcmD, interacts with CcmCE
Respiration		Biogenesis_of_c-type_cytochromes	Cytochrome c-type biogenesis protein CcmE, heme chaperone
Respiration		Biogenesis_of_c-type_cytochromes	Cytochrome c-type biogenesis protein CcmG/DsbE, thiol:disulfide oxidoreductase
Respiration		Biogenesis_of_c-type_cytochromes	Cytochrome c-type biogenesis protein Ccs1/ResB
Respiration		Biogenesis_of_c-type_cytochromes	Cytochrome c-type biogenesis protein CcsA/ResC
Respiration		Biogenesis_of_c-type_cytochromes	Cytochrome c-type biogenesis protein DsbD, protein-disulfide reductase (EC 1.8.1.8)
Respiration		Biogenesis_of_c-type_cytochromes	Cytochrome c-type biogenesis protein ResA
Respiration		Biogenesis_of_c-type_cytochromes	Cytochrome c-type biogenesis protein, archaeal, distantly related to heme lyase subunit CcmF
Respiration		Biogenesis_of_c-type_cytochromes	Hypothetical distantly related to thiol:disulfide interchange protein DsbA
Respiration		Biogenesis_of_c-type_cytochromes	Hypothetical protein associated with short form of CcmH
Respiration		Biogenesis_of_c-type_cytochromes	Hypothetical protein distantly related to cytochrome C-type biogenesis protein CcdA
Respiration		Biogenesis_of_c-type_cytochromes	Hypothetical protein distantly related to putative heme lyase CcmC
Respiration		Biogenesis_of_c-type_cytochromes	Periplasmic thiol:disulfide interchange protein DsbA
Respiration		Biogenesis_of_c-type_cytochromes	Periplasmic thiol:disulfide oxidoreductase DsbB, required for DsbA reoxidation
Respiration		Biogenesis_of_c-type_cytochromes	Predicted transporter accosiated with cytochrome c biogenesis
Respiration		Biogenesis_of_c-type_cytochromes	Putative ATP-binding component of ABC transporter involved in cytochrome c biogenesis
Respiration		Biogenesis_of_c-type_cytochromes	Putative cytochrome C-type biogenesis protein
Respiration		Biogenesis_of_c-type_cytochromes	Putative cytochrome c biogenesis factor, archaeal
Respiration		Biogenesis_of_c-type_cytochromes	Putative cytochrome c-type biogenesis protein related to CcmF
Respiration		Biogenesis_of_c-type_cytochromes	Putative thiol:disulfide oxidoreductase involved in cytochrome C-type biogenesis
Respiration		Biogenesis_of_c-type_cytochromes	Similar to cytochrome c-type biogenesis protein CcsA/ResC
Respiration		Biogenesis_of_c-type_cytochromes	Thiol:disulfide oxidoreductase TlpA
Respiration		Biogenesis_of_c-type_cytochromes	Thiol:disulfide oxidoreductase related to ResA
Respiration		Reductive_Dechlorination	Tetrachloroethene reductive dehalogenase PceA (EC 1.97.1.8)
Respiration		Reductive_Dechlorination	Tetrachloroethene reductive dehalogenase PceA membrane-bound subunit
Respiration		Reductive_Dechlorination	Tetrachloroethene reductive dehalogenase TceA
Respiration		Reductive_Dechlorination	Tetrachloroethene reductive dehalogenase TceA membrane-bound subunit
Respiration		Reductive_Dechlorination	membrane docking protein
Secondary Metabolism	Biosynthesis of phenylpropanoids	Biflavanoid_biosynthesis	Flavanone-3-hydroxylase (EC 1.14.13.21)
Secondary Metabolism	Biosynthesis of phenylpropanoids	Biflavanoid_biosynthesis	Flavanone-3-hydroxylase (EC 1.14.11.9)
Secondary Metabolism	Biosynthesis of phenylpropanoids	Biflavanoid_biosynthesis	Flavanone-3-hydroxylase (EC 1.14.13.-)
Secondary Metabolism	Biosynthesis of phenylpropanoids	Biflavanoid_biosynthesis	Flavanone 4-reductase (EC 1.1.1.234)
Secondary Metabolism	Biosynthesis of phenylpropanoids	Biflavanoid_biosynthesis	Oxidoreductase (EC 1.3.-.-)
Secondary Metabolism	Biosynthesis of phenylpropanoids	Biflavanoid_biosynthesis	Flavone 7-O-beta-glucosyltransferase (EC 2.4.1.81)
Secondary Metabolism	Biosynthesis of phenylpropanoids	Biflavanoid_biosynthesis	Luteolin O-methyltransferase (EC 2.1.1.42)
Secondary Metabolism	Biosynthesis of phenylpropanoids	Biflavanoid_biosynthesis	Dihydroflavonol-4-reductase (EC 1.1.1.219)
Secondary Metabolism	Biosynthesis of phenylpropanoids	Biflavanoid_biosynthesis	Quercetin 3-O-methyltransferase 1 (EC 2.1.1.76)
Dormancy and Sporulation		Spore_germination	Protein GerPA, required for proper assembly of spore coat, mutations lead to super-dormant spore
Dormancy and Sporulation		Spore_germination	Protein GerPB, required for proper assembly of spore coat, mutations lead to super-dormant spore
Dormancy and Sporulation		Spore_germination	Protein GerPC, required for proper assembly of spore coat, mutations lead to super-dormant spore
Dormancy and Sporulation		Spore_germination	Protein GerPD, required for proper assembly of spore coat, mutations lead to super-dormant spore
Dormancy and Sporulation		Spore_germination	Protein GerPE, required for proper assembly of spore coat, mutations lead to super-dormant spore
Dormancy and Sporulation		Spore_germination	Protein GerPF, required for proper assembly of spore coat, mutations lead to super-dormant spore
Dormancy and Sporulation		Spore_germination	Similar to proteins GerPF and GerPA
Dormancy and Sporulation		Spore_germination	Spo0E-like putative sporulation regulatory protein in grePA-PF operon
Dormancy and Sporulation		Spore_germination	Spore germination protein GerLA
Dormancy and Sporulation		Spore_germination	Spore germination protein GerLB
Dormancy and Sporulation		Spore_germination	Spore germination protein GerLC
Dormancy and Sporulation		Spore_germination	Spore germination protein GerAA, germination response to L-alanine and related amino acids (earliest stage)
Dormancy and Sporulation		Spore_germination	Spore germination protein GerAB, germination response to L-alanine and related amino acids (earliest stage)
Dormancy and Sporulation		Spore_germination	Spore germination protein GerAC, germination response to L-alanine and related amino acids (earliest stage)
Dormancy and Sporulation		Spore_germination	Spore germination protein GerBA, germination response to combination of glucose, fructose, L-asparagine, and K+ (earliest stage)
Dormancy and Sporulation		Spore_germination	Spore germination protein GerBB, germination response to combination of glucose, fructose, L-asparagine, and K+ (earliest stage)
Dormancy and Sporulation		Spore_germination	Spore germination protein GerBC, germination response to combination of glucose, fructose, L-asparagine, and K+ (earliest stage)
Dormancy and Sporulation		Spore_germination	Uncharacterized spore germination protein YndD
Dormancy and Sporulation		Spore_germination	Uncharacterized spore germination protein YndE
Dormancy and Sporulation		Spore_germination	Uncharacterized spore germination protein YndF
Dormancy and Sporulation		Spore_germination	Spore germination protein GerN (inosine-dependent germination), Na+/H+ antiporter
Dormancy and Sporulation		Spore_germination	Spore germination protein GerXA (on pXO1)
Dormancy and Sporulation		Spore_germination	Spore germination protein GerXB (on pXO1)
Dormancy and Sporulation		Spore_germination	Spore germination protein GerXC (on pXO1)
Dormancy and Sporulation		Spore_germination	Putative spore germination protein, GerB family
Dormancy and Sporulation		Spore_germination	Spore germination protein GerSA
Dormancy and Sporulation		Spore_germination	Spore germination protein GerSB
Dormancy and Sporulation		Spore_germination	Spore germination protein GerSC
Dormancy and Sporulation		Spore_germination	Spore germination protein GerKA
Dormancy and Sporulation		Spore_germination	Spore germination protein GerKB
Dormancy and Sporulation		Spore_germination	Spore germination protein GerKC
Dormancy and Sporulation		Spore_germination	Spore germination protein GerYA
Dormancy and Sporulation		Spore_germination	Spore germination protein GerYB
Dormancy and Sporulation		Spore_germination	Spore germination protein GerYC
Dormancy and Sporulation		Spore_germination	Spore germination protein GerHA/GerIA
Dormancy and Sporulation		Spore_germination	Spore germination protein GerHB/GerIB
Dormancy and Sporulation		Spore_germination	Spore germination protein GerHC/GerIC
Dormancy and Sporulation		Spore_germination	Spore germination protein GerQA
Dormancy and Sporulation		Spore_germination	Spore germination protein GerQB
Dormancy and Sporulation		Spore_germination	Spore germination protein GerQC
Dormancy and Sporulation		Spore_germination	Spore cortex-lytic enzyme, lytic transglycosylase SleB
Dormancy and Sporulation		Spore_germination	Spore germination protein YpeB
Dormancy and Sporulation		Spore_germination	Spore cortex-lytic enzyme CwlJ
Dormancy and Sporulation		Spore_germination	Spore cortex-lytic enzyme, N-acetylglucosaminidase SleL (EC 3.2.1.-)
Dormancy and Sporulation		Spore_germination	Spore protein YdhD, not involved in spore germination
Dormancy and Sporulation		Spore_germination	Putative peptidoglycan hydrolase YvbX, NOT involved in spore germination
Dormancy and Sporulation		Spore_germination	Uncharacterized protein YkvT, NOT involved in spore germination
Dormancy and Sporulation		Spore_germination	Germination-specific N-acetylmuramoyl-L-alanine amidase (EC 3.5.1.28), cell wall hydrolase CwlD
Dormancy and Sporulation		Spore_germination	Spore germination protein GerD
Carbohydrates	Di- and oligosaccharides	Trehalose_Biosynthesis	1,4-alpha-glucan (glycogen) branching enzyme, GH-13-type (EC 2.4.1.18)
Carbohydrates	Di- and oligosaccharides	Trehalose_Biosynthesis	Alpha,alpha-trehalose-phosphate synthase [UDP-forming] (EC 2.4.1.15)
Carbohydrates	Di- and oligosaccharides	Trehalose_Biosynthesis	Alpha-amylase (EC 3.2.1.1)
Carbohydrates	Di- and oligosaccharides	Trehalose_Biosynthesis	Glucoamylase (EC 3.2.1.3)
Carbohydrates	Di- and oligosaccharides	Trehalose_Biosynthesis	Glycogen debranching enzyme (EC 3.2.1.-)
Carbohydrates	Di- and oligosaccharides	Trehalose_Biosynthesis	Malto-oligosyltrehalose synthase (EC 5.4.99.15)
Carbohydrates	Di- and oligosaccharides	Trehalose_Biosynthesis	Malto-oligosyltrehalose trehalohydrolase (EC 3.2.1.141)
Carbohydrates	Di- and oligosaccharides	Trehalose_Biosynthesis	Putative glucanase glgE (EC 3.2.1.-)
Carbohydrates	Di- and oligosaccharides	Trehalose_Biosynthesis	Trehalose phosphorylase (EC 2.4.1.64)
Carbohydrates	Di- and oligosaccharides	Trehalose_Biosynthesis	Trehalose synthase (EC 5.4.99.16)
Carbohydrates	Di- and oligosaccharides	Trehalose_Biosynthesis	Trehalose-6-phosphate phosphatase (EC 3.1.3.12)
Amino Acids and Derivatives	Aromatic amino acids and derivatives	Common_Pathway_For_Synthesis_of_Aromatic_Compounds_(DAHP_synthase_to_chorismate)	2-amino-3,7-dideoxy-D-threo-hept-6-ulosonate synthase (EC 2.5.1.-)
Amino Acids and Derivatives	Aromatic amino acids and derivatives	Common_Pathway_For_Synthesis_of_Aromatic_Compounds_(DAHP_synthase_to_chorismate)	2-keto-3-deoxy-D-arabino-heptulosonate-7-phosphate synthase I alpha (EC 2.5.1.54)
Amino Acids and Derivatives	Aromatic amino acids and derivatives	Common_Pathway_For_Synthesis_of_Aromatic_Compounds_(DAHP_synthase_to_chorismate)	2-keto-3-deoxy-D-arabino-heptulosonate-7-phosphate synthase I beta (EC 2.5.1.54)
Amino Acids and Derivatives	Aromatic amino acids and derivatives	Common_Pathway_For_Synthesis_of_Aromatic_Compounds_(DAHP_synthase_to_chorismate)	2-keto-3-deoxy-D-arabino-heptulosonate-7-phosphate synthase II (EC 2.5.1.54)
Amino Acids and Derivatives	Aromatic amino acids and derivatives	Common_Pathway_For_Synthesis_of_Aromatic_Compounds_(DAHP_synthase_to_chorismate)	3,7-dideoxy-D-threo-hepto-2, 6-diulosonate synthase (EC 4.2.3.-)
Amino Acids and Derivatives	Aromatic amino acids and derivatives	Common_Pathway_For_Synthesis_of_Aromatic_Compounds_(DAHP_synthase_to_chorismate)	3-dehydroquinate dehydratase I (EC 4.2.1.10)
Amino Acids and Derivatives	Aromatic amino acids and derivatives	Common_Pathway_For_Synthesis_of_Aromatic_Compounds_(DAHP_synthase_to_chorismate)	3-dehydroquinate dehydratase II (EC 4.2.1.10)
Amino Acids and Derivatives	Aromatic amino acids and derivatives	Common_Pathway_For_Synthesis_of_Aromatic_Compounds_(DAHP_synthase_to_chorismate)	3-dehydroquinate synthase (EC 4.2.3.4)
Amino Acids and Derivatives	Aromatic amino acids and derivatives	Common_Pathway_For_Synthesis_of_Aromatic_Compounds_(DAHP_synthase_to_chorismate)	5-Enolpyruvylshikimate-3-phosphate synthase (EC 2.5.1.19)
Amino Acids and Derivatives	Aromatic amino acids and derivatives	Common_Pathway_For_Synthesis_of_Aromatic_Compounds_(DAHP_synthase_to_chorismate)	Chorismate synthase (EC 4.2.3.5)
Amino Acids and Derivatives	Aromatic amino acids and derivatives	Common_Pathway_For_Synthesis_of_Aromatic_Compounds_(DAHP_synthase_to_chorismate)	Quinate/shikimate 5-dehydrogenase I delta (EC 1.1.1.25)
Amino Acids and Derivatives	Aromatic amino acids and derivatives	Common_Pathway_For_Synthesis_of_Aromatic_Compounds_(DAHP_synthase_to_chorismate)	Shikimate 5-dehydrogenase I alpha (EC 1.1.1.25)
Amino Acids and Derivatives	Aromatic amino acids and derivatives	Common_Pathway_For_Synthesis_of_Aromatic_Compounds_(DAHP_synthase_to_chorismate)	Shikimate 5-dehydrogenase I gamma (EC 1.1.1.25)
Amino Acids and Derivatives	Aromatic amino acids and derivatives	Common_Pathway_For_Synthesis_of_Aromatic_Compounds_(DAHP_synthase_to_chorismate)	Shikimate kinase I (EC 2.7.1.71)
Amino Acids and Derivatives	Aromatic amino acids and derivatives	Common_Pathway_For_Synthesis_of_Aromatic_Compounds_(DAHP_synthase_to_chorismate)	Shikimate kinase II (EC 2.7.1.71)
Amino Acids and Derivatives	Aromatic amino acids and derivatives	Common_Pathway_For_Synthesis_of_Aromatic_Compounds_(DAHP_synthase_to_chorismate)	Shikimate kinase III (EC 2.7.1.71)
Amino Acids and Derivatives	Aromatic amino acids and derivatives	Common_Pathway_For_Synthesis_of_Aromatic_Compounds_(DAHP_synthase_to_chorismate)	Shikimate/quinate 5-dehydrogenase I beta (EC 1.1.1.282)
Amino Acids and Derivatives	Aromatic amino acids and derivatives	Common_Pathway_For_Synthesis_of_Aromatic_Compounds_(DAHP_synthase_to_chorismate)	Transcriptional repressor protein TrpR
Amino Acids and Derivatives	Aromatic amino acids and derivatives	Common_Pathway_For_Synthesis_of_Aromatic_Compounds_(DAHP_synthase_to_chorismate)	Transcriptional repressor protein TyrR
Metabolism of Aromatic Compounds		carbazol_degradation_cluster	Terminal dioxygenase component of carbazole 1,9a-dioxygenase
Metabolism of Aromatic Compounds		carbazol_degradation_cluster	2'-aminobiphenyl-2,3-diol 1,2-dioxygenase
Metabolism of Aromatic Compounds		carbazol_degradation_cluster	Catalitic subunit of carbazole 1,9a-dioxygenase
Metabolism of Aromatic Compounds		carbazol_degradation_cluster	2-hydroxy-6-oxo-6-phenylhexa-2,4-dienoate hydrolase (EC 3.7.1.-)
Metabolism of Aromatic Compounds		carbazol_degradation_cluster	Ferredoxin component of carbazole 1,9a-dioxygenase
Metabolism of Aromatic Compounds		carbazol_degradation_cluster	Ferredoxin reductase component of carbazole 1,9a-dioxygenase
Metabolism of Aromatic Compounds		carbazol_degradation_cluster	2-hydroxypent-2,4-dienoate hydratase (EC 4.2.-.-)
Metabolism of Aromatic Compounds		carbazol_degradation_cluster	Acetaldehyde dehydrogenase (acylating)
Metabolism of Aromatic Compounds		carbazol_degradation_cluster	4-hydroxy-2-oxovalerate aldolase (EC 4.1.3.-)
Respiration	Electron donating reactions	Na(+)-translocating_NADH-quinone_oxidoreductase_and_rnf-like_group_of_electron_transport_complexes	Na(+)-translocating NADH-quinone reductase subunit A (EC 1.6.5.-)
Respiration	Electron donating reactions	Na(+)-translocating_NADH-quinone_oxidoreductase_and_rnf-like_group_of_electron_transport_complexes	Na(+)-translocating NADH-quinone reductase subunit B (EC 1.6.5.-)
Respiration	Electron donating reactions	Na(+)-translocating_NADH-quinone_oxidoreductase_and_rnf-like_group_of_electron_transport_complexes	Na(+)-translocating NADH-quinone reductase subunit C (EC 1.6.5.-)
Respiration	Electron donating reactions	Na(+)-translocating_NADH-quinone_oxidoreductase_and_rnf-like_group_of_electron_transport_complexes	Na(+)-translocating NADH-quinone reductase subunit D (EC 1.6.5.-)
Respiration	Electron donating reactions	Na(+)-translocating_NADH-quinone_oxidoreductase_and_rnf-like_group_of_electron_transport_complexes	Na(+)-translocating NADH-quinone reductase subunit E (EC 1.6.5.-)
Respiration	Electron donating reactions	Na(+)-translocating_NADH-quinone_oxidoreductase_and_rnf-like_group_of_electron_transport_complexes	Na(+)-translocating NADH-quinone reductase subunit F (EC 1.6.5.-)
Respiration	Electron donating reactions	Na(+)-translocating_NADH-quinone_oxidoreductase_and_rnf-like_group_of_electron_transport_complexes	Electron transport complex protein RnfA
Respiration	Electron donating reactions	Na(+)-translocating_NADH-quinone_oxidoreductase_and_rnf-like_group_of_electron_transport_complexes	Electron transport complex protein RnfB
Respiration	Electron donating reactions	Na(+)-translocating_NADH-quinone_oxidoreductase_and_rnf-like_group_of_electron_transport_complexes	Electron transport complex protein RnfC
Respiration	Electron donating reactions	Na(+)-translocating_NADH-quinone_oxidoreductase_and_rnf-like_group_of_electron_transport_complexes	Electron transport complex protein RnfD
Respiration	Electron donating reactions	Na(+)-translocating_NADH-quinone_oxidoreductase_and_rnf-like_group_of_electron_transport_complexes	Electron transport complex protein RnfE
Respiration	Electron donating reactions	Na(+)-translocating_NADH-quinone_oxidoreductase_and_rnf-like_group_of_electron_transport_complexes	Electron transport complex protein RnfG
Respiration	Electron donating reactions	Na(+)-translocating_NADH-quinone_oxidoreductase_and_rnf-like_group_of_electron_transport_complexes	Probable exported or periplasmic protein in ApbE locus
Respiration	Electron donating reactions	Na(+)-translocating_NADH-quinone_oxidoreductase_and_rnf-like_group_of_electron_transport_complexes	probable exported protein YPO3233
Respiration	Electron donating reactions	Na(+)-translocating_NADH-quinone_oxidoreductase_and_rnf-like_group_of_electron_transport_complexes	Hypothetical protein in ApbE locus
Photosynthesis	Electron transport and photophosphorylation	Photosystem_II	Chlorophyll a(b) binding protein, photosystem II CP43 protein (PsbC) homolog
Photosynthesis	Electron transport and photophosphorylation	Photosystem_II	Cytochrome b559 alpha chain (PsbE)
Photosynthesis	Electron transport and photophosphorylation	Photosystem_II	Cytochrome b559 beta chain (PsbF)
Photosynthesis	Electron transport and photophosphorylation	Photosystem_II	Photosystem II 10 kDa phosphoprotein (PsbH)
Photosynthesis	Electron transport and photophosphorylation	Photosystem_II	Photosystem II 12 kDa extrinsic protein (PsbU)
Photosynthesis	Electron transport and photophosphorylation	Photosystem_II	Photosystem II 13 kDa protein Psb28 (PsbW)
Photosynthesis	Electron transport and photophosphorylation	Photosystem_II	Photosystem II CP43 protein (PsbC)
Photosynthesis	Electron transport and photophosphorylation	Photosystem_II	Photosystem II CP47 protein (PsbB)
Photosynthesis	Electron transport and photophosphorylation	Photosystem_II	Photosystem II manganese-stabilizing protein (PsbO)
Photosynthesis	Electron transport and photophosphorylation	Photosystem_II	Photosystem II oxygen evolving complex protein PsbP
Photosynthesis	Electron transport and photophosphorylation	Photosystem_II	Photosystem II protein Psb27
Photosynthesis	Electron transport and photophosphorylation	Photosystem_II	Photosystem II protein PsbI
Photosynthesis	Electron transport and photophosphorylation	Photosystem_II	Photosystem II protein PsbJ
Photosynthesis	Electron transport and photophosphorylation	Photosystem_II	Photosystem II protein PsbK
Photosynthesis	Electron transport and photophosphorylation	Photosystem_II	Photosystem II protein PsbL
Photosynthesis	Electron transport and photophosphorylation	Photosystem_II	Photosystem II protein PsbM
Photosynthesis	Electron transport and photophosphorylation	Photosystem_II	Photosystem II protein PsbN
Photosynthesis	Electron transport and photophosphorylation	Photosystem_II	Photosystem II protein PsbT
Photosynthesis	Electron transport and photophosphorylation	Photosystem_II	Photosystem II protein PsbV, cytochrome c550
Photosynthesis	Electron transport and photophosphorylation	Photosystem_II	Photosystem II protein PsbX
Photosynthesis	Electron transport and photophosphorylation	Photosystem_II	Photosystem II protein PsbY
Photosynthesis	Electron transport and photophosphorylation	Photosystem_II	Photosystem II protein PsbZ
Photosynthesis	Electron transport and photophosphorylation	Photosystem_II	Photosystem II stability/assembly factor HCF136/Ycf48
Photosynthesis	Electron transport and photophosphorylation	Photosystem_II	Putative chaperon-like protein Ycf39 for quinone binding in Photosystem II
Photosynthesis	Electron transport and photophosphorylation	Photosystem_II	photosystem II protein D1 (PsbA)
Photosynthesis	Electron transport and photophosphorylation	Photosystem_II	photosystem II protein D2 (PsbD)
Iron acquisition and metabolism	Siderophores	Siderophore_Enterobactin	Isochorismate synthase (EC 5.4.4.2) [enterobactin] siderophore
Iron acquisition and metabolism	Siderophores	Siderophore_Enterobactin	Isochorismatase (EC 3.3.2.1) [enterobactin] siderophore
Iron acquisition and metabolism	Siderophores	Siderophore_Enterobactin	Apo-aryl carrier domain of EntB
Iron acquisition and metabolism	Siderophores	Siderophore_Enterobactin	2,3-dihydro-2,3-dihydroxybenzoate dehydrogenase (EC 1.3.1.28) [enterobactin] siderophore
Iron acquisition and metabolism	Siderophores	Siderophore_Enterobactin	2,3-dihydroxybenzoate-AMP ligase (EC 2.7.7.58) [enterobactin] siderophore
Iron acquisition and metabolism	Siderophores	Siderophore_Enterobactin	4'-phosphopantetheinyl transferase (EC 2.7.8.-) [enterobactin] siderophore
Iron acquisition and metabolism	Siderophores	Siderophore_Enterobactin	Enterobactin synthetase component F, serine activating enzyme (EC 2.7.7.-)
Iron acquisition and metabolism	Siderophores	Siderophore_Enterobactin	Proofreading thioesterase in enterobactin biosynthesis EntH
Iron acquisition and metabolism	Siderophores	Siderophore_Enterobactin	FIG005032: Putative cytoplasmic protein YbdZ in enterobactin biosynthesis operon
Iron acquisition and metabolism	Siderophores	Siderophore_Enterobactin	Enterobactin exporter EntS
Iron acquisition and metabolism	Siderophores	Siderophore_Enterobactin	Enterobactin esterase
Iron acquisition and metabolism	Siderophores	Siderophore_Enterobactin	Ferric enterobactin-binding periplasmic protein FepB (TC 3.A.1.14.2)
Iron acquisition and metabolism	Siderophores	Siderophore_Enterobactin	Ferric enterobactin transport ATP-binding protein FepC (TC 3.A.1.14.2)
Iron acquisition and metabolism	Siderophores	Siderophore_Enterobactin	Ferric enterobactin transport system permease protein FepD (TC 3.A.1.14.2)
Iron acquisition and metabolism	Siderophores	Siderophore_Enterobactin	Ferric enterobactin transport system permease protein FepG (TC 3.A.1.14.2)
Iron acquisition and metabolism	Siderophores	Siderophore_Enterobactin	Ferric enterobactin uptake protein FepE
Iron acquisition and metabolism	Siderophores	Siderophore_Enterobactin	Outer membrane receptor for ferric enterobactin and colicins B, D
Iron acquisition and metabolism	Siderophores	Siderophore_Enterobactin	Transcriptional regulator of AraC family, enterobactin-dependent, predicted
Iron acquisition and metabolism	Siderophores	Siderophore_Enterobactin	Outer membrane receptor for ferric enterobactin PfeA
Iron acquisition and metabolism	Siderophores	Siderophore_Enterobactin	Two-component sensor histidine kinase PfeS, enterobactin
Iron acquisition and metabolism	Siderophores	Siderophore_Enterobactin	Two-component response regulator PfeR, enterobactin
Cell Wall and Capsule	Capsular and extracellular polysacchrides	Alginate_metabolism	Alginate biosynthesis protein Alg8
Cell Wall and Capsule	Capsular and extracellular polysacchrides	Alginate_metabolism	Alginate biosynthesis protein AlgX
Cell Wall and Capsule	Capsular and extracellular polysacchrides	Alginate_metabolism	Alginate biosynthesis transcriptional activator
Cell Wall and Capsule	Capsular and extracellular polysacchrides	Alginate_metabolism	Alginate lyase (EC 4.2.2.3)
Cell Wall and Capsule	Capsular and extracellular polysacchrides	Alginate_metabolism	Alginate lyase precursor (EC 4.2.2.3)
Cell Wall and Capsule	Capsular and extracellular polysacchrides	Alginate_metabolism	GDP-mannose 6-dehydrogenase (EC 1.1.1.132)
Cell Wall and Capsule	Capsular and extracellular polysacchrides	Alginate_metabolism	Hexuronate transporter
Cell Wall and Capsule	Capsular and extracellular polysacchrides	Alginate_metabolism	Mannose-1-phosphate guanylyltransferase (GDP) (EC 2.7.7.22)
Cell Wall and Capsule	Capsular and extracellular polysacchrides	Alginate_metabolism	Mannose-6-phosphate isomerase (EC 5.3.1.8)
Cell Wall and Capsule	Capsular and extracellular polysacchrides	Alginate_metabolism	Pectin degradation protein KdgF
Cell Wall and Capsule	Capsular and extracellular polysacchrides	Alginate_metabolism	Phosphomannomutase (EC 5.4.2.8)
Cell Wall and Capsule	Capsular and extracellular polysacchrides	Alginate_metabolism	Poly(beta-D-mannuronate) C5 epimerase precursor (EC 5.1.3.-)
Cell Wall and Capsule	Capsular and extracellular polysacchrides	Alginate_metabolism	Probable poly(beta-D-mannuronate) O-acetylase (EC 2.3.1.-)
Cell Wall and Capsule	Capsular and extracellular polysacchrides	Alginate_metabolism	RNA polymerase sigma-H factor AlgT
Cell Wall and Capsule	Capsular and extracellular polysacchrides	Alginate_metabolism	alginate biosynthesis protein AlgJ
Cell Wall and Capsule	Capsular and extracellular polysacchrides	Alginate_metabolism	alginate o-acetyltransferase AlgF
Cell Wall and Capsule	Capsular and extracellular polysacchrides	Alginate_metabolism	outer membrane protein AlgE
Cell Wall and Capsule	Capsular and extracellular polysacchrides	Alginate_metabolism	poly(beta-D-mannuronate) lyase (EC 4.2.2.3)
Metabolism of Aromatic Compounds	Peripheral pathways for catabolism of aromatic compounds	n-Phenylalkanoic_acid_degradation	3-ketoacyl-CoA thiolase (EC 2.3.1.16)
Metabolism of Aromatic Compounds	Peripheral pathways for catabolism of aromatic compounds	n-Phenylalkanoic_acid_degradation	Enoyl-CoA hydratase (EC 4.2.1.17)
Metabolism of Aromatic Compounds	Peripheral pathways for catabolism of aromatic compounds	n-Phenylalkanoic_acid_degradation	Long-chain-fatty-acid--CoA ligase (EC 6.2.1.3)
Metabolism of Aromatic Compounds	Peripheral pathways for catabolism of aromatic compounds	n-Phenylalkanoic_acid_degradation	enoyl-CoA hydratase, R-specific
Metabolism of Aromatic Compounds	Peripheral pathways for catabolism of aromatic compounds	n-Phenylalkanoic_acid_degradation	Delta(3)-cis-delta(2)-trans-enoyl-CoA isomerase (EC 5.3.3.8)
Metabolism of Aromatic Compounds	Peripheral pathways for catabolism of aromatic compounds	n-Phenylalkanoic_acid_degradation	3-hydroxyacyl-CoA dehydrogenase (EC 1.1.1.35)
Metabolism of Aromatic Compounds	Peripheral pathways for catabolism of aromatic compounds	n-Phenylalkanoic_acid_degradation	3-hydroxybutyryl-CoA epimerase (EC 5.1.2.3)
Metabolism of Aromatic Compounds	Peripheral pathways for catabolism of aromatic compounds	n-Phenylalkanoic_acid_degradation	Putative 3-hydroxyacyl-coa dehydrogenase
Cell Wall and Capsule	Capsular and extracellular polysacchrides	Capsular_surface_virulence_antigen_loci	Insertion element IS1 protein insA
Cell Wall and Capsule	Capsular and extracellular polysacchrides	Capsular_surface_virulence_antigen_loci	Insertion element IS1 protein insB
Cell Wall and Capsule	Capsular and extracellular polysacchrides	Capsular_surface_virulence_antigen_loci	Vi polysaccharide biosynthesis protein tviA
Cell Wall and Capsule	Capsular and extracellular polysacchrides	Capsular_surface_virulence_antigen_loci	Vi polysaccharide biosynthesis protein tviC
Cell Wall and Capsule	Capsular and extracellular polysacchrides	Capsular_surface_virulence_antigen_loci	Vi polysaccharide biosynthesis protein tviD
Cell Wall and Capsule	Capsular and extracellular polysacchrides	Capsular_surface_virulence_antigen_loci	Vi polysaccharide biosynthesis protein tviE
Cell Wall and Capsule	Capsular and extracellular polysacchrides	Capsular_surface_virulence_antigen_loci	Vi polysaccharide export ATP-binding protein vexC
Cell Wall and Capsule	Capsular and extracellular polysacchrides	Capsular_surface_virulence_antigen_loci	Vi polysaccharide export inner-membrane protein vexB
Cell Wall and Capsule	Capsular and extracellular polysacchrides	Capsular_surface_virulence_antigen_loci	Vi polysaccharide export inner-membrane protein vexD
Cell Wall and Capsule	Capsular and extracellular polysacchrides	Capsular_surface_virulence_antigen_loci	Vi polysaccharide export protein vexE
Phages, Prophages, Transposable elements, Plasmids	Pathogenicity islands	Listeria_Pathogenicity_Island_LIPI-1_extended	Virulence regulatory factor PrfA
Phages, Prophages, Transposable elements, Plasmids	Pathogenicity islands	Listeria_Pathogenicity_Island_LIPI-1_extended	Phosphatidylinositol-specific phospholipase C (EC 4.6.1.13)
Phages, Prophages, Transposable elements, Plasmids	Pathogenicity islands	Listeria_Pathogenicity_Island_LIPI-1_extended	Thiol-activated cytolysin
Phages, Prophages, Transposable elements, Plasmids	Pathogenicity islands	Listeria_Pathogenicity_Island_LIPI-1_extended	Zinc metalloproteinase precursor (EC 3.4.24.29)
Phages, Prophages, Transposable elements, Plasmids	Pathogenicity islands	Listeria_Pathogenicity_Island_LIPI-1_extended	Actin-assembly inducing protein ActA precursor
Phages, Prophages, Transposable elements, Plasmids	Pathogenicity islands	Listeria_Pathogenicity_Island_LIPI-1_extended	Broad-substrate range phospholipase C (EC 3.1.4.3)
Phages, Prophages, Transposable elements, Plasmids	Pathogenicity islands	Listeria_Pathogenicity_Island_LIPI-1_extended	Distant similarity with viral glycoprotein gp160 of HIV type 1
Phages, Prophages, Transposable elements, Plasmids	Pathogenicity islands	Listeria_Pathogenicity_Island_LIPI-1_extended	virulence cluster protein A VclA
Phages, Prophages, Transposable elements, Plasmids	Pathogenicity islands	Listeria_Pathogenicity_Island_LIPI-1_extended	virulence cluster protein B VclB
Cell Division and Cell Cycle		YgjD_and_YeaZ	Inactive homolog of metal-dependent proteases, putative molecular chaperone
Cell Division and Cell Cycle		YgjD_and_YeaZ	YgjD/Kae1/Qri7 family, required for threonylcarbamoyladenosine (t(6)A) formation in tRNA
Cell Division and Cell Cycle		YgjD_and_YeaZ	p53-regulating protein kinase (human PRPK/yeast YGR262c)
Membrane Transport	Protein translocation across cytoplasmic membrane	Twin-arginine_translocation_system	Twin-arginine translocation protein TatA
Membrane Transport	Protein translocation across cytoplasmic membrane	Twin-arginine_translocation_system	Twin-arginine translocation protein TatB
Membrane Transport	Protein translocation across cytoplasmic membrane	Twin-arginine_translocation_system	Twin-arginine translocation protein TatC
Membrane Transport	Protein translocation across cytoplasmic membrane	Twin-arginine_translocation_system	Twin-arginine translocation protein TatE
Membrane Transport	Protein translocation across cytoplasmic membrane	Twin-arginine_translocation_system	Deoxyribonuclease TatD
Protein Metabolism	Protein biosynthesis	Ribosome_LSU_chloroplast	LSU ribosomal protein L1p (L10Ae), chloroplast
Protein Metabolism	Protein biosynthesis	Ribosome_LSU_chloroplast	LSU ribosomal protein L2p (L8e), chloroplast
Protein Metabolism	Protein biosynthesis	Ribosome_LSU_chloroplast	LSU ribosomal protein L3p (L3e), chloroplast
Protein Metabolism	Protein biosynthesis	Ribosome_LSU_chloroplast	LSU ribosomal protein L4p (L1e), chloroplast
Protein Metabolism	Protein biosynthesis	Ribosome_LSU_chloroplast	LSU ribosomal protein L5p (L11e), chloroplast
Protein Metabolism	Protein biosynthesis	Ribosome_LSU_chloroplast	LSU ribosomal protein L6p (L9e), chloroplast
Protein Metabolism	Protein biosynthesis	Ribosome_LSU_chloroplast	LSU ribosomal protein L7/L12 (L23e), chloroplast
Protein Metabolism	Protein biosynthesis	Ribosome_LSU_chloroplast	LSU ribosomal protein L9p, chloroplast
Protein Metabolism	Protein biosynthesis	Ribosome_LSU_chloroplast	LSU ribosomal protein L10p (P0), chloroplast
Protein Metabolism	Protein biosynthesis	Ribosome_LSU_chloroplast	LSU ribosomal protein L11p (L12e), chloroplast
Protein Metabolism	Protein biosynthesis	Ribosome_LSU_chloroplast	LSU ribosomal protein L13p (L13Ae), chloroplast
Protein Metabolism	Protein biosynthesis	Ribosome_LSU_chloroplast	LSU ribosomal protein L14p (L23e), chloroplast
Protein Metabolism	Protein biosynthesis	Ribosome_LSU_chloroplast	LSU ribosomal protein L15p (L27Ae), chloroplast
Protein Metabolism	Protein biosynthesis	Ribosome_LSU_chloroplast	LSU ribosomal protein L16p (L10e), chloroplast
Protein Metabolism	Protein biosynthesis	Ribosome_LSU_chloroplast	LSU ribosomal protein L17p, chloroplast
Protein Metabolism	Protein biosynthesis	Ribosome_LSU_chloroplast	LSU ribosomal protein L18p (L5e), chloroplast
Protein Metabolism	Protein biosynthesis	Ribosome_LSU_chloroplast	LSU ribosomal protein L19p, chloroplast
Protein Metabolism	Protein biosynthesis	Ribosome_LSU_chloroplast	LSU ribosomal protein L20p, chloroplast
Protein Metabolism	Protein biosynthesis	Ribosome_LSU_chloroplast	LSU ribosomal protein L21p, chloroplast
Protein Metabolism	Protein biosynthesis	Ribosome_LSU_chloroplast	LSU ribosomal protein L22p (L17e), chloroplast
Protein Metabolism	Protein biosynthesis	Ribosome_LSU_chloroplast	LSU ribosomal protein L23p (L23Ae), chloroplast
Protein Metabolism	Protein biosynthesis	Ribosome_LSU_chloroplast	LSU ribosomal protein L24p (L26e), chloroplast
Protein Metabolism	Protein biosynthesis	Ribosome_LSU_chloroplast	LSU ribosomal protein L27p, chloroplast
Protein Metabolism	Protein biosynthesis	Ribosome_LSU_chloroplast	LSU ribosomal protein L28p, chloroplast
Protein Metabolism	Protein biosynthesis	Ribosome_LSU_chloroplast	LSU ribosomal protein L29p (L35e), chloroplast
Protein Metabolism	Protein biosynthesis	Ribosome_LSU_chloroplast	LSU ribosomal protein L31p, chloroplast
Protein Metabolism	Protein biosynthesis	Ribosome_LSU_chloroplast	LSU ribosomal protein L32p, chloroplast
Protein Metabolism	Protein biosynthesis	Ribosome_LSU_chloroplast	LSU ribosomal protein L33p, chloroplast
Protein Metabolism	Protein biosynthesis	Ribosome_LSU_chloroplast	LSU ribosomal protein L34p, chloroplast
Protein Metabolism	Protein biosynthesis	Ribosome_LSU_chloroplast	LSU ribosomal protein L35p, chloroplast
Protein Metabolism	Protein biosynthesis	Ribosome_LSU_chloroplast	LSU ribosomal protein L36p, chloroplast
Protein Metabolism	Protein folding	Thermosome,_archaeal	Thermosome subunit
Cell Wall and Capsule	Gram-Negative cell wall components	LOS_core_oligosaccharide_biosynthesis	Phosphoheptose isomerase (EC 5.3.1.-)
Cell Wall and Capsule	Gram-Negative cell wall components	LOS_core_oligosaccharide_biosynthesis	Phosphoheptose isomerase 1 (EC 5.3.1.-)
Cell Wall and Capsule	Gram-Negative cell wall components	LOS_core_oligosaccharide_biosynthesis	Phosphoheptose isomerase 2 (EC 5.3.1.-)
Cell Wall and Capsule	Gram-Negative cell wall components	LOS_core_oligosaccharide_biosynthesis	D-glycero-beta-D-manno-heptose 7-phosphate kinase
Cell Wall and Capsule	Gram-Negative cell wall components	LOS_core_oligosaccharide_biosynthesis	ADP-heptose synthase (EC 2.7.-.-)
Cell Wall and Capsule	Gram-Negative cell wall components	LOS_core_oligosaccharide_biosynthesis	D-glycero-D-manno-heptose 1,7-bisphosphate phosphatase (EC 3.1.1.-)
Cell Wall and Capsule	Gram-Negative cell wall components	LOS_core_oligosaccharide_biosynthesis	ADP-L-glycero-D-manno-heptose-6-epimerase (EC 5.1.3.20)
Cell Wall and Capsule	Gram-Negative cell wall components	LOS_core_oligosaccharide_biosynthesis	3-deoxy-D-manno-octulosonic-acid transferase (EC 2.-.-.-)
Cell Wall and Capsule	Gram-Negative cell wall components	LOS_core_oligosaccharide_biosynthesis	Lipopolysaccharide heptosyltransferase I (EC 2.4.1.-)
Cell Wall and Capsule	Gram-Negative cell wall components	LOS_core_oligosaccharide_biosynthesis	ADP-heptose--lipooligosaccharide heptosyltransferase II (EC 2.4.1.-)
Cell Wall and Capsule	Gram-Negative cell wall components	LOS_core_oligosaccharide_biosynthesis	Lipopolysaccharide core biosynthesis protein WaaP (EC 2.7.-.-), heptosyl-I-kinase
Cell Wall and Capsule	Gram-Negative cell wall components	LOS_core_oligosaccharide_biosynthesis	Lipopolysaccharide heptosyltransferase III (EC 2.4.1.-)
Cell Wall and Capsule	Gram-Negative cell wall components	LOS_core_oligosaccharide_biosynthesis	Lipopolysaccharide core biosynthesis protein RfaY
Cell Wall and Capsule	Gram-Negative cell wall components	LOS_core_oligosaccharide_biosynthesis	UDP-glucose:(heptosyl) LPS alpha1,3-glucosyltransferase WaaG (EC 2.4.1.-)
Cell Wall and Capsule	Gram-Negative cell wall components	LOS_core_oligosaccharide_biosynthesis	UDP-glucose:(glucosyl)lipopolysaccharide alpha-1,3-glucosyltransferase WaaO (EC 2.4.1.-)
Cell Wall and Capsule	Gram-Negative cell wall components	LOS_core_oligosaccharide_biosynthesis	Beta-1,3-glucosyltransferase
Cell Wall and Capsule	Gram-Negative cell wall components	LOS_core_oligosaccharide_biosynthesis	UDP-glucose:(glucosyl)lipopolysaccharide alpha-1,2-glucosyltransferase (EC 2.4.1.58)
Cell Wall and Capsule	Gram-Negative cell wall components	LOS_core_oligosaccharide_biosynthesis	UDP-galactose:(galactosyl) LPS alpha1,2-galactosyltransferase WaaW (EC 2.4.1.-)
Cell Wall and Capsule	Gram-Negative cell wall components	LOS_core_oligosaccharide_biosynthesis	Beta-1,4-galactosyltransferase
Cell Wall and Capsule	Gram-Negative cell wall components	LOS_core_oligosaccharide_biosynthesis	Lipopolysaccharide 1,2-N-acetylglucosaminetransferase (EC 2.4.1.56)
Cell Wall and Capsule	Gram-Negative cell wall components	LOS_core_oligosaccharide_biosynthesis	Lipopolysaccharide core biosynthesis protein RfaZ
Cell Wall and Capsule	Gram-Negative cell wall components	LOS_core_oligosaccharide_biosynthesis	Lipopolysaccharide 1,6-galactosyltransferase (EC 2.4.1.-)
Cell Wall and Capsule	Gram-Negative cell wall components	LOS_core_oligosaccharide_biosynthesis	Putative two-domain glycosyltransferase
Cell Wall and Capsule	Gram-Negative cell wall components	LOS_core_oligosaccharide_biosynthesis	O-antigen ligase
Cell Wall and Capsule	Gram-Negative cell wall components	LOS_core_oligosaccharide_biosynthesis	UDP-galactopyranose mutase (EC 5.4.99.9)
Cell Wall and Capsule	Gram-Negative cell wall components	LOS_core_oligosaccharide_biosynthesis	Lipopolysaccharide core biosynthesis glycosyltransferase, group 2 family protein (EC 2.4.1.-)
Cell Wall and Capsule	Gram-Negative cell wall components	LOS_core_oligosaccharide_biosynthesis	Heptosyltransferase family protein, lipopolysaccharide core biosynthesis
Cell Wall and Capsule	Gram-Negative cell wall components	LOS_core_oligosaccharide_biosynthesis	Lipopolysaccharide core biosynthesis protein RfaS
Regulation and Cell signaling	Programmed Cell Death and Toxin-antitoxin Systems	Murein_hydrolase_regulation_and_cell_death	LysR family regulatory protein CidR
Regulation and Cell signaling	Programmed Cell Death and Toxin-antitoxin Systems	Murein_hydrolase_regulation_and_cell_death	Holin-like protein CidA
Regulation and Cell signaling	Programmed Cell Death and Toxin-antitoxin Systems	Murein_hydrolase_regulation_and_cell_death	CidA-associated membrane protein CidB
Regulation and Cell signaling	Programmed Cell Death and Toxin-antitoxin Systems	Murein_hydrolase_regulation_and_cell_death	Pyruvate oxidase, CidC
Regulation and Cell signaling	Programmed Cell Death and Toxin-antitoxin Systems	Murein_hydrolase_regulation_and_cell_death	Autolysis histidine kinase LytS
Regulation and Cell signaling	Programmed Cell Death and Toxin-antitoxin Systems	Murein_hydrolase_regulation_and_cell_death	Autolysis response regulater LytR
Regulation and Cell signaling	Programmed Cell Death and Toxin-antitoxin Systems	Murein_hydrolase_regulation_and_cell_death	Antiholin-like protein LrgA
Regulation and Cell signaling	Programmed Cell Death and Toxin-antitoxin Systems	Murein_hydrolase_regulation_and_cell_death	LrgA-associated membrane protein LrgB
Regulation and Cell signaling	Programmed Cell Death and Toxin-antitoxin Systems	Murein_hydrolase_regulation_and_cell_death	Cytidine deaminase (EC 3.5.4.5)
Regulation and Cell signaling	Programmed Cell Death and Toxin-antitoxin Systems	Murein_hydrolase_regulation_and_cell_death	tRNA-dihydrouridine synthase C (EC 1.-.-.-)
Regulation and Cell signaling	Programmed Cell Death and Toxin-antitoxin Systems	Murein_hydrolase_regulation_and_cell_death	Holin-like protein 1
Regulation and Cell signaling	Programmed Cell Death and Toxin-antitoxin Systems	Murein_hydrolase_regulation_and_cell_death	Holin associated membrane protein 1
Regulation and Cell signaling	Programmed Cell Death and Toxin-antitoxin Systems	Murein_hydrolase_regulation_and_cell_death	Holin associated hypothetical protein
Regulation and Cell signaling	Programmed Cell Death and Toxin-antitoxin Systems	Murein_hydrolase_regulation_and_cell_death	Holin-like protein 2
Regulation and Cell signaling	Programmed Cell Death and Toxin-antitoxin Systems	Murein_hydrolase_regulation_and_cell_death	Holin associated membrane protein 2
Regulation and Cell signaling	Programmed Cell Death and Toxin-antitoxin Systems	Murein_hydrolase_regulation_and_cell_death	Preprotein translocase subunit SecG (TC 3.A.5.1.1)
Regulation and Cell signaling	Programmed Cell Death and Toxin-antitoxin Systems	Murein_hydrolase_regulation_and_cell_death	S-layer protein Sap
Regulation and Cell signaling	Programmed Cell Death and Toxin-antitoxin Systems	Murein_hydrolase_regulation_and_cell_death	S-layer protein EA1
Nitrogen Metabolism		Nitrogen_fixation	4Fe-4S ferredoxin, nitrogenase-associated
Nitrogen Metabolism		Nitrogen_fixation	AnfO protein, required for Mo- and V-independent nitrogenase
Nitrogen Metabolism		Nitrogen_fixation	AnfR protein, required for Mo- and V-independent nitrogenase
Nitrogen Metabolism		Nitrogen_fixation	Cysteine desulfurase (EC 2.8.1.7), NifS subfamily
Nitrogen Metabolism		Nitrogen_fixation	Homocitrate synthase (EC 2.3.3.14)
Nitrogen Metabolism		Nitrogen_fixation	Homocitrate synthase alpha subunit (EC 2.3.3.14)
Nitrogen Metabolism		Nitrogen_fixation	Homocitrate synthase omega subunit (EC 2.3.3.14)
Nitrogen Metabolism		Nitrogen_fixation	Iron-sulfur cluster assembly scaffold protein NifU
Nitrogen Metabolism		Nitrogen_fixation	LRV (FeS)4 cluster domain protein clustered with nitrogenase cofactor synthesis
Nitrogen Metabolism		Nitrogen_fixation	NifB-domain protein, type 2
Nitrogen Metabolism		Nitrogen_fixation	NifM protein
Nitrogen Metabolism		Nitrogen_fixation	NifT protein
Nitrogen Metabolism		Nitrogen_fixation	NifX-associated protein
Nitrogen Metabolism		Nitrogen_fixation	NifY protein
Nitrogen Metabolism		Nitrogen_fixation	NifZ protein
Nitrogen Metabolism		Nitrogen_fixation	Nitrogenase (iron-iron) alpha chain (EC 1.18.6.1)
Nitrogen Metabolism		Nitrogen_fixation	Nitrogenase (iron-iron) beta chain (EC 1.18.6.1)
Nitrogen Metabolism		Nitrogen_fixation	Nitrogenase (iron-iron) delta chain (EC 1.18.6.1)
Nitrogen Metabolism		Nitrogen_fixation	Nitrogenase (iron-iron) reductase and maturation protein AnfH
Nitrogen Metabolism		Nitrogen_fixation	Nitrogenase (iron-iron) transcriptional regulator
Nitrogen Metabolism		Nitrogen_fixation	Nitrogenase (molybdenum-iron) alpha chain (EC 1.18.6.1)
Nitrogen Metabolism		Nitrogen_fixation	Nitrogenase (molybdenum-iron) beta chain (EC 1.18.6.1)
Nitrogen Metabolism		Nitrogen_fixation	Nitrogenase (molybdenum-iron) reductase and maturation protein NifH
Nitrogen Metabolism		Nitrogen_fixation	Nitrogenase (molybdenum-iron)-specific transcriptional regulator NifA
Nitrogen Metabolism		Nitrogen_fixation	Nitrogenase (vanadium-iron) alpha chain (EC 1.18.6.1)
Nitrogen Metabolism		Nitrogen_fixation	Nitrogenase (vanadium-iron) beta chain (EC 1.18.6.1)
Nitrogen Metabolism		Nitrogen_fixation	Nitrogenase (vanadium-iron) delta chain (EC 1.18.6.1)
Nitrogen Metabolism		Nitrogen_fixation	Nitrogenase (vanadium-iron) reductase and maturation protein VnfH
Nitrogen Metabolism		Nitrogen_fixation	Nitrogenase (vanadium-iron) transcriptional regulator VnfA
Nitrogen Metabolism		Nitrogen_fixation	Nitrogenase FeMo-cofactor carrier protein NifX
Nitrogen Metabolism		Nitrogen_fixation	Nitrogenase FeMo-cofactor scaffold and assembly protein NifE
Nitrogen Metabolism		Nitrogen_fixation	Nitrogenase FeMo-cofactor scaffold and assembly protein NifN
Nitrogen Metabolism		Nitrogen_fixation	Nitrogenase FeMo-cofactor synthesis FeS core scaffold and assembly protein NifB
Nitrogen Metabolism		Nitrogen_fixation	Nitrogenase FeMo-cofactor synthesis molybdenum delivery protein NifQ
Nitrogen Metabolism		Nitrogen_fixation	Nitrogenase cofactor carrier protein NafY
Nitrogen Metabolism		Nitrogen_fixation	Nitrogenase stabilizing/protective protein NifW
Nitrogen Metabolism		Nitrogen_fixation	Nitrogenase vanadium-cofactor synthesis protein VnfE
Nitrogen Metabolism		Nitrogen_fixation	Nitrogenase vanadium-cofactor synthesis protein VnfN
Nitrogen Metabolism		Nitrogen_fixation	Nitrogenase vanadium-cofactor synthesis protein VnfX
Nitrogen Metabolism		Nitrogen_fixation	Nitrogenase vanadium-cofactor synthesis protein VnfY
Nitrogen Metabolism		Nitrogen_fixation	Nitrogenase-associated protein NifO
Nitrogen Metabolism		Nitrogen_fixation	Transcriptional repressor of nif and glnA operons
Nitrogen Metabolism		Nitrogen_fixation	probable iron binding protein from the HesB_IscA_SufA family in Nif operon
Cell Division and Cell Cycle		Macromolecular_synthesis_operon	Carbamoyl-phosphate synthase large chain (EC 6.3.5.5)
Cell Division and Cell Cycle		Macromolecular_synthesis_operon	Carbamoyl-phosphate synthase small chain (EC 6.3.5.5)
Cell Division and Cell Cycle		Macromolecular_synthesis_operon	DNA primase (EC 2.7.7.-)
Cell Division and Cell Cycle		Macromolecular_synthesis_operon	RNA polymerase sigma factor RpoD
Cell Division and Cell Cycle		Macromolecular_synthesis_operon	SSU ribosomal protein S21p
Cell Division and Cell Cycle		Macromolecular_synthesis_operon	Transamidase GatB domain protein
Cell Division and Cell Cycle		Macromolecular_synthesis_operon	YgjD/Kae1/Qri7 family, required for threonylcarbamoyladenosine (t(6)A) formation in tRNA
Protein Metabolism	Protein biosynthesis	Translation_initiation_factors_eukaryotic_and_archaeal	Eukaryotic translation initiation factor 2 alpha subunit
Protein Metabolism	Protein biosynthesis	Translation_initiation_factors_eukaryotic_and_archaeal	Eukaryotic translation initiation factor 2 beta subunit
Protein Metabolism	Protein biosynthesis	Translation_initiation_factors_eukaryotic_and_archaeal	Eukaryotic translation initiation factor 2 gamma subunit
Protein Metabolism	Protein biosynthesis	Translation_initiation_factors_eukaryotic_and_archaeal	Eukaryotic translation initiation factor 5A
Protein Metabolism	Protein biosynthesis	Translation_initiation_factors_eukaryotic_and_archaeal	Eukaryotic translation initiation factor 6
Protein Metabolism	Protein biosynthesis	Translation_initiation_factors_eukaryotic_and_archaeal	Translation initiation factor 1A
Protein Metabolism	Protein biosynthesis	Translation_initiation_factors_eukaryotic_and_archaeal	Translation initiation factor 2
Protein Metabolism	Protein biosynthesis	Translation_initiation_factors_eukaryotic_and_archaeal	Translation initiation factor 2B alpha subunit
Protein Metabolism	Protein biosynthesis	Translation_initiation_factors_eukaryotic_and_archaeal	Translation initiation factor 2B alpha/beta/delta-type subunit
Protein Metabolism	Protein biosynthesis	Translation_initiation_factors_eukaryotic_and_archaeal	Translation initiation factor SUI1-related protein
Nitrogen Metabolism		Nitric_oxide_synthase	Manganese superoxide dismutase (EC 1.15.1.1)
Nitrogen Metabolism		Nitric_oxide_synthase	Nitric oxide synthase oxygenase (EC 1.-.-.-)
Nitrogen Metabolism		Nitric_oxide_synthase	putative cytochrome P450 hydroxylase
Protein Metabolism	Protein biosynthesis	Ribosome_LSU_mitochondrial	LSU ribosomal protein L1p (L10Ae), mitochondrial
Protein Metabolism	Protein biosynthesis	Ribosome_LSU_mitochondrial	LSU ribosomal protein L2p (L8e), mitochondrial
Protein Metabolism	Protein biosynthesis	Ribosome_LSU_mitochondrial	LSU ribosomal protein L3p (L3e), mitochondrial
Protein Metabolism	Protein biosynthesis	Ribosome_LSU_mitochondrial	LSU ribosomal protein L4p (L1e), mitochondrial
Protein Metabolism	Protein biosynthesis	Ribosome_LSU_mitochondrial	LSU ribosomal protein L5p (L11e), mitochondrial
Protein Metabolism	Protein biosynthesis	Ribosome_LSU_mitochondrial	LSU ribosomal protein L6p (L9e), mitochondrial
Protein Metabolism	Protein biosynthesis	Ribosome_LSU_mitochondrial	LSU ribosomal protein L7/L12 (L23e), mitochondrial
Protein Metabolism	Protein biosynthesis	Ribosome_LSU_mitochondrial	LSU ribosomal protein L9p, mitochondrial
Protein Metabolism	Protein biosynthesis	Ribosome_LSU_mitochondrial	LSU ribosomal protein L10p (P0), mitochondrial
Protein Metabolism	Protein biosynthesis	Ribosome_LSU_mitochondrial	LSU ribosomal protein L11p (L12e), mitochondrial
Protein Metabolism	Protein biosynthesis	Ribosome_LSU_mitochondrial	LSU ribosomal protein L13p (L13Ae), mitochondrial
Protein Metabolism	Protein biosynthesis	Ribosome_LSU_mitochondrial	LSU ribosomal protein L14p (L23e), mitochondrial
Protein Metabolism	Protein biosynthesis	Ribosome_LSU_mitochondrial	LSU ribosomal protein L15p (L27Ae), mitochondrial
Protein Metabolism	Protein biosynthesis	Ribosome_LSU_mitochondrial	LSU ribosomal protein L16p (L10e), mitochondrial
Protein Metabolism	Protein biosynthesis	Ribosome_LSU_mitochondrial	LSU ribosomal protein L17p, mitochondrial
Protein Metabolism	Protein biosynthesis	Ribosome_LSU_mitochondrial	LSU ribosomal protein L18p (L5e), mitochondrial
Protein Metabolism	Protein biosynthesis	Ribosome_LSU_mitochondrial	LSU ribosomal protein L19p, mitochondrial
Protein Metabolism	Protein biosynthesis	Ribosome_LSU_mitochondrial	LSU ribosomal protein L20p, mitochondrial
Protein Metabolism	Protein biosynthesis	Ribosome_LSU_mitochondrial	LSU ribosomal protein L21p, mitochondrial
Protein Metabolism	Protein biosynthesis	Ribosome_LSU_mitochondrial	LSU ribosomal protein L22p (L17e), mitochondrial
Protein Metabolism	Protein biosynthesis	Ribosome_LSU_mitochondrial	LSU ribosomal protein L23p (L23Ae), mitochondrial
Protein Metabolism	Protein biosynthesis	Ribosome_LSU_mitochondrial	LSU ribosomal protein L24p (L26e), mitochondrial
Protein Metabolism	Protein biosynthesis	Ribosome_LSU_mitochondrial	LSU ribosomal protein L25p, mitochondrial
Protein Metabolism	Protein biosynthesis	Ribosome_LSU_mitochondrial	LSU ribosomal protein L27p, mitochondrial
Protein Metabolism	Protein biosynthesis	Ribosome_LSU_mitochondrial	LSU ribosomal protein L28p, mitochondrial
Protein Metabolism	Protein biosynthesis	Ribosome_LSU_mitochondrial	LSU ribosomal protein L29p (L35e), mitochondrial
Protein Metabolism	Protein biosynthesis	Ribosome_LSU_mitochondrial	LSU ribosomal protein L30p (L7e), mitochondrial
Protein Metabolism	Protein biosynthesis	Ribosome_LSU_mitochondrial	LSU ribosomal protein L31p, mitochondrial
Protein Metabolism	Protein biosynthesis	Ribosome_LSU_mitochondrial	LSU ribosomal protein L32p, mitochondrial
Protein Metabolism	Protein biosynthesis	Ribosome_LSU_mitochondrial	LSU ribosomal protein L33p, mitochondrial
Protein Metabolism	Protein biosynthesis	Ribosome_LSU_mitochondrial	LSU ribosomal protein L34p, mitochondrial
Protein Metabolism	Protein biosynthesis	Ribosome_LSU_mitochondrial	LSU ribosomal protein L35p, mitochondrial
Protein Metabolism	Protein biosynthesis	Ribosome_LSU_mitochondrial	LSU ribosomal protein L36p, mitochondrial
Protein Metabolism	Protein biosynthesis	Ribosome_LSU_mitochondrial	LSU ribosomal protein L37mt, mitochondrial
Protein Metabolism	Protein biosynthesis	Ribosome_LSU_mitochondrial	LSU ribosomal protein L38mt, mitochondrial
Protein Metabolism	Protein biosynthesis	Ribosome_LSU_mitochondrial	LSU ribosomal protein L39mt, mitochondrial
Protein Metabolism	Protein biosynthesis	Ribosome_LSU_mitochondrial	LSU ribosomal protein L40mt, mitochondrial
Protein Metabolism	Protein biosynthesis	Ribosome_LSU_mitochondrial	LSU ribosomal protein L41mt, mitochondrial
Protein Metabolism	Protein biosynthesis	Ribosome_LSU_mitochondrial	LSU ribosomal protein L42mt, mitochondrial
Protein Metabolism	Protein biosynthesis	Ribosome_LSU_mitochondrial	LSU ribosomal protein L43mt, mitochondrial
Protein Metabolism	Protein biosynthesis	Ribosome_LSU_mitochondrial	LSU ribosomal protein L44mt, mitochondrial
Protein Metabolism	Protein biosynthesis	Ribosome_LSU_mitochondrial	LSU ribosomal protein L45mt, mitochondrial
Protein Metabolism	Protein biosynthesis	Ribosome_LSU_mitochondrial	LSU ribosomal protein L46mt, mitochondrial
Protein Metabolism	Protein biosynthesis	Ribosome_LSU_mitochondrial	LSU ribosomal protein L47mt, mitochondrial
Protein Metabolism	Protein biosynthesis	Ribosome_LSU_mitochondrial	LSU ribosomal protein L48mt, mitochondrial
Protein Metabolism	Protein biosynthesis	Ribosome_LSU_mitochondrial	LSU ribosomal protein L49mt, mitochondrial
Protein Metabolism	Protein biosynthesis	Ribosome_LSU_mitochondrial	LSU ribosomal protein L50mt, mitochondrial
Protein Metabolism	Protein biosynthesis	Ribosome_LSU_mitochondrial	LSU ribosomal protein L51mt, mitochondrial
Protein Metabolism	Protein biosynthesis	Ribosome_LSU_mitochondrial	LSU ribosomal protein L52mt, mitochondrial
Protein Metabolism	Protein biosynthesis	Ribosome_LSU_mitochondrial	LSU ribosomal protein L53mt, mitochondrial
Protein Metabolism	Protein biosynthesis	Ribosome_LSU_mitochondrial	LSU ribosomal protein L54mt, mitochondrial
Protein Metabolism	Protein biosynthesis	Ribosome_LSU_mitochondrial	LSU ribosomal protein L55mt, mitochondrial
Protein Metabolism	Protein biosynthesis	Ribosome_LSU_mitochondrial	LSU ribosomal protein MRPL13, mitochondrial
Protein Metabolism	Protein biosynthesis	Ribosome_LSU_mitochondrial	LSU ribosomal protein MRPL15, mitochondrial
Protein Metabolism	Protein biosynthesis	Ribosome_LSU_mitochondrial	LSU ribosomal protein MRPL20, mitochondrial
Protein Metabolism	Protein biosynthesis	Ribosome_LSU_mitochondrial	LSU ribosomal protein MRPL25, mitochondrial
Protein Metabolism	Protein biosynthesis	Ribosome_LSU_mitochondrial	LSU ribosomal protein MRPL31, mitochondrial
Protein Metabolism	Protein biosynthesis	Ribosome_LSU_mitochondrial	LSU ribosomal protein MRPL35, mitochondrial
Protein Metabolism	Protein biosynthesis	Ribosome_LSU_mitochondrial	LSU ribosomal protein MRP51, mitochondrial
Sulfur Metabolism	Organic sulfur assimilation	DMSP_breakdown	DMSP breakdown hydrolase protein
Sulfur Metabolism	Organic sulfur assimilation	DMSP_breakdown	DMSP demethylase (DmdA) (EC 2.1.2.10)
DNA Metabolism	DNA repair	DNA_repair,_bacterial_MutL-MutS_system	DNA mismatch repair protein MutL
DNA Metabolism	DNA repair	DNA_repair,_bacterial_MutL-MutS_system	DNA mismatch repair protein MutS
DNA Metabolism	DNA repair	DNA_repair,_bacterial_MutL-MutS_system	MutS-related protein, family 1
DNA Metabolism	DNA repair	DNA_repair,_bacterial_MutL-MutS_system	MutS domain protein, family 2
DNA Metabolism	DNA repair	DNA_repair,_bacterial_MutL-MutS_system	MutS domain protein, family 4
DNA Metabolism	DNA repair	DNA_repair,_bacterial_MutL-MutS_system	MutS domain protein, family 5
DNA Metabolism	DNA repair	DNA_repair,_bacterial_MutL-MutS_system	MutS domain protein, family 6
DNA Metabolism	DNA repair	DNA_repair,_bacterial_MutL-MutS_system	Recombination inhibitory protein MutS2
DNA Metabolism	DNA repair	DNA_repair,_bacterial_MutL-MutS_system	Clostridial MutS2-related protein
Cofactors, Vitamins, Prosthetic Groups, Pigments	Tetrapyrroles	Chlorophyll_Biosynthesis	Protoporphyrin IX Mg-chelatase subunit D (EC 6.6.1.1)
Cofactors, Vitamins, Prosthetic Groups, Pigments	Tetrapyrroles	Chlorophyll_Biosynthesis	Protoporphyrin IX Mg-chelatase subunit H (EC 6.6.1.1)
Cofactors, Vitamins, Prosthetic Groups, Pigments	Tetrapyrroles	Chlorophyll_Biosynthesis	Protoporphyrin IX Mg-chelatase subunit I (EC 6.6.1.1)
Cofactors, Vitamins, Prosthetic Groups, Pigments	Tetrapyrroles	Chlorophyll_Biosynthesis	Mg-protoporphyrin O-methyltransferase (EC 2.1.1.11)
Cofactors, Vitamins, Prosthetic Groups, Pigments	Tetrapyrroles	Chlorophyll_Biosynthesis	Mg protoporphyrin IX monomethyl ester oxidative cyclase (aerobic) (EC 1.14.13.81)
Cofactors, Vitamins, Prosthetic Groups, Pigments	Tetrapyrroles	Chlorophyll_Biosynthesis	Mg-protoporphyrin IX monomethyl ester oxidative cyclase (anaerobic) (EC 1.14.13.81)
Cofactors, Vitamins, Prosthetic Groups, Pigments	Tetrapyrroles	Chlorophyll_Biosynthesis	Protein BchJ, involved in reduction of C-8 vinyl of divinyl protochlorophyllide
Cofactors, Vitamins, Prosthetic Groups, Pigments	Tetrapyrroles	Chlorophyll_Biosynthesis	Divinyl protochlorophyllide a 8-vinyl-reductase (EC 1.3.1.75)
Cofactors, Vitamins, Prosthetic Groups, Pigments	Tetrapyrroles	Chlorophyll_Biosynthesis	Putative chaperon-like protein Ycf39 for quinone binding in Photosystem II
Cofactors, Vitamins, Prosthetic Groups, Pigments	Tetrapyrroles	Chlorophyll_Biosynthesis	Light-independent protochlorophyllide reductase iron-sulfur ATP-binding protein ChlL (EC 1.18.-.-)
Cofactors, Vitamins, Prosthetic Groups, Pigments	Tetrapyrroles	Chlorophyll_Biosynthesis	Light-independent protochlorophyllide reductase subunit N (EC 1.18.-.-)
Cofactors, Vitamins, Prosthetic Groups, Pigments	Tetrapyrroles	Chlorophyll_Biosynthesis	Light-independent protochlorophyllide reductase subunit B (EC 1.18.-.-)
Cofactors, Vitamins, Prosthetic Groups, Pigments	Tetrapyrroles	Chlorophyll_Biosynthesis	Light-dependent protochlorophyllide reductase (EC 1.3.1.33)
Cofactors, Vitamins, Prosthetic Groups, Pigments	Tetrapyrroles	Chlorophyll_Biosynthesis	Chlorophyll a synthase ChlG (EC 2.5.1.62)
Cofactors, Vitamins, Prosthetic Groups, Pigments	Tetrapyrroles	Chlorophyll_Biosynthesis	Geranylgeranyl hydrogenase BchP
Cofactors, Vitamins, Prosthetic Groups, Pigments	Tetrapyrroles	Chlorophyll_Biosynthesis	Chlorophyll a, chlorophyllide a oxygenase (EC 1.14.13.-)
Cofactors, Vitamins, Prosthetic Groups, Pigments	Tetrapyrroles	Chlorophyll_Biosynthesis	Chlorophyllide reductase subunit BchX (EC 1.18.-.-)
Cofactors, Vitamins, Prosthetic Groups, Pigments	Tetrapyrroles	Chlorophyll_Biosynthesis	Chlorophyllide reductase subunit BchY (EC 1.18.-.-)
Cofactors, Vitamins, Prosthetic Groups, Pigments	Tetrapyrroles	Chlorophyll_Biosynthesis	Chlorophyllide reductase subunit BchZ (EC 1.18.-.-)
Cofactors, Vitamins, Prosthetic Groups, Pigments	Tetrapyrroles	Chlorophyll_Biosynthesis	2-vinyl bacteriochlorophyllide hydratase BchF (EC 4.2.1.-)
Cofactors, Vitamins, Prosthetic Groups, Pigments	Tetrapyrroles	Chlorophyll_Biosynthesis	2-desacetyl-2-hydroxyethyl bacteriochlorophyllide A dehydrogenase BchC
Cofactors, Vitamins, Prosthetic Groups, Pigments	Tetrapyrroles	Chlorophyll_Biosynthesis	Bacteriochlorophyllide c C8 methyltransefase BchQ
Cofactors, Vitamins, Prosthetic Groups, Pigments	Tetrapyrroles	Chlorophyll_Biosynthesis	Bacteriochlorophyllide c C12 methyltransefase BchR
RNA Metabolism		Group_II_intron-associated_genes	Retron-type reverse transcriptase
Protein Metabolism	Protein biosynthesis	Pyrrolysine	Proline 2-methylase for pyrrolysine biosynthesis
Protein Metabolism	Protein biosynthesis	Pyrrolysine	Proline reductase for pyrrolysine biosynthesis
Protein Metabolism	Protein biosynthesis	Pyrrolysine	Pyrrolysine synthetase
Protein Metabolism	Protein biosynthesis	Pyrrolysine	Pyrrolysyl-tRNA synthetase (EC 6.1.1.26)
Protein Metabolism	Protein biosynthesis	Pyrrolysine	pyrrolysine-containing
Membrane Transport		Transport_of_Nickel_and_Cobalt	ATPase component CbiO of energizing module of cobalt ECF transporter
Membrane Transport		Transport_of_Nickel_and_Cobalt	ATPase component NikO of energizing module of nickel ECF transporter
Membrane Transport		Transport_of_Nickel_and_Cobalt	Additional component NikL of nickel ECF transporter
Membrane Transport		Transport_of_Nickel_and_Cobalt	Additional periplasmic component NikK of nickel ECF transporter
Membrane Transport		Transport_of_Nickel_and_Cobalt	Additional substrate-specific component CbiN of cobalt ECF transporter
Membrane Transport		Transport_of_Nickel_and_Cobalt	Additional substrate-specific component NikN of nickel ECF transporter
Membrane Transport		Transport_of_Nickel_and_Cobalt	HoxN/HupN/NixA family cobalt transporter
Membrane Transport		Transport_of_Nickel_and_Cobalt	HoxN/HupN/NixA family nickel/cobalt transporter
Membrane Transport		Transport_of_Nickel_and_Cobalt	HupE-UreJ family cobalt transporter
Membrane Transport		Transport_of_Nickel_and_Cobalt	HupE-UreJ family metal transporter
Membrane Transport		Transport_of_Nickel_and_Cobalt	Nicel/Cobalt-specific TonB-dependent outer membrane receptor
Membrane Transport		Transport_of_Nickel_and_Cobalt	Nickel ABC transporter, periplasmic nickel-binding protein NikA (TC 3.A.1.5.3)
Membrane Transport		Transport_of_Nickel_and_Cobalt	Nickel ABC transporter, periplasmic nickel-binding protein nikA2 (TC 3.A.1.5.3)
Membrane Transport		Transport_of_Nickel_and_Cobalt	Nickel responsive regulator NikR
Membrane Transport		Transport_of_Nickel_and_Cobalt	Nickel transport ATP-binding protein NikD (TC 3.A.1.5.3)
Membrane Transport		Transport_of_Nickel_and_Cobalt	Nickel transport ATP-binding protein NikE (TC 3.A.1.5.3)
Membrane Transport		Transport_of_Nickel_and_Cobalt	Nickel transport ATP-binding protein nikD2 (TC 3.A.1.5.3)
Membrane Transport		Transport_of_Nickel_and_Cobalt	Nickel transport ATP-binding protein nikE2 (TC 3.A.1.5.3)
Membrane Transport		Transport_of_Nickel_and_Cobalt	Nickel transport system permease protein NikB (TC 3.A.1.5.3)
Membrane Transport		Transport_of_Nickel_and_Cobalt	Nickel transport system permease protein NikC (TC 3.A.1.5.3)
Membrane Transport		Transport_of_Nickel_and_Cobalt	Nickel transport system permease protein nikB2 (TC 3.A.1.5.3)
Membrane Transport		Transport_of_Nickel_and_Cobalt	Nickel transport system permease protein nikC2 (TC 3.A.1.5.3)
Membrane Transport		Transport_of_Nickel_and_Cobalt	Nickel transporter UreH
Membrane Transport		Transport_of_Nickel_and_Cobalt	Predicted cobalt ABC transporter periplasmic component
Membrane Transport		Transport_of_Nickel_and_Cobalt	Predicted cobalt transporter CbtA
Membrane Transport		Transport_of_Nickel_and_Cobalt	Predicted cobalt transporter CbtC
Membrane Transport		Transport_of_Nickel_and_Cobalt	Predicted cobalt transporter in Mycobacteria
Membrane Transport		Transport_of_Nickel_and_Cobalt	Predicted cobalt transporter in sulfate-reducing delta-proteobacteria
Membrane Transport		Transport_of_Nickel_and_Cobalt	Substrate-specific component CbiM of cobalt ECF transporter
Membrane Transport		Transport_of_Nickel_and_Cobalt	Substrate-specific component NikM of nickel ECF transporter
Membrane Transport		Transport_of_Nickel_and_Cobalt	Transmembrane component CbiQ of energizing module of cobalt ECF transporter
Membrane Transport		Transport_of_Nickel_and_Cobalt	Transmembrane component NikQ of energizing module of nickel ECF transporter
Respiration		Formate_hydrogenase	Formate dehydrogenase -O, gamma subunit (EC 1.2.1.2)
Respiration		Formate_hydrogenase	Formate dehydrogenase N alpha subunit (EC 1.2.1.2)
Respiration		Formate_hydrogenase	Formate dehydrogenase N beta subunit (EC 1.2.1.2)
Respiration		Formate_hydrogenase	Formate dehydrogenase N gamma subunit (EC 1.2.1.2)
Respiration		Formate_hydrogenase	Formate dehydrogenase O alpha subunit (EC 1.2.1.2)
Respiration		Formate_hydrogenase	Formate dehydrogenase O beta subunit (EC 1.2.1.2)
Respiration		Formate_hydrogenase	Formate dehydrogenase O gamma subunit (EC 1.2.1.2)
Respiration		Formate_hydrogenase	Formate dehydrogenase O putative subunit
Respiration		Formate_hydrogenase	Formate dehydrogenase chain D (EC 1.2.1.2)
Respiration		Formate_hydrogenase	Formate dehydrogenase putative subunit (EC 1.2.1.2)
Respiration		Formate_hydrogenase	Formate dehydrogenase related protein
Respiration		Formate_hydrogenase	Formate dehydrogenase-O, iron-sulfur subunit (EC 1.2.1.2)
Respiration		Formate_hydrogenase	Formate dehydrogenase-O, major subunit (EC 1.2.1.2)
Respiration		Formate_hydrogenase	Formate hydrogenlyase hypothetical subunit
Respiration		Formate_hydrogenase	Formate hydrogenlyase regulatory protein HycA
Respiration		Formate_hydrogenase	Formate hydrogenlyase subunit 2
Respiration		Formate_hydrogenase	Formate hydrogenlyase subunit 3
Respiration		Formate_hydrogenase	Formate hydrogenlyase subunit 3/Multisubunit Na+/H+ antiporter, MnhD subunit
Respiration		Formate_hydrogenase	Formate hydrogenlyase subunit 4
Respiration		Formate_hydrogenase	Formate hydrogenlyase subunit 5
Respiration		Formate_hydrogenase	Formate hydrogenlyase subunit 6
Respiration		Formate_hydrogenase	Formate hydrogenlyase subunit 7
Respiration		Formate_hydrogenase	Formate hydrogenlyase transcriptional activator
Respiration		Formate_hydrogenase	Hydrogenase-4 component A (EC 1.-.-.-)
Respiration		Formate_hydrogenase	Hydrogenase-4 component B (EC 1.-.-.-)
Respiration		Formate_hydrogenase	Hydrogenase-4 component C (EC 1.-.-.-)
Respiration		Formate_hydrogenase	Hydrogenase-4 component D (EC 1.-.-.-)
Respiration		Formate_hydrogenase	Hydrogenase-4 component E (EC 1.-.-.-)
Respiration		Formate_hydrogenase	Hydrogenase-4 component F (EC 1.-.-.-)
Respiration		Formate_hydrogenase	Hydrogenase-4 component G (EC 1.-.-.-)
Respiration		Formate_hydrogenase	Hydrogenase-4 component H (EC 1.-.-.-)
Respiration		Formate_hydrogenase	Hydrogenase-4 component I (EC 1.-.-.-)
Respiration		Formate_hydrogenase	Hydrogenase-4 transcriptional activator
Respiration		Formate_hydrogenase	Hypothetical protein YrhD
Respiration		Formate_hydrogenase	Hypothetical protein probably related to Formate dehydrogenase function
Respiration		Formate_hydrogenase	NAD-dependent formate dehydrogenase (EC 1.2.1.2)
Respiration		Formate_hydrogenase	NAD-dependent formate dehydrogenase alpha subunit
Respiration		Formate_hydrogenase	NAD-dependent formate dehydrogenase beta subunit
Respiration		Formate_hydrogenase	NAD-dependent formate dehydrogenase delta subunit
Respiration		Formate_hydrogenase	NAD-dependent formate dehydrogenase gamma subunit
Respiration		Formate_hydrogenase	Putative formate dehydrogenase iron-sulfur subunit (EC 1.2.1.2)
Respiration		Formate_hydrogenase	Putative formate dehydrogenase oxidoreductase protein
Respiration		Formate_hydrogenase	Putative formate dehydrogenase, cytochrome B subunit (EC 1.2.1.2)
Respiration		Formate_hydrogenase	Putative formate dehydrogenase-specific chaperone
Respiration		Formate_hydrogenase	formate dehydrogenase formation protein FdhE
Respiration		Formate_hydrogenase	hydrogenase, HycC subunit, putative
Respiration		Formate_hydrogenase	hydrogenase, group 4, HycE subunit, putative
Respiration		Formate_hydrogenase	hydrogenase, group 4, HycG subunit, putative
Respiration		Formate_hydrogenase	tungsten-containing formate dehydrogenase alpha subunit
Respiration		Formate_hydrogenase	tungsten-containing formate dehydrogenase beta subunit
Stress Response	Oxidative stress	Glutathionylspermidine_and_Trypanothione	Glutathionylspermidine amidohydrolase (EC 3.5.1.78)
Stress Response	Oxidative stress	Glutathionylspermidine_and_Trypanothione	Glutathionylspermidine synthase (EC 6.3.1.8)
Stress Response	Oxidative stress	Glutathionylspermidine_and_Trypanothione	Similarity with glutathionylspermidine synthase (EC 6.3.1.8), group 1
Stress Response	Oxidative stress	Glutathionylspermidine_and_Trypanothione	Similarity with glutathionylspermidine synthase (EC 6.3.1.8), group 2
Stress Response	Oxidative stress	Glutathionylspermidine_and_Trypanothione	Uncharacterized GST-like protein yghU associated with glutathionylspermidine synthetase/amidase
RNA Metabolism	Transcription	Rrf2_family_transcriptional_regulators	Nitrite-sensitive transcriptional repressor NsrR
RNA Metabolism	Transcription	Rrf2_family_transcriptional_regulators	Iron-responsive repressor RirA
RNA Metabolism	Transcription	Rrf2_family_transcriptional_regulators	Iron-sulfur cluster regulator IscR
RNA Metabolism	Transcription	Rrf2_family_transcriptional_regulators	Predicted transcriptional regulator of sulfate adenylyltransferase, Rrf2 family
RNA Metabolism	Transcription	Rrf2_family_transcriptional_regulators	Predicted transcriptional regulator of sulfate transport, Rrf2 family
RNA Metabolism	Transcription	Rrf2_family_transcriptional_regulators	Hmc operon transcriptional regulator Rrf2
RNA Metabolism	Transcription	Rrf2_family_transcriptional_regulators	Predicted transcriptional regulator of 4-carboxymuconolactone decarboxylase, Rrf2 family
RNA Metabolism	Transcription	Rrf2_family_transcriptional_regulators	Rrf2 family transcriptional regulator
RNA Metabolism	Transcription	Rrf2_family_transcriptional_regulators	Predicted transcriptional regulator of NADH dehydrogenase, Rrf2 family
RNA Metabolism	Transcription	Rrf2_family_transcriptional_regulators	Predicted transcriptional regulator of cysteine synthase, Rrf2 family
RNA Metabolism	Transcription	Rrf2_family_transcriptional_regulators	Rrf2 family transcriptional regulator, group III
Membrane Transport		ECF_class_transporters	ATPase component BioM of energizing module of biotin ECF transporter
Membrane Transport		ECF_class_transporters	ATPase component CbiO of energizing module of cobalt ECF transporter
Membrane Transport		ECF_class_transporters	ATPase component NikO of energizing module of nickel ECF transporter
Membrane Transport		ECF_class_transporters	ATPase component STY3232 of energizing module of queuosine-regulated ECF transporter
Membrane Transport		ECF_class_transporters	ATPase component STY3233 of energizing module of queuosine-regulated ECF transporter
Membrane Transport		ECF_class_transporters	ATPase component of energizing module of predicted pantothenate ECF transporter
Membrane Transport		ECF_class_transporters	ATPase component of energizing module of predicted queuosine-regulated ECF transporter
Membrane Transport		ECF_class_transporters	ATPase component of general energizing module of ECF transporters
Membrane Transport		ECF_class_transporters	Additional substrate-specific component CbiN of cobalt ECF transporter
Membrane Transport		ECF_class_transporters	Additional substrate-specific component NikN of nickel ECF transporter
Membrane Transport		ECF_class_transporters	Candidate substrate-specific domain of ECF transporters in Mycobacteria
Membrane Transport		ECF_class_transporters	Duplicated ATPase component BL0693 of energizing module of predicted ECF transporter
Membrane Transport		ECF_class_transporters	Duplicated ATPase component CbrU of energizing module of predicted cobalamin ECF transporter
Membrane Transport		ECF_class_transporters	Duplicated ATPase component Cce_1530 of energizing module of predicted ECF transporter
Membrane Transport		ECF_class_transporters	Duplicated ATPase component Kcr_0336 of energizing module of predicted ECF transporter
Membrane Transport		ECF_class_transporters	Duplicated ATPase component MTH454 of energizing module of predicted ECF transporter
Membrane Transport		ECF_class_transporters	Duplicated ATPase component MtsB of energizing module of methionine-regulated ECF transporter
Membrane Transport		ECF_class_transporters	Duplicated ATPase component SS1136 of energizing module of predicted ECF transporter
Membrane Transport		ECF_class_transporters	Duplicated ATPase component TTE1589 of energizing module of predicted methylthioadenosine ECF transporter
Membrane Transport		ECF_class_transporters	Duplicated ATPase component YkoD of energizing module of thiamin-regulated ECF transporter for HydroxyMethylPyrimidine
Membrane Transport		ECF_class_transporters	Duplicated ATPase component glr2054 of energizing module of predicted ECF transporter
Membrane Transport		ECF_class_transporters	Duplicated ATPase component of energizing module of predicted B12-regulated ECF transporter for dimethylbenzimidazole
Membrane Transport		ECF_class_transporters	Duplicated ATPase component of energizing module of predicted ECF transporter in Mycobacteria
Membrane Transport		ECF_class_transporters	Duplicated ATPase component of energizing module of predicted pyridoxine-related ECF transporter
Membrane Transport		ECF_class_transporters	Duplicated ATPase component of energizing module of predicted thiazole ECF transporter
Membrane Transport		ECF_class_transporters	Duplicated ATPase component of energizing module of predicted tryptophan ECF transporter
Membrane Transport		ECF_class_transporters	Duplicated ATPase component of energizing module of riboflavin ECF transporter
Membrane Transport		ECF_class_transporters	Substrate-specific component BL0695 of predicted ECF transporter
Membrane Transport		ECF_class_transporters	Substrate-specific component BioY of biotin ECF transporter
Membrane Transport		ECF_class_transporters	Substrate-specific component CbiM of cobalt ECF transporter
Membrane Transport		ECF_class_transporters	Substrate-specific component CblT of predicted B12-regulated ECF transporter for dimethylbenzimidazole
Membrane Transport		ECF_class_transporters	Substrate-specific component CbrT of predicted cobalamin ECF transporter
Membrane Transport		ECF_class_transporters	Substrate-specific component Cce_1529 of predicted ECF transporter
Membrane Transport		ECF_class_transporters	Substrate-specific component FolT of folate ECF transporter
Membrane Transport		ECF_class_transporters	Substrate-specific component Kcr_0335 of predicted ECF transporter
Membrane Transport		ECF_class_transporters	Substrate-specific component MTH452 of predicted ECF transporter
Membrane Transport		ECF_class_transporters	Substrate-specific component MtsA of methionine-regulated ECF transporter
Membrane Transport		ECF_class_transporters	Substrate-specific component NiaX of predicted niacin ECF transporter
Membrane Transport		ECF_class_transporters	Substrate-specific component NikM of nickel ECF transporter
Membrane Transport		ECF_class_transporters	Substrate-specific component PAM0308 of predicted lipoate ECF transporter
Membrane Transport		ECF_class_transporters	Substrate-specific component PanT of predicted pantothenate ECF transporter
Membrane Transport		ECF_class_transporters	Substrate-specific component PdxU of predicted pyridoxine ECF transporter
Membrane Transport		ECF_class_transporters	Substrate-specific component PdxU2 of predicted pyridoxin-related ECF transporter
Membrane Transport		ECF_class_transporters	Substrate-specific component QueT (COG4708) of predicted queuosine-regulated ECF transporter
Membrane Transport		ECF_class_transporters	Substrate-specific component RibU of riboflavin ECF transporter
Membrane Transport		ECF_class_transporters	Substrate-specific component ST1137 of predicted ECF transporter
Membrane Transport		ECF_class_transporters	Substrate-specific component STY3230 of queuosine-regulated ECF transporter
Membrane Transport		ECF_class_transporters	Substrate-specific component TTE1586 of predicted methylthioadenosine ECF transporter
Membrane Transport		ECF_class_transporters	Substrate-specific component ThiT of thiamin ECF transporter
Membrane Transport		ECF_class_transporters	Substrate-specific component ThiW of predicted thiazole ECF transporter
Membrane Transport		ECF_class_transporters	Substrate-specific component TrpP of tryptophan ECF transporter
Membrane Transport		ECF_class_transporters	Substrate-specific component YkoE of thiamin-regulated ECF transporter for HydroxyMethylPyrimidine
Membrane Transport		ECF_class_transporters	Substrate-specific component glr2052 of predicted ECF transporter
Membrane Transport		ECF_class_transporters	Transmembrane component BL0694 of energizing module of predicted ECF transporter
Membrane Transport		ECF_class_transporters	Transmembrane component BioN of energizing module of biotin ECF transporter
Membrane Transport		ECF_class_transporters	Transmembrane component CbiQ of energizing module of cobalt ECF transporter
Membrane Transport		ECF_class_transporters	Transmembrane component CbrV of energizing module of predicted cobalamin ECF transporter
Membrane Transport		ECF_class_transporters	Transmembrane component Cce_1531 of energizing module of predicted ECF transporter
Membrane Transport		ECF_class_transporters	Transmembrane component Kcr_0337 of energizing module of predicted ECF transporter
Membrane Transport		ECF_class_transporters	Transmembrane component MTH453 of energizing module of predicted ECF transporter
Membrane Transport		ECF_class_transporters	Transmembrane component MtsC of energizing module of methionine-regulated ECF transporter
Membrane Transport		ECF_class_transporters	Transmembrane component NikQ of energizing module of nickel ECF transporter
Membrane Transport		ECF_class_transporters	Transmembrane component SS1135 of energizing module of predicted ECF transporter
Membrane Transport		ECF_class_transporters	Transmembrane component STY3231 of energizing module of queuosine-regulated ECF transporter
Membrane Transport		ECF_class_transporters	Transmembrane component TTE1588 of energizing module of predicted methylthioadenosine ECF transporter
Membrane Transport		ECF_class_transporters	Transmembrane component YkoC of energizing module of thiamin-regulated ECF transporter for HydroxyMethylPyrimidine
Membrane Transport		ECF_class_transporters	Transmembrane component glr2053 of energizing module of predicted ECF transporter
Membrane Transport		ECF_class_transporters	Transmembrane component of energizing module of ECF transporters in Cyanobacteria
Membrane Transport		ECF_class_transporters	Transmembrane component of energizing module of ECF transporters in Mycobacteria
Membrane Transport		ECF_class_transporters	Transmembrane component of energizing module of predicted B12-regulated ECF transporter for dimethylbenzimidazole
Membrane Transport		ECF_class_transporters	Transmembrane component of energizing module of predicted pantothenate ECF transporter
Membrane Transport		ECF_class_transporters	Transmembrane component of energizing module of predicted pyridoxine-related ECF transporter
Membrane Transport		ECF_class_transporters	Transmembrane component of energizing module of predicted queuosine-regulated ECF transporter
Membrane Transport		ECF_class_transporters	Transmembrane component of energizing module of predicted tryptophan ECF transporter
Membrane Transport		ECF_class_transporters	Transmembrane component of energizing module of riboflavin ECF transporter
Membrane Transport		ECF_class_transporters	Transmembrane component of general energizing module of ECF transporters
Protein Metabolism	Protein folding	Periplasmic_disulfide_interchange	Periplasmic thiol:disulfide interchange protein DsbA
Protein Metabolism	Protein folding	Periplasmic_disulfide_interchange	Periplasmic thiol:disulfide interchange protein, DsbA-like
Protein Metabolism	Protein folding	Periplasmic_disulfide_interchange	Periplasmic thiol:disulfide oxidoreductase DsbB, required for DsbA reoxidation
Protein Metabolism	Protein folding	Periplasmic_disulfide_interchange	Thiol:disulfide interchange protein DsbC
Protein Metabolism	Protein folding	Periplasmic_disulfide_interchange	Cytochrome c-type biogenesis protein DsbD, protein-disulfide reductase (EC 1.8.1.8)
Protein Metabolism	Protein folding	Periplasmic_disulfide_interchange	Cytochrome c-type biogenesis protein CcdA (DsbD analog)
Protein Metabolism	Protein folding	Periplasmic_disulfide_interchange	Cytochrome c-type biogenesis protein CcmG/DsbE, thiol:disulfide oxidoreductase
Protein Metabolism	Protein folding	Periplasmic_disulfide_interchange	Thiol:disulfide interchange protein DsbG precursor
Carbohydrates	Aminosugars	Neotrehalosadiamine_(NTD)_Biosynthesis_Operon	NTD biosynthesis operon protein NtdA
Carbohydrates	Aminosugars	Neotrehalosadiamine_(NTD)_Biosynthesis_Operon	NTD biosynthesis operon putative hydrolase NtdB (EC 3.-.-.-)
Carbohydrates	Aminosugars	Neotrehalosadiamine_(NTD)_Biosynthesis_Operon	NTD biosynthesis operon putative oxidoreductase NtdC (EC 1.-.-.-)
Carbohydrates	Aminosugars	Neotrehalosadiamine_(NTD)_Biosynthesis_Operon	NTD biosynthesis operon regulator NtdR
RNA Metabolism	Transcription	Transcription_factors_cyanobacterial_RpoD-like_sigma_factors	Cyanobacteria-specific RpoD-like sigma factor, type-1
RNA Metabolism	Transcription	Transcription_factors_cyanobacterial_RpoD-like_sigma_factors	Cyanobacteria-specific RpoD-like sigma factor, type-11
RNA Metabolism	Transcription	Transcription_factors_cyanobacterial_RpoD-like_sigma_factors	Cyanobacteria-specific RpoD-like sigma factor, type-12
RNA Metabolism	Transcription	Transcription_factors_cyanobacterial_RpoD-like_sigma_factors	Cyanobacteria-specific RpoD-like sigma factor, type-13
RNA Metabolism	Transcription	Transcription_factors_cyanobacterial_RpoD-like_sigma_factors	Cyanobacteria-specific RpoD-like sigma factor, type-14
RNA Metabolism	Transcription	Transcription_factors_cyanobacterial_RpoD-like_sigma_factors	Cyanobacteria-specific RpoD-like sigma factor, type-2
RNA Metabolism	Transcription	Transcription_factors_cyanobacterial_RpoD-like_sigma_factors	Cyanobacteria-specific RpoD-like sigma factor, type-3
RNA Metabolism	Transcription	Transcription_factors_cyanobacterial_RpoD-like_sigma_factors	Cyanobacteria-specific RpoD-like sigma factor, type-4
RNA Metabolism	Transcription	Transcription_factors_cyanobacterial_RpoD-like_sigma_factors	Cyanobacteria-specific RpoD-like sigma factor, type-5
RNA Metabolism	Transcription	Transcription_factors_cyanobacterial_RpoD-like_sigma_factors	Cyanobacteria-specific RpoD-like sigma factor, type-6
RNA Metabolism	Transcription	Transcription_factors_cyanobacterial_RpoD-like_sigma_factors	Cyanobacteria-specific RpoD-like sigma factor, type-7
RNA Metabolism	Transcription	Transcription_factors_cyanobacterial_RpoD-like_sigma_factors	Cyanobacteria-specific RpoD-like sigma factor, type-9
RNA Metabolism	Transcription	Transcription_factors_cyanobacterial_RpoD-like_sigma_factors	RNA polymerase sigma factor RpoD
RNA Metabolism	RNA processing and modification	Spliceosome	Pre-mRNA splicing factor PRP1
RNA Metabolism	RNA processing and modification	Spliceosome	U4/U6 small nuclear ribonucleoprotein component PRP3
RNA Metabolism	RNA processing and modification	Spliceosome	Pre-mRNA splicing factor PRP6
RNA Metabolism	RNA processing and modification	Spliceosome	Pre-mRNA splicing factor PRP8
Carbohydrates	Aminosugars	Chitin_and_N-acetylglucosamine_utilization	N-acetylglucosamine kinase of eukaryotic type (EC 2.7.1.59)
Carbohydrates	Aminosugars	Chitin_and_N-acetylglucosamine_utilization	predicted N-acetylglucosamine kinase, glucokinase-like (EC 2.7.1.59)
Carbohydrates	Aminosugars	Chitin_and_N-acetylglucosamine_utilization	N-acetylglucosamine-6-phosphate deacetylase (EC 3.5.1.25)
Carbohydrates	Aminosugars	Chitin_and_N-acetylglucosamine_utilization	Glucosamine-6-phosphate deaminase (EC 3.5.99.6)
Carbohydrates	Aminosugars	Chitin_and_N-acetylglucosamine_utilization	Glucosamine-6-phosphate deaminase [isomerizing], alternative (EC 3.5.99.6)
Carbohydrates	Aminosugars	Chitin_and_N-acetylglucosamine_utilization	PTS system, N-acetylglucosamine-specific IIA component (EC 2.7.1.69)
Carbohydrates	Aminosugars	Chitin_and_N-acetylglucosamine_utilization	PTS system, N-acetylglucosamine-specific IIB component (EC 2.7.1.69)
Carbohydrates	Aminosugars	Chitin_and_N-acetylglucosamine_utilization	PTS system, N-acetylglucosamine-specific IIC component (EC 2.7.1.69)
Carbohydrates	Aminosugars	Chitin_and_N-acetylglucosamine_utilization	N-Acetyl-D-glucosamine ABC transport system, sugar-binding protein
Carbohydrates	Aminosugars	Chitin_and_N-acetylglucosamine_utilization	N-Acetyl-D-glucosamine ABC transport system, permease protein 1
Carbohydrates	Aminosugars	Chitin_and_N-acetylglucosamine_utilization	N-Acetyl-D-glucosamine ABC transport system, permease protein 2
Carbohydrates	Aminosugars	Chitin_and_N-acetylglucosamine_utilization	N-Acetyl-D-glucosamine ABC transport system ATP-binding protein
Carbohydrates	Aminosugars	Chitin_and_N-acetylglucosamine_utilization	N-acetyl glucosamine transporter, NagP
Carbohydrates	Aminosugars	Chitin_and_N-acetylglucosamine_utilization	Predicted transcriptional regulator of N-Acetylglucosamine utilization, GntR family
Carbohydrates	Aminosugars	Chitin_and_N-acetylglucosamine_utilization	N-acetylglucosamine-6P-responsive transcriptional repressor NagC, ROK family
Carbohydrates	Aminosugars	Chitin_and_N-acetylglucosamine_utilization	Predicted transcriptional regulator of N-Acetylglucosamine utilization, LacI family
Carbohydrates	Aminosugars	Chitin_and_N-acetylglucosamine_utilization	Beta-hexosaminidase (EC 3.2.1.52)
Carbohydrates	Aminosugars	Chitin_and_N-acetylglucosamine_utilization	Alpha-N-acetylglucosaminidase (EC 3.2.1.50)
Carbohydrates	Aminosugars	Chitin_and_N-acetylglucosamine_utilization	Chitodextrinase precursor (EC 3.2.1.14)
Carbohydrates	Aminosugars	Chitin_and_N-acetylglucosamine_utilization	Chitinase (EC 3.2.1.14)
Carbohydrates	Aminosugars	Chitin_and_N-acetylglucosamine_utilization	Chitin binding protein
Carbohydrates	Aminosugars	Chitin_and_N-acetylglucosamine_utilization	N-acetylglucosamine-regulated TonB-dependent outer membrane receptor
Carbohydrates	Aminosugars	Chitin_and_N-acetylglucosamine_utilization	N-acetylglucosamine-regulated outer membrane porin
Carbohydrates	Aminosugars	Chitin_and_N-acetylglucosamine_utilization	N-acetylglucosamine regulated methyl-accepting chemotaxis protein
Carbohydrates	Aminosugars	Chitin_and_N-acetylglucosamine_utilization	Phosphatase NagD predicted to act in N-acetylglucosamine utilization subsystem
Carbohydrates	Aminosugars	Chitin_and_N-acetylglucosamine_utilization	N-acetylglucosamine related transporter, NagX
Carbohydrates	Aminosugars	Chitin_and_N-acetylglucosamine_utilization	hypothetical oxidoreductase related to N-acetylglucosamine utilization
Carbohydrates	Aminosugars	Chitin_and_N-acetylglucosamine_utilization	PTS system, chitobiose-specific IIB component (EC 2.7.1.69)
Carbohydrates	Aminosugars	Chitin_and_N-acetylglucosamine_utilization	PTS system, chitobiose-specific IIC component (EC 2.7.1.69)
Carbohydrates	Aminosugars	Chitin_and_N-acetylglucosamine_utilization	PTS system, chitobiose-specific IIA component (EC 2.7.1.69)
Carbohydrates	Aminosugars	Chitin_and_N-acetylglucosamine_utilization	Chitobiose-specific regulator ChbR, AraC family
Carbohydrates	Aminosugars	Chitin_and_N-acetylglucosamine_utilization	Chitobiose-specific 6-phospho-beta-glucosidase ChbF (EC 3.2.1.86)
Carbohydrates	Aminosugars	Chitin_and_N-acetylglucosamine_utilization	Predicted N-acetyl-glucosamine kinase 2, ROK family (EC 2.7.1.59)
Carbohydrates	Aminosugars	Chitin_and_N-acetylglucosamine_utilization	N-Acetyl-D-glucosamine permease 2, possible
Carbohydrates	Aminosugars	Chitin_and_N-acetylglucosamine_utilization	Transcriptional regulator of chitobiose utilization cluster, AraC family
Carbohydrates	Aminosugars	Chitin_and_N-acetylglucosamine_utilization	Regulator of chitobiose utilization ChiR, ROK family
Carbohydrates	Aminosugars	Chitin_and_N-acetylglucosamine_utilization	Predicted chitobiose ABC transport system, sugar-binding protein
Carbohydrates	Aminosugars	Chitin_and_N-acetylglucosamine_utilization	Predicted chitobiose ABC transport system, permease protein 1
Carbohydrates	Aminosugars	Chitin_and_N-acetylglucosamine_utilization	Predicted chitobiose ABC transport system II, permease protein 2
Carbohydrates	Aminosugars	Chitin_and_N-acetylglucosamine_utilization	Predicted chitobiose ABC transport system II, sugar-binding protein
Carbohydrates	Aminosugars	Chitin_and_N-acetylglucosamine_utilization	Predicted chitobiose ABC transport system II, permease protein 1
Carbohydrates	Aminosugars	Chitin_and_N-acetylglucosamine_utilization	Predicted chitobiose ABC transport system, permease protein 2
Secondary Metabolism	Biosynthesis of phenylpropanoids	Phytoalexin_biosynthesis	Isoflavone reductase homolog P3 (EC 1.3.1.-)
Secondary Metabolism	Biosynthesis of phenylpropanoids	Phytoalexin_biosynthesis	flavonoid 7-O-methyltransferase (EC 2.1.1.75)
Secondary Metabolism	Biosynthesis of phenylpropanoids	Phytoalexin_biosynthesis	6-deoxychalcone synthase
Secondary Metabolism	Biosynthesis of phenylpropanoids	Phytoalexin_biosynthesis	4-coumarate--CoA ligase 1 (EC 6.2.1.12)
Secondary Metabolism	Biosynthesis of phenylpropanoids	Phytoalexin_biosynthesis	trans-cinnamate 4-monooxygenase
Secondary Metabolism	Biosynthesis of phenylpropanoids	Phytoalexin_biosynthesis	Diterpene cyclase
Secondary Metabolism	Biosynthesis of phenylpropanoids	Phytoalexin_biosynthesis	copalyl diphosphate synthase (CPS) (ent-kaurene synthetase A)
Secondary Metabolism	Biosynthesis of phenylpropanoids	Phytoalexin_biosynthesis	sesquiterpene synthase-like protein
Metabolism of Aromatic Compounds		Aromatic_Amin_Catabolism	3,4-dihydroxyphenylacetate 2,3-dioxygenase (EC 1.13.11.15)
Metabolism of Aromatic Compounds		Aromatic_Amin_Catabolism	4-hydroxyphenylacetate 3-monooxygenase (EC 1.14.13.3)
Metabolism of Aromatic Compounds		Aromatic_Amin_Catabolism	4-hydroxyphenylacetate 3-monooxygenase, reductase component (EC 1.6.8.-)
Metabolism of Aromatic Compounds		Aromatic_Amin_Catabolism	Aldehyde dehydrogenase (EC 1.2.1.3), PaaZ
Metabolism of Aromatic Compounds		Aromatic_Amin_Catabolism	Monoamine oxidase (1.4.3.4)
Metabolism of Aromatic Compounds		Aromatic_Amin_Catabolism	Nitrilotriacetate monooxygenase component B (EC 1.14.13.-)
Metabolism of Aromatic Compounds		Aromatic_Amin_Catabolism	Phenylacetaldehyde dehydrogenase (EC 1.2.1.39)
Fatty Acids, Lipids, and Isoprenoids		Polyhydroxybutyrate_metabolism	3-hydroxyacyl-CoA dehydrogenase (EC 1.1.1.35)
Fatty Acids, Lipids, and Isoprenoids		Polyhydroxybutyrate_metabolism	3-hydroxybutyryl-CoA dehydratase (EC 4.2.1.55)
Fatty Acids, Lipids, and Isoprenoids		Polyhydroxybutyrate_metabolism	3-hydroxybutyryl-CoA dehydrogenase (EC 1.1.1.157)
Fatty Acids, Lipids, and Isoprenoids		Polyhydroxybutyrate_metabolism	3-hydroxybutyryl-CoA epimerase (EC 5.1.2.3)
Fatty Acids, Lipids, and Isoprenoids		Polyhydroxybutyrate_metabolism	3-ketoacyl-CoA thiolase (EC 2.3.1.16)
Fatty Acids, Lipids, and Isoprenoids		Polyhydroxybutyrate_metabolism	Acetoacetyl-CoA reductase (EC 1.1.1.36)
Fatty Acids, Lipids, and Isoprenoids		Polyhydroxybutyrate_metabolism	Acetoacetyl-CoA synthetase (EC 6.2.1.16)
Fatty Acids, Lipids, and Isoprenoids		Polyhydroxybutyrate_metabolism	Acetyl-CoA acetyltransferase (EC 2.3.1.9)
Fatty Acids, Lipids, and Isoprenoids		Polyhydroxybutyrate_metabolism	Butyrate-acetoacetate CoA-transferase subunit A (EC 2.8.3.9)
Fatty Acids, Lipids, and Isoprenoids		Polyhydroxybutyrate_metabolism	Butyrate-acetoacetate CoA-transferase subunit B (EC 2.8.3.9)
Fatty Acids, Lipids, and Isoprenoids		Polyhydroxybutyrate_metabolism	D(-)-3-hydroxybutyrate oligomer hydrolase (EC 3.1.1.22)
Fatty Acids, Lipids, and Isoprenoids		Polyhydroxybutyrate_metabolism	D-beta-hydroxybutyrate dehydrogenase (EC 1.1.1.30)
Fatty Acids, Lipids, and Isoprenoids		Polyhydroxybutyrate_metabolism	D-beta-hydroxybutyrate permease
Fatty Acids, Lipids, and Isoprenoids		Polyhydroxybutyrate_metabolism	Enoyl-CoA hydratase (EC 4.2.1.17)
Fatty Acids, Lipids, and Isoprenoids		Polyhydroxybutyrate_metabolism	Intracellular PHB depolymerase (EC 3.1.1.-)
Fatty Acids, Lipids, and Isoprenoids		Polyhydroxybutyrate_metabolism	Poly(3-hydroxyalkanoate) depolymerase
Fatty Acids, Lipids, and Isoprenoids		Polyhydroxybutyrate_metabolism	Polyhydroxyalkanoate granule-associated protein PhaF
Fatty Acids, Lipids, and Isoprenoids		Polyhydroxybutyrate_metabolism	Polyhydroxyalkanoic acid synthase
Fatty Acids, Lipids, and Isoprenoids		Polyhydroxybutyrate_metabolism	Putative 3-hydroxyacyl-coa dehydrogenase
Fatty Acids, Lipids, and Isoprenoids		Polyhydroxybutyrate_metabolism	Short chain fatty acids transporter
Fatty Acids, Lipids, and Isoprenoids		Polyhydroxybutyrate_metabolism	polyhydroxyalkanoate granule-associated protein PhaI
Fatty Acids, Lipids, and Isoprenoids		Polyhydroxybutyrate_metabolism	polyhydroxyalkanoate synthesis repressor PhaR
Membrane Transport	ABC transporters	ABC_transporter_of_unknown_substrate_X	Possible ABC transporter, periplasmic substrate X binding protein precursor
Membrane Transport	ABC transporters	ABC_transporter_of_unknown_substrate_X	Putative ABC transporter of substrate X, ATP-binding subunit
Membrane Transport	ABC transporters	ABC_transporter_of_unknown_substrate_X	Putative ABC transporter of substrate X, permease subunit I
Membrane Transport	ABC transporters	ABC_transporter_of_unknown_substrate_X	Putative ABC transporter of substrate X, permease subunit II
Nucleosides and Nucleotides	Detoxification	Nucleoside_triphosphate_pyrophosphohydrolase_MazG	Nucleoside triphosphate pyrophosphohydrolase MazG
Nucleosides and Nucleotides	Detoxification	Nucleoside_triphosphate_pyrophosphohydrolase_MazG	MazG protein domain
Nucleosides and Nucleotides	Detoxification	Nucleoside_triphosphate_pyrophosphohydrolase_MazG	MazG-related protein
Iron acquisition and metabolism	Siderophores	Siderophore_pyochelin	Isochorismate synthase (EC 5.4.4.2) [pyochelin] siderophore
Iron acquisition and metabolism	Siderophores	Siderophore_pyochelin	Isochorismate synthase (EC 5.4.4.2) [enantio-pyochelin] siderophore
Iron acquisition and metabolism	Siderophores	Siderophore_pyochelin	Isochorismate pyruvate-lyase (EC 4.-.-.-) [pyochelin] siderophore
Iron acquisition and metabolism	Siderophores	Siderophore_pyochelin	Isochorismate pyruvate-lyase (EC 4.-.-.-) [enantio-pyochelin] siderophore
Iron acquisition and metabolism	Siderophores	Siderophore_pyochelin	Pyochelin biosynthetic protein PchC, predicted thioesterase
Iron acquisition and metabolism	Siderophores	Siderophore_pyochelin	Enantio-pyochelin biosynthetic protein PchC, predicted thioesterase
Iron acquisition and metabolism	Siderophores	Siderophore_pyochelin	2,3-dihydroxybenzoate-AMP ligase (EC 2.7.7.58) [pyochelin] siderophore
Iron acquisition and metabolism	Siderophores	Siderophore_pyochelin	2,3-dihydroxybenzoate-AMP ligase (EC 2.7.7.58) [enantio-pyochelin] siderophore
Iron acquisition and metabolism	Siderophores	Siderophore_pyochelin	Pyochelin biosynthetic protein PchG, oxidoreductase (NAD-binding)
Iron acquisition and metabolism	Siderophores	Siderophore_pyochelin	Enantio-pyochelin biosynthetic protein PchK, putative reductoisomerase
Iron acquisition and metabolism	Siderophores	Siderophore_pyochelin	Dihydroaeruginoate synthetase PchE, non-ribosomal peptide synthetase modules
Iron acquisition and metabolism	Siderophores	Siderophore_pyochelin	Pyochelin synthetase PchF, non-ribosomal peptide synthetase module
Iron acquisition and metabolism	Siderophores	Siderophore_pyochelin	Enantio-pyochelin synthetase PchF, non-ribosomal peptide synthetase module
Iron acquisition and metabolism	Siderophores	Siderophore_pyochelin	Outer membrane receptor for ferric-pyochelin FptA
Iron acquisition and metabolism	Siderophores	Siderophore_pyochelin	Outer membrane receptor for ferric enantio-pyochelin
Iron acquisition and metabolism	Siderophores	Siderophore_pyochelin	Hypothetical protein FtpB in pyochelin gene cluster
Iron acquisition and metabolism	Siderophores	Siderophore_pyochelin	Putative iron-regulated membrane protein FtpC in pyochelin gene cluster
Iron acquisition and metabolism	Siderophores	Siderophore_pyochelin	Inner-membrane permease FptX, ferripyochelin
Iron acquisition and metabolism	Siderophores	Siderophore_pyochelin	ABC efflux pump, fused inner membrane and ATPase subunits in pyochelin gene cluster
Iron acquisition and metabolism	Siderophores	Siderophore_pyochelin	Transcriptional regulator PchR
Iron acquisition and metabolism	Siderophores	Siderophore_pyochelin	Ferric enantio-pyochelin transport system permease protein
Iron acquisition and metabolism	Siderophores	Siderophore_pyochelin	Ferric enantio-pyochelin transport system ATP-binding protein
Iron acquisition and metabolism	Siderophores	Siderophore_pyochelin	Ferric enantio-pyochelin transport system periplasmic substrate-binding protein
Iron acquisition and metabolism	Siderophores	Siderophore_pyochelin	Probable MFS transporter in enantio-pyochelin gene cluster
Iron acquisition and metabolism		Iron_acquisition_in_Vibrio	2,3-dihydro-2,3-dihydroxybenzoate dehydrogenase (EC 1.3.1.28)
Iron acquisition and metabolism		Iron_acquisition_in_Vibrio	2,3-dihydroxybenzoate-AMP ligase (EC 2.7.7.58)
Iron acquisition and metabolism		Iron_acquisition_in_Vibrio	Aerobactin siderophore receptor IutA
Iron acquisition and metabolism		Iron_acquisition_in_Vibrio	Amide synthase component of siderophore synthetase
Iron acquisition and metabolism		Iron_acquisition_in_Vibrio	Bacterioferritin
Iron acquisition and metabolism		Iron_acquisition_in_Vibrio	Bacterioferritin-associated ferredoxin
Iron acquisition and metabolism		Iron_acquisition_in_Vibrio	Catechol siderophore ABC transporter, ATP-binding component
Iron acquisition and metabolism		Iron_acquisition_in_Vibrio	Catechol siderophore ABC transporter, permease component
Iron acquisition and metabolism		Iron_acquisition_in_Vibrio	Catechol siderophore ABC transporter, substrate-binding protein
Iron acquisition and metabolism		Iron_acquisition_in_Vibrio	Enterobactin receptor IrgA
Iron acquisition and metabolism		Iron_acquisition_in_Vibrio	Enterobactin receptor VctA
Iron acquisition and metabolism		Iron_acquisition_in_Vibrio	Ferric aerobactin ABC transporter, ATPase component
Iron acquisition and metabolism		Iron_acquisition_in_Vibrio	Ferric aerobactin ABC transporter, periplasmic substrate binding protein
Iron acquisition and metabolism		Iron_acquisition_in_Vibrio	Ferric aerobactin ABC transporter, permease component
Iron acquisition and metabolism		Iron_acquisition_in_Vibrio	Ferric hydroxamate ABC transporter (TC 3.A.1.14.3), ATP-binding protein FhuC
Iron acquisition and metabolism		Iron_acquisition_in_Vibrio	Ferric hydroxamate ABC transporter (TC 3.A.1.14.3), periplasmic substrate binding protein FhuD
Iron acquisition and metabolism		Iron_acquisition_in_Vibrio	Ferric hydroxamate ABC transporter (TC 3.A.1.14.3), permease component FhuB
Iron acquisition and metabolism		Iron_acquisition_in_Vibrio	Ferric hydroxamate outer membrane receptor FhuA
Iron acquisition and metabolism		Iron_acquisition_in_Vibrio	Ferric iron ABC transporter, ATP-binding protein
Iron acquisition and metabolism		Iron_acquisition_in_Vibrio	Ferric iron ABC transporter, iron-binding protein
Iron acquisition and metabolism		Iron_acquisition_in_Vibrio	Ferric iron ABC transporter, permease protein
Iron acquisition and metabolism		Iron_acquisition_in_Vibrio	Ferric uptake regulation protein FUR
Iron acquisition and metabolism		Iron_acquisition_in_Vibrio	Ferric vibriobactin receptor ViuA
Iron acquisition and metabolism		Iron_acquisition_in_Vibrio	Ferric vibriobactin, enterobactin transport system, ATP-binding protein (TC 3.A.1.14.6)
Iron acquisition and metabolism		Iron_acquisition_in_Vibrio	Ferric vibriobactin, enterobactin transport system, ATP-binding protein ViuC (TC 3.A.1.14.6)
Iron acquisition and metabolism		Iron_acquisition_in_Vibrio	Ferric vibriobactin, enterobactin transport system, permease protein VctD (TC 3.A.1.14.6)
Iron acquisition and metabolism		Iron_acquisition_in_Vibrio	Ferric vibriobactin, enterobactin transport system, permease protein VctG (TC 3.A.1.14.6)
Iron acquisition and metabolism		Iron_acquisition_in_Vibrio	Ferric vibriobactin, enterobactin transport system, permease protein ViuD (TC 3.A.1.14.6)
Iron acquisition and metabolism		Iron_acquisition_in_Vibrio	Ferric vibriobactin, enterobactin transport system, permease protein ViuG (TC 3.A.1.14.6)
Iron acquisition and metabolism		Iron_acquisition_in_Vibrio	Ferric vibriobactin, enterobactin transport system, substrate-binding protein VctP (TC 3.A.1.14.6)
Iron acquisition and metabolism		Iron_acquisition_in_Vibrio	Ferric vibriobactin, enterobactin transport system, substrate-binding protein ViuP (TC 3.A.1.14.6)
Iron acquisition and metabolism		Iron_acquisition_in_Vibrio	Ferric vulnibactin receptor VuuA
Iron acquisition and metabolism		Iron_acquisition_in_Vibrio	Ferrichrome transport ATP-binding protein FhuC (TC 3.A.1.14.3)
Iron acquisition and metabolism		Iron_acquisition_in_Vibrio	Ferrichrome transport system permease protein FhuB (TC 3.A.1.14.3)
Iron acquisition and metabolism		Iron_acquisition_in_Vibrio	Ferrichrome-binding periplasmic protein precursor (TC 3.A.1.14.3)
Iron acquisition and metabolism		Iron_acquisition_in_Vibrio	Ferrichrome-iron receptor
Iron acquisition and metabolism		Iron_acquisition_in_Vibrio	Ferrous iron transport protein A
Iron acquisition and metabolism		Iron_acquisition_in_Vibrio	Ferrous iron transport protein B
Iron acquisition and metabolism		Iron_acquisition_in_Vibrio	Ferrous iron transport protein C
Iron acquisition and metabolism		Iron_acquisition_in_Vibrio	Hemin ABC transporter, permease protein
Iron acquisition and metabolism		Iron_acquisition_in_Vibrio	Hypothetical protein colocalized with Enterobactin receptor VctA
Iron acquisition and metabolism		Iron_acquisition_in_Vibrio	Hypothetical protein in aerobactin uptake cluster
Iron acquisition and metabolism		Iron_acquisition_in_Vibrio	Iron-regulated virulence regulatory protein irgB
Iron acquisition and metabolism		Iron_acquisition_in_Vibrio	Isochorismatase (EC 3.3.2.1) of siderophore biosynthesis
Iron acquisition and metabolism		Iron_acquisition_in_Vibrio	Isochorismate pyruvate-lyase of siderophore biosynthesis
Iron acquisition and metabolism		Iron_acquisition_in_Vibrio	Isochorismate synthase (EC 5.4.4.2) of siderophore biosynthesis
Iron acquisition and metabolism		Iron_acquisition_in_Vibrio	Non-ribosomal peptide synthetase modules, siderophore biosynthesis
Iron acquisition and metabolism		Iron_acquisition_in_Vibrio	Phosphopantetheinyl transferase component of siderophore synthetase (EC 2.7.8.-)
Iron acquisition and metabolism		Iron_acquisition_in_Vibrio	Putative TonB-dependent heme receptor HasR
Iron acquisition and metabolism		Iron_acquisition_in_Vibrio	Putative heme iron utilization protein
Iron acquisition and metabolism		Iron_acquisition_in_Vibrio	Pyridoxamine 5'-phosphate oxidase-related putative heme iron utilization protein
Iron acquisition and metabolism		Iron_acquisition_in_Vibrio	Regulatory small RNA involved in iron homeostasis RyhB
Iron acquisition and metabolism		Iron_acquisition_in_Vibrio	TonB-dependent heme and hemoglobin receptor HutA
Iron acquisition and metabolism		Iron_acquisition_in_Vibrio	TonB-dependent heme receptor HutR
Iron acquisition and metabolism		Iron_acquisition_in_Vibrio	TonB-dependent receptor
Iron acquisition and metabolism		Iron_acquisition_in_Vibrio	Transcriptional regulator near Vibriobactin biosynthetic gene custer
Iron acquisition and metabolism		Iron_acquisition_in_Vibrio	Transcriptional regulator, VCA0231 ortholog
Iron acquisition and metabolism		Iron_acquisition_in_Vibrio	Transcriptional repressor of aerobactin receptor iutR
Iron acquisition and metabolism		Iron_acquisition_in_Vibrio	Utilization protein for unknown catechol-siderophore X
Iron acquisition and metabolism		Iron_acquisition_in_Vibrio	Vibriobactin utilization protein ViuB
Iron acquisition and metabolism		Iron_acquisition_in_Vibrio	Vulnibactin utilization protein VuuB
RNA Metabolism	Transcription	RNA_polymerase_II	DNA-directed RNA polymerase II largest subunit (EC 2.7.7.6)
RNA Metabolism	Transcription	RNA_polymerase_II	DNA-directed RNA polymerase II second largest subunit (EC 2.7.7.6)
RNA Metabolism	Transcription	RNA_polymerase_II	DNA-directed RNA polymerase II 45 kDa polypeptide (EC 2.7.7.6)
RNA Metabolism	Transcription	RNA_polymerase_II	DNA-directed RNA polymerase II 32 kDa polypeptide (EC 2.7.7.6)
RNA Metabolism	Transcription	RNA_polymerase_II	DNA-directed RNA polymerases I, II, and III 27 kDa polypeptide (EC 2.7.7.6)
RNA Metabolism	Transcription	RNA_polymerase_II	DNA-directed RNA polymerases I, II, and III 15 kDa polypeptide (EC 2.7.7.6)
RNA Metabolism	Transcription	RNA_polymerase_II	DNA-directed RNA polymerase II 19 kDa polypeptide (EC 2.7.7.6)
RNA Metabolism	Transcription	RNA_polymerase_II	DNA-directed RNA polymerases I, II, and III 14.5 kDa polypeptide (EC 2.7.7.6)
RNA Metabolism	Transcription	RNA_polymerase_II	DNA-directed RNA polymerase II 13.2 kDa polypeptide (EC 2.7.7.6)
RNA Metabolism	Transcription	RNA_polymerase_II	DNA-directed RNA polymerases I, II, and III 8.3 kDa polypeptide (EC 2.7.7.6)
RNA Metabolism	Transcription	RNA_polymerase_II	DNA-directed RNA polymerase II 13.3 kDa polypeptide (EC 2.7.7.6)
RNA Metabolism	Transcription	RNA_polymerase_II	DNA-directed RNA polymerases I, II, and III 7.7 kDa polypeptide (EC 2.7.7.6)
Regulation and Cell signaling	Quorum sensing and biofilm formation	Autoinducer_2_(AI-2)_transport_and_processing_(lsrACDBFGE_operon)	Autoinducer 2 (AI-2) kinase LsrK (EC 2.7.1.-)
Regulation and Cell signaling	Quorum sensing and biofilm formation	Autoinducer_2_(AI-2)_transport_and_processing_(lsrACDBFGE_operon)	LsrR, transcriptional repressor of lsr operon
Regulation and Cell signaling	Quorum sensing and biofilm formation	Autoinducer_2_(AI-2)_transport_and_processing_(lsrACDBFGE_operon)	Autoinducer 2 (AI-2) ABC transport system, fused AI2 transporter subunits and ATP-binding component
Regulation and Cell signaling	Quorum sensing and biofilm formation	Autoinducer_2_(AI-2)_transport_and_processing_(lsrACDBFGE_operon)	Autoinducer 2 (AI-2) ABC transport system, periplasmic AI-2 binding protein LsrB
Regulation and Cell signaling	Quorum sensing and biofilm formation	Autoinducer_2_(AI-2)_transport_and_processing_(lsrACDBFGE_operon)	Autoinducer 2 (AI-2) ABC transport system, membrane channel protein LsrC
Regulation and Cell signaling	Quorum sensing and biofilm formation	Autoinducer_2_(AI-2)_transport_and_processing_(lsrACDBFGE_operon)	Autoinducer 2 (AI-2) ABC transport system, membrane channel protein LsrD
Regulation and Cell signaling	Quorum sensing and biofilm formation	Autoinducer_2_(AI-2)_transport_and_processing_(lsrACDBFGE_operon)	Autoinducer 2 (AI-2) aldolase LsrF (EC 4.2.1.-)
Regulation and Cell signaling	Quorum sensing and biofilm formation	Autoinducer_2_(AI-2)_transport_and_processing_(lsrACDBFGE_operon)	Autoinducer 2 (AI-2) modifying protein LsrG
Regulation and Cell signaling	Quorum sensing and biofilm formation	Autoinducer_2_(AI-2)_transport_and_processing_(lsrACDBFGE_operon)	S-ribosylhomocysteine lyase (EC 4.4.1.21)
Regulation and Cell signaling	Quorum sensing and biofilm formation	Autoinducer_2_(AI-2)_transport_and_processing_(lsrACDBFGE_operon)	Autoinducer 2-binding periplasmic protein LuxP precursor
Regulation and Cell signaling	Quorum sensing and biofilm formation	Autoinducer_2_(AI-2)_transport_and_processing_(lsrACDBFGE_operon)	Autoinducer 2 sensor kinase/phosphatase LuxQ (EC 2.7.3.-) (EC 3.1.3.-)
Metabolism of Aromatic Compounds	Peripheral pathways for catabolism of aromatic compounds	Phenylpropanoid_compound_degradation	2,3-dihydroxy-2,3-dihydro-phenylpropionate dehydrogenase (EC 1.3.1.-)
Metabolism of Aromatic Compounds	Peripheral pathways for catabolism of aromatic compounds	Phenylpropanoid_compound_degradation	3-hydroxyphenylpropionic acid transporter
Metabolism of Aromatic Compounds	Peripheral pathways for catabolism of aromatic compounds	Phenylpropanoid_compound_degradation	4-hydroxybenzoate transporter
Metabolism of Aromatic Compounds	Peripheral pathways for catabolism of aromatic compounds	Phenylpropanoid_compound_degradation	4-hydroxycinnamoyl CoA hydratase/lyase (Enoyl-CoA hydratase/lyase) (EC 4.2.1.17)
Metabolism of Aromatic Compounds	Peripheral pathways for catabolism of aromatic compounds	Phenylpropanoid_compound_degradation	Acyl coenzyme A dehydrogenase (EC 1.3.99.13)
Metabolism of Aromatic Compounds	Peripheral pathways for catabolism of aromatic compounds	Phenylpropanoid_compound_degradation	Chlorogenate esterase
Metabolism of Aromatic Compounds	Peripheral pathways for catabolism of aromatic compounds	Phenylpropanoid_compound_degradation	Feruloyl-CoA synthetase
Metabolism of Aromatic Compounds	Peripheral pathways for catabolism of aromatic compounds	Phenylpropanoid_compound_degradation	Lignostilbene-alpha,beta-dioxygenase and related enzymes
Metabolism of Aromatic Compounds	Peripheral pathways for catabolism of aromatic compounds	Phenylpropanoid_compound_degradation	Phenylpropionate dioxygenase and related ring-hydroxylating dioxygenases, large terminal subunit
Metabolism of Aromatic Compounds	Peripheral pathways for catabolism of aromatic compounds	Phenylpropanoid_compound_degradation	Probable FERULIC acid hydratase protein
Metabolism of Aromatic Compounds	Peripheral pathways for catabolism of aromatic compounds	Phenylpropanoid_compound_degradation	Probable FERULOYL-CoA synthetase protein
Metabolism of Aromatic Compounds	Peripheral pathways for catabolism of aromatic compounds	Phenylpropanoid_compound_degradation	Probable VANILLIN dehydrogenase oxidoreductase protein (EC 1.-.-.-)
Metabolism of Aromatic Compounds	Peripheral pathways for catabolism of aromatic compounds	Phenylpropanoid_compound_degradation	Probable vanillate O-demethylase oxygenase subunit oxidoreductase protein (EC 1.14.13.-)
Metabolism of Aromatic Compounds	Peripheral pathways for catabolism of aromatic compounds	Phenylpropanoid_compound_degradation	Protein involved in meta-pathway of phenol degradation
Metabolism of Aromatic Compounds	Peripheral pathways for catabolism of aromatic compounds	Phenylpropanoid_compound_degradation	Putative 3-alpha-hydroxysteroid dehydrogenase/carbonyl reductase oxidoreductase protein (EC 1.1.1.50)
Metabolism of Aromatic Compounds	Peripheral pathways for catabolism of aromatic compounds	Phenylpropanoid_compound_degradation	Putative benzaldehyde dehydrogenase oxidoreductase protein (EC 1.2.1.28)
Metabolism of Aromatic Compounds	Peripheral pathways for catabolism of aromatic compounds	Phenylpropanoid_compound_degradation	Putative hydroxycinnamate transporter
Metabolism of Aromatic Compounds	Peripheral pathways for catabolism of aromatic compounds	Phenylpropanoid_compound_degradation	Putative phthalate 4,5-dioxygenase oxygenase subunit (OhpA2)
Metabolism of Aromatic Compounds	Peripheral pathways for catabolism of aromatic compounds	Phenylpropanoid_compound_degradation	Putative phthalate 4,5-dioxygenase reductase subunit (OhpA1)
Metabolism of Aromatic Compounds	Peripheral pathways for catabolism of aromatic compounds	Phenylpropanoid_compound_degradation	Transcriptional regulator for ferulate or vanillate catabolism
Metabolism of Aromatic Compounds	Peripheral pathways for catabolism of aromatic compounds	Phenylpropanoid_compound_degradation	Vanillate O-demethylase oxidoreductase (EC 1.14.13.-)
Metabolism of Aromatic Compounds	Peripheral pathways for catabolism of aromatic compounds	Phenylpropanoid_compound_degradation	Vanillate O-demethylase oxygenase subunit (EC 1.14.13.82)
Metabolism of Aromatic Compounds	Peripheral pathways for catabolism of aromatic compounds	Phenylpropanoid_compound_degradation	Vanillin dehydrogenase (Hydroxybenzaldehyde dehydrogenase) (EC 1.2.1.28)
Metabolism of Aromatic Compounds	Peripheral pathways for catabolism of aromatic compounds	Phenylpropanoid_compound_degradation	hydroxycinnamate specific porine
Metabolism of Aromatic Compounds	Peripheral pathways for catabolism of aromatic compounds	Phenylpropanoid_compound_degradation	lignostilbene-alpha,beta-dioxygenase
Metabolism of Aromatic Compounds	Peripheral pathways for catabolism of aromatic compounds	Phenylpropanoid_compound_degradation	putative 3-hydroxyphenylpropionic acid porine
Metabolism of Aromatic Compounds	Peripheral pathways for catabolism of aromatic compounds	Phenylpropanoid_compound_degradation	putative porin for vanillate trafficking (VanP)
Metabolism of Aromatic Compounds	Peripheral pathways for catabolism of aromatic compounds	Phenylpropanoid_compound_degradation	vannilate transporter VanK
Dormancy and Sporulation		Bacillus_biofilm_matrix_protein_component_TasA_and_homologs	Subtilase family domain protein
Dormancy and Sporulation		Bacillus_biofilm_matrix_protein_component_TasA_and_homologs	Cell envelope-bound metalloprotease, Camelysin (EC 3.4.24.-)
Dormancy and Sporulation		Bacillus_biofilm_matrix_protein_component_TasA_and_homologs	Stationary phase secreted protein TasA, major protein component of biofilm matrix
Dormancy and Sporulation		Bacillus_biofilm_matrix_protein_component_TasA_and_homologs	YqxM protein, required for localization of TasA to extracellular matrix
Dormancy and Sporulation		Bacillus_biofilm_matrix_protein_component_TasA_and_homologs	Signal peptidase SipW (EC 3.4.21.89), required for TasA secretion
Dormancy and Sporulation		Bacillus_biofilm_matrix_protein_component_TasA_and_homologs	Secreted and spore coat-associated protein 1, similar to biofilm matrix component TasA and to camelysin
Dormancy and Sporulation		Bacillus_biofilm_matrix_protein_component_TasA_and_homologs	Secreted and spore coat-associated protein 2, similar to biofilm matrix component TasA and to camelysin
Dormancy and Sporulation		Bacillus_biofilm_matrix_protein_component_TasA_and_homologs	Secreted and spore coat-associated protein 3, similar to biofilm matrix component TasA and to camelysin
Dormancy and Sporulation		Bacillus_biofilm_matrix_protein_component_TasA_and_homologs	Hypothetical protein in cluster with SinR and SinI
Dormancy and Sporulation		Bacillus_biofilm_matrix_protein_component_TasA_and_homologs	SinR, regulator of post-exponential-phase responses genes (competence and sporulation)
Dormancy and Sporulation		Bacillus_biofilm_matrix_protein_component_TasA_and_homologs	SinI protein, antagonist of SinR
Dormancy and Sporulation		Bacillus_biofilm_matrix_protein_component_TasA_and_homologs	Immune inhibitor A metalloprotease
Dormancy and Sporulation		Bacillus_biofilm_matrix_protein_component_TasA_and_homologs	Sporulation-associated protease N-terminal domain protein
Dormancy and Sporulation		Bacillus_biofilm_matrix_protein_component_TasA_and_homologs	Slr, positive regulator of the extracellular matrix biosynthesis operon yqxM-sipW-tasA
Dormancy and Sporulation		Bacillus_biofilm_matrix_protein_component_TasA_and_homologs	Transcriptional activator PlcR
Dormancy and Sporulation		Bacillus_biofilm_matrix_protein_component_TasA_and_homologs	PlcR activating protein PapR, quorum-sensing effector
RNA Metabolism	RNA processing and modification	Wyeosine-MimG_Biosynthesis	tRNA (Guanine37-N1) -methyltransferase (EC 2.1.1.31)
RNA Metabolism	RNA processing and modification	Wyeosine-MimG_Biosynthesis	PAB2272 methyltransferase homolog
RNA Metabolism	RNA processing and modification	Wyeosine-MimG_Biosynthesis	Fe-S OXIDOREDUCTASE (1.8.-.-) Wyeosine biosynthesis
RNA Metabolism	RNA processing and modification	Wyeosine-MimG_Biosynthesis	Thioredoxin reductase (EC 1.8.1.9)
RNA Metabolism	RNA processing and modification	Wyeosine-MimG_Biosynthesis	tRNA methylase YGL050w homolog Wyeosine biosynthesis
RNA Metabolism	RNA processing and modification	Wyeosine-MimG_Biosynthesis	tRNA methylase YGL050w homolog Wyeosine biosynthesis type 2
RNA Metabolism	RNA processing and modification	Wyeosine-MimG_Biosynthesis	tRNA methylase Trm12p Wyeosine biosynthesis
RNA Metabolism	RNA processing and modification	Wyeosine-MimG_Biosynthesis	tRNA methylase Yol141w homolog Wyeosine biosynthesis
RNA Metabolism	RNA processing and modification	Wyeosine-MimG_Biosynthesis	Iron-sulfur cluster assembly scaffold protein IscU
RNA Metabolism	RNA processing and modification	Wyeosine-MimG_Biosynthesis	Uncharacterized protein conserved in archaea (DUF531)
RNA Metabolism	RNA processing and modification	Wyeosine-MimG_Biosynthesis	Hypothetical ATP-binding protein, containing DUF265 domain
DNA Metabolism		DNA_structural_proteins,_bacterial	DNA-binding protein HU
DNA Metabolism		DNA_structural_proteins,_bacterial	DNA-binding protein HU-alpha
DNA Metabolism		DNA_structural_proteins,_bacterial	DNA-binding protein HU-beta
DNA Metabolism		DNA_structural_proteins,_bacterial	DNA-binding protein HBsu
DNA Metabolism		DNA_structural_proteins,_bacterial	Integration host factor alpha subunit
DNA Metabolism		DNA_structural_proteins,_bacterial	Integration host factor beta subunit
DNA Metabolism		DNA_structural_proteins,_bacterial	DNA-binding protein Fis
DNA Metabolism		DNA_structural_proteins,_bacterial	Chromosome partition protein MukB
DNA Metabolism		DNA_structural_proteins,_bacterial	Chromosome partition protein MukE
DNA Metabolism		DNA_structural_proteins,_bacterial	Chromosome partition protein MukF
Stress Response		Flavohaemoglobin	3-phenylpropionate dioxygenase, alpha subunit (EC 1.14.12.19)
Stress Response		Flavohaemoglobin	3-phenylpropionate dioxygenase, beta subunit (EC 1.14.12.19)
Stress Response		Flavohaemoglobin	ABC-type Fe3+-siderophore transport system, permease 2 component
Stress Response		Flavohaemoglobin	Flavohemoprotein (Hemoglobin-like protein) (Flavohemoglobin) (Nitric oxide dioxygenase) (EC 1.14.12.17)
Stress Response		Flavohaemoglobin	Nitric-oxide reductase (EC 1.7.99.7), quinol-dependent
Stress Response	Oxidative stress	Rubrerythrin	Rubrerythrin
Stress Response	Oxidative stress	Rubrerythrin	Superoxide reductase (EC 1.15.1.2)
Stress Response	Oxidative stress	Rubrerythrin	Rubredoxin
Stress Response	Oxidative stress	Rubrerythrin	rubredoxin-oxygen oxidoreductase
Stress Response	Oxidative stress	Rubrerythrin	Rubredoxin-NAD(+) reductase (EC 1.18.1.1)
Stress Response	Oxidative stress	Rubrerythrin	Alkyl hydroperoxide reductase subunit C-like protein
Stress Response	Oxidative stress	Rubrerythrin	Probable peroxiredoxin (EC 1.11.1.15)
Stress Response	Oxidative stress	Rubrerythrin	Hypothetical protein i Rubrerythrin cluster
Stress Response	Oxidative stress	Rubrerythrin	Fe-S oxidoreductase-like protein in Rubrerythrin cluster
Cell Wall and Capsule	Capsular and extracellular polysacchrides	Polysaccharide_deacetylases	Peptidoglycan N-acetylglucosamine deacetylase (EC 3.5.1.-)
Cell Wall and Capsule	Capsular and extracellular polysacchrides	Polysaccharide_deacetylases	Polysaccharide deacetylase
Cell Wall and Capsule	Capsular and extracellular polysacchrides	Polysaccharide_deacetylases	Polysaccharide intercellular adhesin (PIA) biosynthesis deacetylase IcaB (EC 3.-.-.-)
Miscellaneous	Plant-Prokaryote DOE project	Conserved_gene_cluster_possibly_involved_in_RNA_metabolism	Hypothetical protein, Spy1939 homolog
Miscellaneous	Plant-Prokaryote DOE project	Conserved_gene_cluster_possibly_involved_in_RNA_metabolism	Serine acetyltransferase (EC 2.3.1.30)
Miscellaneous	Plant-Prokaryote DOE project	Conserved_gene_cluster_possibly_involved_in_RNA_metabolism	Cysteinyl-tRNA synthetase (EC 6.1.1.16)
Miscellaneous	Plant-Prokaryote DOE project	Conserved_gene_cluster_possibly_involved_in_RNA_metabolism	Small protein similar to cysteinyl-tRNA synthetase
Miscellaneous	Plant-Prokaryote DOE project	Conserved_gene_cluster_possibly_involved_in_RNA_metabolism	TrmH family tRNA/rRNA methyltransferase YacO (EC 2.1.1.-)
Miscellaneous	Plant-Prokaryote DOE project	Conserved_gene_cluster_possibly_involved_in_RNA_metabolism	Hypothetical protein DUF901, similar to C-terminal domain of ribosome protection-type Tc-resistance proteins
Miscellaneous	Plant-Prokaryote DOE project	Conserved_gene_cluster_possibly_involved_in_RNA_metabolism	RNA polymerase sporulation specific sigma factor SigH
Miscellaneous	Plant-Prokaryote DOE project	Conserved_gene_cluster_possibly_involved_in_RNA_metabolism	DegV family protein in cluster with TrmH family tRNA/rRNA methyltransferase YacO
Miscellaneous	Plant-Prokaryote DOE project	Conserved_gene_cluster_possibly_involved_in_RNA_metabolism	Putative anti-sigma factor antagonist
Miscellaneous	Plant-Prokaryote DOE project	Conserved_gene_cluster_possibly_involved_in_RNA_metabolism	Hypothetical protein, Slr0957 homolog
Secondary Metabolism	Bacterial cytostatics, differentiation factors and antibiotics	Clavulanic_acid_biosynthesis	clavaldehyde dehydrogenase
Carbohydrates	Di- and oligosaccharides	Lactose_and_Galactose_Uptake_and_Utilization	Lactose phosphotransferase system repressor
Carbohydrates	Di- and oligosaccharides	Lactose_and_Galactose_Uptake_and_Utilization	PTS system, lactose-specific IIA component (EC 2.7.1.69)
Carbohydrates	Di- and oligosaccharides	Lactose_and_Galactose_Uptake_and_Utilization	PTS system, lactose-specific IIB component (EC 2.7.1.69)
Carbohydrates	Di- and oligosaccharides	Lactose_and_Galactose_Uptake_and_Utilization	PTS system, lactose-specific IIC component (EC 2.7.1.69)
Carbohydrates	Di- and oligosaccharides	Lactose_and_Galactose_Uptake_and_Utilization	6-phospho-beta-galactosidase (EC 3.2.1.85)
Carbohydrates	Di- and oligosaccharides	Lactose_and_Galactose_Uptake_and_Utilization	Galactose-6-phosphate isomerase, LacA subunit (EC 5.3.1.26)
Carbohydrates	Di- and oligosaccharides	Lactose_and_Galactose_Uptake_and_Utilization	Galactose-6-phosphate isomerase, LacB subunit (EC 5.3.1.26)
Carbohydrates	Di- and oligosaccharides	Lactose_and_Galactose_Uptake_and_Utilization	Tagatose-6-phosphate kinase (EC 2.7.1.144)
Carbohydrates	Di- and oligosaccharides	Lactose_and_Galactose_Uptake_and_Utilization	Tagatose 1,6-bisphosphate aldolase (EC 4.1.2.40)
Carbohydrates	Di- and oligosaccharides	Lactose_and_Galactose_Uptake_and_Utilization	Lactose permease
Carbohydrates	Di- and oligosaccharides	Lactose_and_Galactose_Uptake_and_Utilization	Lactose and galactose permease, GPH translocator family
Carbohydrates	Di- and oligosaccharides	Lactose_and_Galactose_Uptake_and_Utilization	Beta-galactosidase (EC 3.2.1.23)
Carbohydrates	Di- and oligosaccharides	Lactose_and_Galactose_Uptake_and_Utilization	Beta-galactosidase large subunit (EC 3.2.1.23)
Carbohydrates	Di- and oligosaccharides	Lactose_and_Galactose_Uptake_and_Utilization	Beta-galactosidase small subunit (EC 3.2.1.23)
Carbohydrates	Di- and oligosaccharides	Lactose_and_Galactose_Uptake_and_Utilization	Transcriptional repressor of the lac operon
Carbohydrates	Di- and oligosaccharides	Lactose_and_Galactose_Uptake_and_Utilization	PTS system, galactose-specific IIA component (EC 2.7.1.69)
Carbohydrates	Di- and oligosaccharides	Lactose_and_Galactose_Uptake_and_Utilization	PTS system, galactose-specific IIB component (EC 2.7.1.69)
Carbohydrates	Di- and oligosaccharides	Lactose_and_Galactose_Uptake_and_Utilization	PTS system, galactose-specific IIC component (EC 2.7.1.69)
Carbohydrates	Di- and oligosaccharides	Lactose_and_Galactose_Uptake_and_Utilization	Galactose permease
Carbohydrates	Di- and oligosaccharides	Lactose_and_Galactose_Uptake_and_Utilization	Aldose 1-epimerase (EC 5.1.3.3)
Carbohydrates	Di- and oligosaccharides	Lactose_and_Galactose_Uptake_and_Utilization	Galactokinase (EC 2.7.1.6)
Carbohydrates	Di- and oligosaccharides	Lactose_and_Galactose_Uptake_and_Utilization	Galactose-1-phosphate uridylyltransferase (EC 2.7.7.10)
Carbohydrates	Di- and oligosaccharides	Lactose_and_Galactose_Uptake_and_Utilization	UDP-glucose 4-epimerase (EC 5.1.3.2)
Carbohydrates	Di- and oligosaccharides	Lactose_and_Galactose_Uptake_and_Utilization	Galactose operon repressor, GalR-LacI family of transcriptional regulators
Carbohydrates	Di- and oligosaccharides	Lactose_and_Galactose_Uptake_and_Utilization	Galactose/methyl galactoside ABC transport system, ATP-binding protein MglA (EC 3.6.3.17)
Carbohydrates	Di- and oligosaccharides	Lactose_and_Galactose_Uptake_and_Utilization	Galactose/methyl galactoside ABC transport system, permease protein MglC (TC 3.A.1.2.3)
Carbohydrates	Di- and oligosaccharides	Lactose_and_Galactose_Uptake_and_Utilization	Galactose/methyl galactoside ABC transport system, D-galactose-binding periplasmic protein MglB (TC 3.A.1.2.3)
Carbohydrates	Di- and oligosaccharides	Lactose_and_Galactose_Uptake_and_Utilization	Mgl repressor and galactose ultrainduction factor GalS, HTH-type transcriptional regulator
Carbohydrates	Di- and oligosaccharides	Lactose_and_Galactose_Uptake_and_Utilization	Alpha-galactosidase (EC 3.2.1.22)
Carbohydrates	Di- and oligosaccharides	Lactose_and_Galactose_Uptake_and_Utilization	Beta-galactosidase (EC 3.2.1.23), LacZ family
Carbohydrates	Di- and oligosaccharides	Lactose_and_Galactose_Uptake_and_Utilization	Beta-galactosidase (EC 3.2.1.23), LacA family
Carbohydrates	Di- and oligosaccharides	Lactose_and_Galactose_Uptake_and_Utilization	Predicted galactoside ABC transporter, sugar-binding protein
Carbohydrates	Di- and oligosaccharides	Lactose_and_Galactose_Uptake_and_Utilization	Predicted galactoside ABC transporter, permease protein 1
Carbohydrates	Di- and oligosaccharides	Lactose_and_Galactose_Uptake_and_Utilization	Predicted galactoside ABC transporter, permease protein 2
Carbohydrates	Di- and oligosaccharides	Lactose_and_Galactose_Uptake_and_Utilization	Predicted galactoside ABC transporter, ATP-binding protein 1
Carbohydrates	Di- and oligosaccharides	Lactose_and_Galactose_Uptake_and_Utilization	Predicted galactoside ABC transporter, ATP-binding protein 2
Carbohydrates	Di- and oligosaccharides	Lactose_and_Galactose_Uptake_and_Utilization	Predicted galactoside ABC transporter type II, sugar-binding protein
Carbohydrates	Di- and oligosaccharides	Lactose_and_Galactose_Uptake_and_Utilization	Predicted galactoside ABC transporter type II, permease protein 1
Carbohydrates	Di- and oligosaccharides	Lactose_and_Galactose_Uptake_and_Utilization	Predicted galactoside ABC transporter type II, permease protein 2
Carbohydrates	Di- and oligosaccharides	Lactose_and_Galactose_Uptake_and_Utilization	Arabinogalactan endo-1,4-beta-galactosidase (EC 3.2.1.89)
Carbohydrates	Di- and oligosaccharides	Lactose_and_Galactose_Uptake_and_Utilization	Predicted regulator of galactoside utilization, LacI family
Amino Acids and Derivatives	Branched-chain amino acids	Isoleucine_degradation	Branched-chain amino acid aminotransferase (EC 2.6.1.42)
Amino Acids and Derivatives	Branched-chain amino acids	Isoleucine_degradation	Transcriptional regulator BkdR of isoleucine and valine catabolism operon
Amino Acids and Derivatives	Branched-chain amino acids	Isoleucine_degradation	Branched-chain alpha-keto acid dehydrogenase, E1 component, alpha subunit (EC 1.2.4.4)
Amino Acids and Derivatives	Branched-chain amino acids	Isoleucine_degradation	Branched-chain alpha-keto acid dehydrogenase, E1 component, beta subunit (EC 1.2.4.4)
Amino Acids and Derivatives	Branched-chain amino acids	Isoleucine_degradation	Lipoamide acyltransferase component of branched-chain alpha-keto acid dehydrogenase complex (EC 2.3.1.-)
Amino Acids and Derivatives	Branched-chain amino acids	Isoleucine_degradation	Dihydrolipoamide acyltransferase component of branched-chain alpha-keto acid dehydrogenase complex (EC 2.3.1.168)
Amino Acids and Derivatives	Branched-chain amino acids	Isoleucine_degradation	Dihydrolipoamide dehydrogenase of branched-chain alpha-keto acid dehydrogenase (EC 1.8.1.4)
Amino Acids and Derivatives	Branched-chain amino acids	Isoleucine_degradation	Butyrate kinase (EC 2.7.2.7)
Amino Acids and Derivatives	Branched-chain amino acids	Isoleucine_degradation	phosphotransbutyrylase (EC 2.3.1.19)
Amino Acids and Derivatives	Branched-chain amino acids	Isoleucine_degradation	Branched-chain acyl-CoA dehydrogenase (EC 1.3.99.12)
Amino Acids and Derivatives	Branched-chain amino acids	Isoleucine_degradation	Butyryl-CoA dehydrogenase (EC 1.3.99.2)
Amino Acids and Derivatives	Branched-chain amino acids	Isoleucine_degradation	Probable acyl-CoA dehydrogenase (EC 1.3.99.3)
Amino Acids and Derivatives	Branched-chain amino acids	Isoleucine_degradation	Acyl-CoA dehydrogenase, short-chain specific (EC 1.3.99.2)
Amino Acids and Derivatives	Branched-chain amino acids	Isoleucine_degradation	Enoyl-CoA hydratase [isoleucine degradation] (EC 4.2.1.17)
Amino Acids and Derivatives	Branched-chain amino acids	Isoleucine_degradation	3-hydroxyacyl-CoA dehydrogenase (EC 1.1.1.35)
Amino Acids and Derivatives	Branched-chain amino acids	Isoleucine_degradation	3-ketoacyl-CoA thiolase [isoleucine degradation] (EC 2.3.1.16)
Amino Acids and Derivatives	Branched-chain amino acids	Isoleucine_degradation	3-ketoacyl-CoA thiolase (EC 2.3.1.16)
Amino Acids and Derivatives	Branched-chain amino acids	Isoleucine_degradation	Enoyl-CoA hydratase (EC 4.2.1.17)
Amino Acids and Derivatives	Branched-chain amino acids	Isoleucine_degradation	Predicted transcriptional regulator of leucine degradation pathway, MerR family
Carbohydrates	Monosaccharides	L-fucose_utilization_temp	Fucose permease
Carbohydrates	Monosaccharides	L-fucose_utilization_temp	Alpha-L-fucosidase (EC 3.2.1.51)
Carbohydrates	Monosaccharides	L-fucose_utilization_temp	Possible alternative L-fucose mutarotase
Carbohydrates	Monosaccharides	L-fucose_utilization_temp	L-fuco-beta-pyranose dehydrogenase
Carbohydrates	Monosaccharides	L-fucose_utilization_temp	L-fuconolactone hydrolase
Carbohydrates	Monosaccharides	L-fucose_utilization_temp	L-fuconate dehydratase (EC 4.2.1.68)
Carbohydrates	Monosaccharides	L-fucose_utilization_temp	2-keto-3-deoxy-L-fuconate dehydrogenase
Carbohydrates	Monosaccharides	L-fucose_utilization_temp	2,4-diketo-3-deoxy-L-fuconate hydrolase
Carbohydrates	Monosaccharides	L-fucose_utilization_temp	dehydrogenase clustered with L-fuconate utilization genes
Virulence, Disease and Defense	Resistance to antibiotics and toxic compounds	Streptococcus_pneumoniae_Vancomycin_Tolerance_Locus	ABC transporter membrane-spanning permease, Pep export, Vex1
Virulence, Disease and Defense	Resistance to antibiotics and toxic compounds	Streptococcus_pneumoniae_Vancomycin_Tolerance_Locus	ABC transporter membrane-spanning permease, Pep export, Vex3
Virulence, Disease and Defense	Resistance to antibiotics and toxic compounds	Streptococcus_pneumoniae_Vancomycin_Tolerance_Locus	ABC transporter, ATP-binding protein Vex2
Virulence, Disease and Defense	Resistance to antibiotics and toxic compounds	Streptococcus_pneumoniae_Vancomycin_Tolerance_Locus	Sensor histidine kinase VncS
Virulence, Disease and Defense	Resistance to antibiotics and toxic compounds	Streptococcus_pneumoniae_Vancomycin_Tolerance_Locus	Two-component response regulator VncR
Cofactors, Vitamins, Prosthetic Groups, Pigments	Quinone cofactors	Ubiquinone_Biosynthesis	2-octaprenyl-3-methyl-6-methoxy-1,4-benzoquinol hydroxylase (EC 1.14.13.-)
Cofactors, Vitamins, Prosthetic Groups, Pigments	Quinone cofactors	Ubiquinone_Biosynthesis	2-octaprenyl-6-methoxyphenol hydroxylase (EC 1.14.13.-)
Cofactors, Vitamins, Prosthetic Groups, Pigments	Quinone cofactors	Ubiquinone_Biosynthesis	3-demethylubiquinone-9 3-methyltransferase (EC 2.1.1.64)
Cofactors, Vitamins, Prosthetic Groups, Pigments	Quinone cofactors	Ubiquinone_Biosynthesis	3-polyprenyl-4-hydroxybenzoate carboxy-lyase (EC 4.1.1.-)
Cofactors, Vitamins, Prosthetic Groups, Pigments	Quinone cofactors	Ubiquinone_Biosynthesis	3-polyprenyl-4-hydroxybenzoate carboxy-lyase UbiX (EC 4.1.1.-)
Cofactors, Vitamins, Prosthetic Groups, Pigments	Quinone cofactors	Ubiquinone_Biosynthesis	4-hydroxybenzoate polyprenyltransferase (EC 2.5.1.-)
Cofactors, Vitamins, Prosthetic Groups, Pigments	Quinone cofactors	Ubiquinone_Biosynthesis	Chorismate--pyruvate lyase (EC 4.1.3.40)
Cofactors, Vitamins, Prosthetic Groups, Pigments	Quinone cofactors	Ubiquinone_Biosynthesis	NAD(P)H-flavin reductase (EC 1.5.1.29) (EC 1.16.1.3)
Cofactors, Vitamins, Prosthetic Groups, Pigments	Quinone cofactors	Ubiquinone_Biosynthesis	Protein YigP (COG3165) clustered with ubiquinone biosynthetic genes
Cofactors, Vitamins, Prosthetic Groups, Pigments	Quinone cofactors	Ubiquinone_Biosynthesis	Ubiquinone biosynthesis enzyme COQ7
Cofactors, Vitamins, Prosthetic Groups, Pigments	Quinone cofactors	Ubiquinone_Biosynthesis	Ubiquinone biosynthesis monooxygenase UbiB
Cofactors, Vitamins, Prosthetic Groups, Pigments	Quinone cofactors	Ubiquinone_Biosynthesis	Ubiquinone/menaquinone biosynthesis methyltransferase UbiE (EC 2.1.1.-)
Carbohydrates	Sugar alcohols	Glycerol_fermenation_to_1,3-propanediol	1,3-propanediol dehydrogenase (EC 1.1.1.202)
Carbohydrates	Sugar alcohols	Glycerol_fermenation_to_1,3-propanediol	Cob(I)alamin adenosyltransferase PduO (EC 2.5.1.17)
Carbohydrates	Sugar alcohols	Glycerol_fermenation_to_1,3-propanediol	Glycerol dehydratase large subunit (EC 4.2.1.30)
Carbohydrates	Sugar alcohols	Glycerol_fermenation_to_1,3-propanediol	Glycerol dehydratase medium subunit (EC 4.2.1.30)
Carbohydrates	Sugar alcohols	Glycerol_fermenation_to_1,3-propanediol	Glycerol dehydratase reactivation factor large subunit
Carbohydrates	Sugar alcohols	Glycerol_fermenation_to_1,3-propanediol	Glycerol dehydratase reactivation factor small subunit
Carbohydrates	Sugar alcohols	Glycerol_fermenation_to_1,3-propanediol	Glycerol dehydratase small subunit (EC 4.2.1.30)
Carbohydrates	Sugar alcohols	Glycerol_fermenation_to_1,3-propanediol	Glycerol uptake facilitator protein
Carbohydrates	Sugar alcohols	Propanediol_utilization	Propanediol utilization transcriptional activator
Carbohydrates	Sugar alcohols	Propanediol_utilization	Propanediol diffusion facilitator
Carbohydrates	Sugar alcohols	Propanediol_utilization	Propanediol utilization polyhedral body protein PduA
Carbohydrates	Sugar alcohols	Propanediol_utilization	Propanediol utilization polyhedral body protein PduB
Carbohydrates	Sugar alcohols	Propanediol_utilization	Propanediol dehydratase large subunit (EC 4.2.1.28)
Carbohydrates	Sugar alcohols	Propanediol_utilization	Propanediol dehydratase medium subunit (EC 4.2.1.28)
Carbohydrates	Sugar alcohols	Propanediol_utilization	Propanediol dehydratase small subunit (EC 4.2.1.28)
Carbohydrates	Sugar alcohols	Propanediol_utilization	Propanediol dehydratase reactivation factor large subunit
Carbohydrates	Sugar alcohols	Propanediol_utilization	Propanediol dehydratase reactivation factor small subunit
Carbohydrates	Sugar alcohols	Propanediol_utilization	Propanediol utilization polyhedral body protein PduJ
Carbohydrates	Sugar alcohols	Propanediol_utilization	Propanediol utilization polyhedral body protein PduK
Carbohydrates	Sugar alcohols	Propanediol_utilization	Propanediol utilization protein PduL
Carbohydrates	Sugar alcohols	Propanediol_utilization	Propanediol utilization protein PduM
Carbohydrates	Sugar alcohols	Propanediol_utilization	Propanediol utilization polyhedral body protein PduN
Carbohydrates	Sugar alcohols	Propanediol_utilization	Cob(I)alamin adenosyltransferase PduO (EC 2.5.1.17)
Carbohydrates	Sugar alcohols	Propanediol_utilization	CoA-acylating propionaldehyde dehydrogenase
Carbohydrates	Sugar alcohols	Propanediol_utilization	Putative iron-containing NADPH-dependent propanol dehydrogenase
Carbohydrates	Sugar alcohols	Propanediol_utilization	Cob(III)alamin reductase
Carbohydrates	Sugar alcohols	Propanediol_utilization	Cob(II)alamin reductase
Carbohydrates	Sugar alcohols	Propanediol_utilization	Propanediol utilization polyhedral body protein PduT
Carbohydrates	Sugar alcohols	Propanediol_utilization	Propanediol utilization polyhedral body protein PduU
Carbohydrates	Sugar alcohols	Propanediol_utilization	Propanediol utilization protein PduV
Carbohydrates	Sugar alcohols	Propanediol_utilization	Propionate kinase, propanediol utilization (EC 2.7.2.1)
Carbohydrates	Sugar alcohols	Propanediol_utilization	Threonine kinase in B12 biosynthesis
Carbohydrates	Sugar alcohols	Propanediol_utilization	Phosphate acetyltransferase (EC 2.3.1.8)
Regulation and Cell signaling	Proteolytic pathway	Coagulation_cascade	Thrombin, protease S01.217
Regulation and Cell signaling	Proteolytic pathway	Coagulation_cascade	Fibrinogen alpha chain
Regulation and Cell signaling	Proteolytic pathway	Coagulation_cascade	Tissue factor
Regulation and Cell signaling	Proteolytic pathway	Coagulation_cascade	Coagulation factor VIIa, protease S01.215
Regulation and Cell signaling	Proteolytic pathway	Coagulation_cascade	Coagulation factor Xa, protease S01.216
Regulation and Cell signaling	Proteolytic pathway	Coagulation_cascade	Coagulation factor V
Regulation and Cell signaling	Proteolytic pathway	Coagulation_cascade	Tissue factor pathway inhibitor-1, protease inhibitor I02.012
Regulation and Cell signaling	Proteolytic pathway	Coagulation_cascade	Heparin cofactor II, protease inhibitor I04.019
Regulation and Cell signaling	Proteolytic pathway	Coagulation_cascade	Coagulation factor IXa, protease S01.214
Regulation and Cell signaling	Proteolytic pathway	Coagulation_cascade	Coagulation factor VIII
Regulation and Cell signaling	Proteolytic pathway	Coagulation_cascade	Von Willebrand factor, protease inhibitor I08.954
Regulation and Cell signaling	Proteolytic pathway	Coagulation_cascade	Coagulation factor XIa, protease S01.213
Regulation and Cell signaling	Proteolytic pathway	Coagulation_cascade	Coagulation factor XIIa, protease S01.211
Regulation and Cell signaling	Proteolytic pathway	Coagulation_cascade	Coagulation factor XIII, protein-glutamine gamma-glutamyltransferase (EC 2.3.2.13)
Regulation and Cell signaling	Proteolytic pathway	Coagulation_cascade	Thrombomodulin
Regulation and Cell signaling	Proteolytic pathway	Coagulation_cascade	Protein C, protease S01.218
Regulation and Cell signaling	Proteolytic pathway	Coagulation_cascade	Vitamin K-dependent protein S
Regulation and Cell signaling	Proteolytic pathway	Coagulation_cascade	Plasminogen activator inhibitor-1, protease inhibitor I04.020
Regulation and Cell signaling	Proteolytic pathway	Coagulation_cascade	Antithrombin III, protease inhibitor I04.018
Regulation and Cell signaling	Proteolytic pathway	Coagulation_cascade	Serpin A5, protease inhibitor I04.004
Regulation and Cell signaling	Proteolytic pathway	Coagulation_cascade	Alpha-2-macroglobulin, protease inhibitor I39.001
Regulation and Cell signaling	Proteolytic pathway	Coagulation_cascade	Alpha-1-peptidase inhibitor, protease inhibitor I04.001
Regulation and Cell signaling	Proteolytic pathway	Coagulation_cascade	Proteinase activated receptor 1
Regulation and Cell signaling	Proteolytic pathway	Coagulation_cascade	Carboxypeptidase U, proteinase M14.009
Regulation and Cell signaling	Proteolytic pathway	Coagulation_cascade	Plasmin, protease S01.233
Amino Acids and Derivatives		L-2-amino-thiazoline-4-carboxylic_acid-Lcysteine_conversion	Putative N-carbamyl-L-cysteine amidohydrolase
Amino Acids and Derivatives		L-2-amino-thiazoline-4-carboxylic_acid-Lcysteine_conversion	Beta-ureidopropionase (EC 3.5.1.6)
Amino Acids and Derivatives		L-2-amino-thiazoline-4-carboxylic_acid-Lcysteine_conversion	L-2-amino-thiazoline-4-carboxylic acid hydrolase (EC 3.5.2.-)
Virulence, Disease and Defense	Resistance to antibiotics and toxic compounds	Aminoglycoside_adenylyltransferases	Streptomycin 3''-O-adenylyltransferase (EC 2.7.7.47)
Virulence, Disease and Defense	Resistance to antibiotics and toxic compounds	Aminoglycoside_adenylyltransferases	Spectinomycin 9-O-adenylyltransferase
Virulence, Disease and Defense	Resistance to antibiotics and toxic compounds	Aminoglycoside_adenylyltransferases	Aminoglycoside N6'-acetyltransferase (EC 2.3.1.82)
Regulation and Cell signaling		CytR_regulation	Transcriptional (co)regulator CytR
Regulation and Cell signaling		CytR_regulation	Cyclic AMP receptor protein
Carbohydrates	Monosaccharides	Xylose_utilization	Xylose isomerase (EC 5.3.1.5)
Carbohydrates	Monosaccharides	Xylose_utilization	Xylulose kinase (EC 2.7.1.17)
Carbohydrates	Monosaccharides	Xylose_utilization	Xylose-responsive transcription regulator, ROK family
Carbohydrates	Monosaccharides	Xylose_utilization	Xylose activator XylR (AraC family)
Carbohydrates	Monosaccharides	Xylose_utilization	Xylose ABC transporter, periplasmic xylose-binding protein XylF
Carbohydrates	Monosaccharides	Xylose_utilization	D-xylose transport ATP-binding protein XylG
Carbohydrates	Monosaccharides	Xylose_utilization	Xylose ABC transporter, permease protein XylH
Carbohydrates	Monosaccharides	Xylose_utilization	D-xylose proton-symporter XylT
Carbohydrates	Monosaccharides	Xylose_utilization	D-xylose proton-symporter XylE
Carbohydrates	Monosaccharides	Xylose_utilization	Xyloside transporter XynT
Carbohydrates	Monosaccharides	Xylose_utilization	Novel Xylose regulator from LacI family
Carbohydrates	Monosaccharides	Xylose_utilization	Alpha-xylosidase (EC 3.2.1.-)
Carbohydrates	Monosaccharides	Xylose_utilization	Beta-xylosidase (EC 3.2.1.37)
Carbohydrates	Monosaccharides	Xylose_utilization	Possible alpha-xyloside ABC transporter, substrate-binding component
Carbohydrates	Monosaccharides	Xylose_utilization	Possible alpha-xyloside ABC transporter, permease component
Carbohydrates	Monosaccharides	Xylose_utilization	Possible alpha-xyloside ABC transporter, ATP-binding component
Carbohydrates	Monosaccharides	Xylose_utilization	Endo-1,4-beta-xylanase A precursor (EC 3.2.1.8)
Carbohydrates	Monosaccharides	Xylose_utilization	D-xylose-specific 1-epimerase (mutarotase)
Carbohydrates	Monosaccharides	Xylose_utilization	Xylose ABC transporter, substrate-binding component
Carbohydrates	Monosaccharides	Xylose_utilization	Xylose ABC transporter, permease component
Carbohydrates	Monosaccharides	Xylose_utilization	Xylose ABC transporter, ATP-binding component
Carbohydrates	Monosaccharides	Xylose_utilization	Phosphotransferase system for xylose-containing disaccharide, EIIA component
Carbohydrates	Monosaccharides	Xylose_utilization	Phosphotransferase system for xylose-containing disaccharide, EIIB component
Carbohydrates	Monosaccharides	Xylose_utilization	Phosphotransferase system for xylose-containing disaccharide, EIIC component
Carbohydrates	Monosaccharides	Xylose_utilization	Phosphotransferase system for xylose-containing disaccharide, EIID component
Carbohydrates	Monosaccharides	Xylose_utilization	D-xylose 1-dehydrogenase (EC 1.1.1.175)
Carbohydrates	Monosaccharides	Xylose_utilization	Xylonolactonase (EC 3.1.1.68)
Carbohydrates	Monosaccharides	Xylose_utilization	Xylonate dehydratase (EC 4.2.1.82)
Carbohydrates	Monosaccharides	Xylose_utilization	predicted 2-keto-3-deoxyxylonate dehydratase
Carbohydrates	Monosaccharides	Xylose_utilization	2-ketoglutaric semialdehyde dehydrogenase (EC 1.2.1.26)
Carbohydrates	Monosaccharides	Xylose_utilization	NAD(P)H-dependent D-xylose reductase (EC 1.1.1.-)
Carbohydrates	Monosaccharides	Xylose_utilization	predicted xylose isomerase
Carbohydrates	Monosaccharides	Xylose_utilization	Putative xylulose kinase (EC 2.7.1.17)
Carbohydrates	Monosaccharides	Xylose_utilization	Xylanase
Carbohydrates	Monosaccharides	Xylose_utilization	Xylose oligosaccharides ABC transporter, sugar-binding protein
Carbohydrates	Monosaccharides	Xylose_utilization	Xylose oligosaccharides ABC transporter, permease protein 1
Carbohydrates	Monosaccharides	Xylose_utilization	Xylose oligosaccharides ABC transporter, permease protein 2
Carbohydrates	Monosaccharides	Xylose_utilization	Xylose oligosaccharides ABC transporter, ATP-binding protein 1
Carbohydrates	Monosaccharides	Xylose_utilization	Xylose oligosaccharides ABC transporter, ATP-binding protein 2
Carbohydrates	Monosaccharides	Xylose_utilization	Acetyl xylan esterase (EC 3.1.1.41)
Carbohydrates	Monosaccharides	Xylose_utilization	Endo-1,4-beta-xylanase B ( EC 3.2.1.8 )
Carbohydrates	Monosaccharides	Xylose_utilization	Endo-1,4-beta-xylanase C precursor (EC 3.2.1.8)
Carbohydrates	Monosaccharides	Xylose_utilization	Putative alpha-xylosidase (EC 3.2.1.-)
Carbohydrates	Monosaccharides	Xylose_utilization	Predicted xylose oligosaccharide ABC transporter, substrate-binding component
Carbohydrates	Monosaccharides	Xylose_utilization	Acetyl xylan esterase XylU (EC 3.1.1.41)
Regulation and Cell signaling	Quorum sensing and biofilm formation	Quorum_Sensing:_Autoinducer-2_Synthesis	S-adenosylmethionine synthetase (EC 2.5.1.6)
Regulation and Cell signaling	Quorum sensing and biofilm formation	Quorum_Sensing:_Autoinducer-2_Synthesis	DNA (cytosine-5-)-methyltransferase (EC 2.1.1.37)
Regulation and Cell signaling	Quorum sensing and biofilm formation	Quorum_Sensing:_Autoinducer-2_Synthesis	S-adenosylhomocysteine hydrolase; Pfs (EC 3.2.2.9)
Regulation and Cell signaling	Quorum sensing and biofilm formation	Quorum_Sensing:_Autoinducer-2_Synthesis	S-ribosylhomocysteine lyase; LuxS (EC 4.4.1.21)
Regulation and Cell signaling	Quorum sensing and biofilm formation	Quorum_Sensing:_Autoinducer-2_Synthesis	Regulation of luxS
Metabolism of Aromatic Compounds	Metabolism of central aromatic intermediates	4-Hydroxyphenylacetic_acid_catabolic_pathway	2,4-dihydroxyhept-2-ene-1,7-dioic acid aldolase (EC 4.1.2.-)
Metabolism of Aromatic Compounds	Metabolism of central aromatic intermediates	4-Hydroxyphenylacetic_acid_catabolic_pathway	2-hydroxyhepta-2,4-diene-1,7-dioate isomerase (EC 5.3.3.-)
Metabolism of Aromatic Compounds	Metabolism of central aromatic intermediates	4-Hydroxyphenylacetic_acid_catabolic_pathway	2-oxo-hepta-3-ene-1,7-dioic acid hydratase (EC 4.2.-.-)
Metabolism of Aromatic Compounds	Metabolism of central aromatic intermediates	4-Hydroxyphenylacetic_acid_catabolic_pathway	3,4-dihydroxyphenylacetate 2,3-dioxygenase (EC 1.13.11.15)
Metabolism of Aromatic Compounds	Metabolism of central aromatic intermediates	4-Hydroxyphenylacetic_acid_catabolic_pathway	4-hydroxyphenylacetate 3-monooxygenase (EC 1.14.13.3)
Metabolism of Aromatic Compounds	Metabolism of central aromatic intermediates	4-Hydroxyphenylacetic_acid_catabolic_pathway	4-hydroxyphenylacetate 3-monooxygenase, reductase component (EC 1.6.8.-)
Metabolism of Aromatic Compounds	Metabolism of central aromatic intermediates	4-Hydroxyphenylacetic_acid_catabolic_pathway	4-hydroxyphenylacetate symporter, major facilitator superfamily (MFS)
Metabolism of Aromatic Compounds	Metabolism of central aromatic intermediates	4-Hydroxyphenylacetic_acid_catabolic_pathway	5-carboxymethyl-2-hydroxymuconate delta-isomerase (EC 5.3.3.10)
Metabolism of Aromatic Compounds	Metabolism of central aromatic intermediates	4-Hydroxyphenylacetic_acid_catabolic_pathway	5-carboxymethyl-2-hydroxymuconate semialdehyde dehydrogenase (EC 1.2.1.60)
Metabolism of Aromatic Compounds	Metabolism of central aromatic intermediates	4-Hydroxyphenylacetic_acid_catabolic_pathway	5-carboxymethyl-2-oxo-hex-3- ene-1,7-dioate decarboxylase (EC 4.1.1.68)
Metabolism of Aromatic Compounds	Metabolism of central aromatic intermediates	4-Hydroxyphenylacetic_acid_catabolic_pathway	Homoprotocatechuate degradative operon repressor
Metabolism of Aromatic Compounds	Metabolism of central aromatic intermediates	4-Hydroxyphenylacetic_acid_catabolic_pathway	Transcriptional activator of 4-hydroxyphenylacetate 3-monooxygenase operon, XylS/AraC family
Carbohydrates	Organic acids	Methylcitrate_cycle	Propionate--CoA ligase (EC 6.2.1.17)
Carbohydrates	Organic acids	Methylcitrate_cycle	2-methylcitrate synthase (EC 2.3.3.5)
Carbohydrates	Organic acids	Methylcitrate_cycle	2-methylcitrate dehydratase (EC 4.2.1.79)
Carbohydrates	Organic acids	Methylcitrate_cycle	2-methylcitrate dehydratase FeS dependent (EC 4.2.1.79)
Carbohydrates	Organic acids	Methylcitrate_cycle	PrpF protein involved in 2-methylcitrate cycle
Carbohydrates	Organic acids	Methylcitrate_cycle	2-methylisocitrate dehydratase (EC 4.2.1.99)
Carbohydrates	Organic acids	Methylcitrate_cycle	Methylisocitrate lyase (EC 4.1.3.30)
Carbohydrates	Organic acids	Methylcitrate_cycle	Propionate catabolism operon regulatory protein PrpR
Carbohydrates	Organic acids	Methylcitrate_cycle	Propionate catabolism operon transcriptional regulator of GntR family [predicted]
Respiration	Electron donating reactions	Hydrogenases	Coenzyme F420 hydrogenase beta subunit (FruB) (EC 1.12.98.1)
Respiration	Electron donating reactions	Hydrogenases	Coenzyme F420 hydrogenase maturation protease (EC 3.4.24.-)
Respiration	Electron donating reactions	Hydrogenases	Coenzyme F420-reducing hydrogenase, alpha subunit
Respiration	Electron donating reactions	Hydrogenases	Coenzyme F420-reducing hydrogenase, beta subunit
Respiration	Electron donating reactions	Hydrogenases	Coenzyme F420-reducing hydrogenase, gamma subunit
Respiration	Electron donating reactions	Hydrogenases	Fe-S-cluster-containing hydrogenase components 1
Respiration	Electron donating reactions	Hydrogenases	Fe-S-cluster-containing hydrogenase components 2
Respiration	Electron donating reactions	Hydrogenases	Methanophenazine hydrogenase cytochrome b subunit (EC 1.12.98.3)
Respiration	Electron donating reactions	Hydrogenases	Methanophenazine hydrogenase large subunit (EC 1.12.98.3)
Respiration	Electron donating reactions	Hydrogenases	Methanophenazine hydrogenase small subunit precursor (EC 1.12.98.3)
Respiration	Electron donating reactions	Hydrogenases	NAD-reducing hydrogenase subunit HoxE (EC 1.12.1.2)
Respiration	Electron donating reactions	Hydrogenases	NAD-reducing hydrogenase subunit HoxF (EC 1.12.1.2)
Respiration	Electron donating reactions	Hydrogenases	NAD-reducing hydrogenase subunit HoxH (EC 1.12.1.2)
Respiration	Electron donating reactions	Hydrogenases	NAD-reducing hydrogenase subunit HoxU (EC 1.12.1.2)
Respiration	Electron donating reactions	Hydrogenases	NAD-reducing hydrogenase subunit HoxY (EC 1.12.1.2)
Respiration	Electron donating reactions	Hydrogenases	NADH-reducing hydrogenase maturation factor
Respiration	Electron donating reactions	Hydrogenases	NADP-reducing hydrogenase, subunit A
Respiration	Electron donating reactions	Hydrogenases	NADP-reducing hydrogenase, subunit B
Respiration	Electron donating reactions	Hydrogenases	NADP-reducing hydrogenase, subunit C
Respiration	Electron donating reactions	Hydrogenases	Ni,Fe-hydrogenase I cytochrome b subunit
Respiration	Electron donating reactions	Hydrogenases	Ni,Fe-hydrogenase I large subunit
Respiration	Electron donating reactions	Hydrogenases	Ni,Fe-hydrogenase III large subunit
Respiration	Electron donating reactions	Hydrogenases	Ni,Fe-hydrogenase III small subunit
Respiration	Electron donating reactions	Hydrogenases	Ni,Fe-hydrogenase maturation factor
Respiration	Electron donating reactions	Hydrogenases	Ni/Fe-hydrogenase 2 B-type cytochrome subunit
Respiration	Electron donating reactions	Hydrogenases	Nickel-dependent hydrogenase, large subunit
Respiration	Electron donating reactions	Hydrogenases	Nickel-dependent hydrogenase, small subunit
Respiration	Electron donating reactions	Hydrogenases	Periplasmic [Fe] hydrogenase (EC 1.12.7.2)
Respiration	Electron donating reactions	Hydrogenases	Periplasmic [Fe] hydrogenase large subunit (EC 1.12.7.2)
Respiration	Electron donating reactions	Hydrogenases	Periplasmic [Fe] hydrogenase small subunit (EC 1.12.7.2)
Respiration	Electron donating reactions	Hydrogenases	Probable Ni/Fe-hydrogenase 2 B-type cytochrome subunit
Respiration	Electron donating reactions	Hydrogenases	Protein hydE
Respiration	Electron donating reactions	Hydrogenases	Quinone-reactive Ni/Fe hydrogenase, cytochrome b subunit
Respiration	Electron donating reactions	Hydrogenases	Quinone-reactive Ni/Fe-hydrogenase large chain (EC 1.12.5.1)
Respiration	Electron donating reactions	Hydrogenases	Quinone-reactive Ni/Fe-hydrogenase small chain precursor (EC 1.12.5.1)
Respiration	Electron donating reactions	Hydrogenases	Signal transduction histidine kinase HoxJ (hydrogenase regulation)
Respiration	Electron donating reactions	Hydrogenases	Signal transduction histidine kinase for Quinone-reactive Ni/Fe-hydrogenase
Respiration	Electron donating reactions	Hydrogenases	Sulfhydrogenase II subunit a
Respiration	Electron donating reactions	Hydrogenases	Sulfhydrogenase II subunit b
Respiration	Electron donating reactions	Hydrogenases	Sulfhydrogenase II subunit d
Respiration	Electron donating reactions	Hydrogenases	Sulfhydrogenase II subunit g
Respiration	Electron donating reactions	Hydrogenases	Uptake hydrogenase large subunit (EC 1.12.99.6)
Respiration	Electron donating reactions	Hydrogenases	Uptake hydrogenase small subunit precursor (EC 1.12.99.6)
Respiration	Electron donating reactions	Hydrogenases	[Fe] hydrogenase gamma (EC 1.12.7.2)
Respiration	Electron donating reactions	Hydrogenases	[Fe] hydrogenase, HymA subunit, putative
Respiration	Electron donating reactions	Hydrogenases	[Fe] hydrogenase, HymB subunit, putative
Respiration	Electron donating reactions	Hydrogenases	[Fe] hydrogenase, HymD subunit, putative
Respiration	Electron donating reactions	Hydrogenases	[Ni/Fe] hydrogenase, group 1, large subunit
Respiration	Electron donating reactions	Hydrogenases	[Ni/Fe] hydrogenase, group 1, small subunit
Respiration	Electron donating reactions	Hydrogenases	cytochrome-c3 hydrogenase alpha chain
Respiration	Electron donating reactions	Hydrogenases	cytochrome-c3 hydrogenase delta chain
Respiration	Electron donating reactions	Hydrogenases	cytochrome-c3 hydrogenase gamma chain
Respiration	Electron donating reactions	Hydrogenases	heterodisulfide reductase, subunit A/methylviologen reducing hydrogenase, subunit delta
Respiration	Electron donating reactions	Hydrogenases	hydrogenase (cytochrome-c3 hydrogenase beta chain)
Respiration	Electron donating reactions	Hydrogenases	hydrogenase, (NiFe)/(NiFeSe) small subunit family
Respiration	Electron donating reactions	Hydrogenases	hydrogenase, methyl-violgen-reducing type, delta subunit
Respiration	Electron donating reactions	Hydrogenases	hydrogenase, subunit gamma related protein
Respiration	Electron donating reactions	Hydrogenases	hydrogenase/sulfur reductase, alpha subunit
Respiration	Electron donating reactions	Hydrogenases	hydrogenase/sulfur reductase, beta subunit
Respiration	Electron donating reactions	Hydrogenases	hydrogenase/sulfur reductase, delta subunit
Respiration	Electron donating reactions	Hydrogenases	hydrogenase/sulfur reductase, gamma subunit
Respiration	Electron donating reactions	Hydrogenases	methyl viologen-reducing hydrogenase, delta subunit homolog FlpD
Respiration	Electron donating reactions	Hydrogenases	quinone-reactive Ni/Fe-hydrogenase, small subunit
Metabolism of Aromatic Compounds		Benzoate_transport_and_degradation_cluster	2-keto-4-pentenoate hydratase/2-oxohepta-3-ene-1,7-dioic acid hydratase (catechol pathway)
Metabolism of Aromatic Compounds		Benzoate_transport_and_degradation_cluster	2-oxo-hepta-3-ene-1,7-dioic acid hydratase (EC 4.2.-.-)
Metabolism of Aromatic Compounds		Benzoate_transport_and_degradation_cluster	3-hydroxyacyl-CoA dehydrogenase (PaaH) (EC 1.1.1.157)
Metabolism of Aromatic Compounds		Benzoate_transport_and_degradation_cluster	4-hydroxybenzoyl-CoA reductase, beta subunit (EC 1.3.99.20)
Metabolism of Aromatic Compounds		Benzoate_transport_and_degradation_cluster	4-hydroxybenzoyl-CoA reductase, gamma subunit (EC 1.3.99.20)
Metabolism of Aromatic Compounds		Benzoate_transport_and_degradation_cluster	4-oxalocrotonate decarboxylase (EC 4.1.1.77)
Metabolism of Aromatic Compounds		Benzoate_transport_and_degradation_cluster	Benzoate transport related protein
Metabolism of Aromatic Compounds		Benzoate_transport_and_degradation_cluster	Benzoate transport, ATP binding protein
Metabolism of Aromatic Compounds		Benzoate_transport_and_degradation_cluster	Benzoate transport, ATPase component
Metabolism of Aromatic Compounds		Benzoate_transport_and_degradation_cluster	Benzoate transport, extracellular ligand-binding receptor
Metabolism of Aromatic Compounds		Benzoate_transport_and_degradation_cluster	Benzoate transport, inner membrane transport component
Metabolism of Aromatic Compounds		Benzoate_transport_and_degradation_cluster	Benzoate transport, inner-membrane translocator
Metabolism of Aromatic Compounds		Benzoate_transport_and_degradation_cluster	Benzoate transport, inner-membrane translocator precursor
Metabolism of Aromatic Compounds		Benzoate_transport_and_degradation_cluster	Benzoate-CoA ligase (EC 6.2.1.25)
Metabolism of Aromatic Compounds		Benzoate_transport_and_degradation_cluster	Benzoyl-CoA oxygenase component A
Metabolism of Aromatic Compounds		Benzoate_transport_and_degradation_cluster	Benzoyl-CoA oxygenase component B
Metabolism of Aromatic Compounds		Benzoate_transport_and_degradation_cluster	Beta-ketoadipyl CoA thiolase (EC 2.3.1.9)
Metabolism of Aromatic Compounds		Benzoate_transport_and_degradation_cluster	Hydroxybenzoyl-CoA reductase subunit
Metabolism of Aromatic Compounds		Benzoate_transport_and_degradation_cluster	Methylglutaconyl-CoA hydratase (EC 4.2.1.18)
Metabolism of Aromatic Compounds		Benzoate_transport_and_degradation_cluster	P-hydroxylaminobenzoate lyase
Metabolism of Aromatic Compounds		Benzoate_transport_and_degradation_cluster	Predicted 2-keto-4-pentenoate hydratase/2-oxohepta-3-ene-1,7-dioic acid hydratase
Metabolism of Aromatic Compounds		Benzoate_transport_and_degradation_cluster	Putative Acyl-CoA thiolase
Metabolism of Aromatic Compounds		Benzoate_transport_and_degradation_cluster	Regulatory protein of benzoate catabolism
Metabolism of Aromatic Compounds		Benzoate_transport_and_degradation_cluster	Shikimate kinase I (EC 2.7.1.71)
Metabolism of Aromatic Compounds		Benzoate_transport_and_degradation_cluster	Shikimate kinase II (EC 2.7.1.71)
Metabolism of Aromatic Compounds		Benzoate_transport_and_degradation_cluster	benzoate degradation ring-cleavage hydrolase
Metabolism of Aromatic Compounds		Benzoate_transport_and_degradation_cluster	benzoyl-CoA-dihydrodiol lyase (BoxC)
Metabolism of Aromatic Compounds		Benzoate_transport_and_degradation_cluster	hydroxybenzoate permease
Clustering-based subsystems		CBSS-261594.1.peg.2640	FAD-dependent pyridine nucleotide-disulphide oxidoreductase, GBAA2537 homolog
Clustering-based subsystems		CBSS-261594.1.peg.2640	Metal-dependent hydrolase COG0491 with rhodanese-homology domain (RHOD)
Clustering-based subsystems		CBSS-261594.1.peg.2640	Putative phosphoesterase, GBAA2539 homolog
Clustering-based subsystems		CBSS-261594.1.peg.2640	Hypothetical protein, GBAA2540 homolog
Clustering-based subsystems		CBSS-261594.1.peg.2640	Hypothetical protein, sulfurtransferase domain
Clustering-based subsystems		CBSS-261594.1.peg.2640	Protein of unknown function DUF156
Clustering-based subsystems		CBSS-261594.1.peg.2640	Protein of unknown function DUF81, SAV0084 homolog
DNA Metabolism	DNA repair	DNA_repair,_bacterial	RecA protein
DNA Metabolism	DNA repair	DNA_repair,_bacterial	DNA repair protein RadA
DNA Metabolism	DNA repair	DNA_repair,_bacterial	DNA repair protein RadC
DNA Metabolism	DNA repair	DNA_repair,_bacterial	Methyl-directed repair DNA adenine methylase (EC 2.1.1.72)
DNA Metabolism	DNA repair	DNA_repair,_bacterial	DNA mismatch repair endonuclease MutH
DNA Metabolism	DNA repair	DNA_repair,_bacterial	DNA recombination-dependent growth factor C
DNA Metabolism	DNA repair	DNA_repair,_bacterial	Exonuclease SbcC
DNA Metabolism	DNA repair	DNA_repair,_bacterial	Exonuclease SbcD
DNA Metabolism	DNA repair	DNA_repair,_bacterial	DNA repair exonuclease family protein YhaO
DNA Metabolism	DNA repair	DNA_repair,_bacterial	Exodeoxyribonuclease VII large subunit (EC 3.1.11.6)
DNA Metabolism	DNA repair	DNA_repair,_bacterial	Exodeoxyribonuclease VII small subunit (EC 3.1.11.6)
DNA Metabolism	DNA repair	DNA_repair,_bacterial	SOS-response repressor and protease LexA (EC 3.4.21.88)
DNA Metabolism	DNA repair	DNA_repair,_bacterial	DNA polymerase IV (EC 2.7.7.7)
DNA Metabolism	DNA repair	DNA_repair,_bacterial	DNA polymerase-like protein PA0670
DNA Metabolism	DNA repair	DNA_repair,_bacterial	DNA polymerase-like protein MT3142
DNA Metabolism	DNA repair	DNA_repair,_bacterial	DNA-damage-inducible protein I
DNA Metabolism	DNA repair	DNA_repair,_bacterial	DNA-damage-inducible protein J
DNA Metabolism	DNA repair	DNA_repair,_bacterial	Single-stranded DNA-binding protein
DNA Metabolism	DNA repair	DNA_repair,_bacterial	Endonuclease IV (EC 3.1.21.2)
DNA Metabolism	DNA repair	DNA_repair,_bacterial	Endonuclease V (EC 3.1.21.7)
DNA Metabolism	DNA repair	DNA_repair,_bacterial	Exodeoxyribonuclease III (EC 3.1.11.2)
DNA Metabolism	DNA repair	DNA_repair,_bacterial	Methylated-DNA--protein-cysteine methyltransferase (EC 2.1.1.63)
DNA Metabolism	DNA repair	DNA_repair,_bacterial	ADA regulatory protein
DNA Metabolism	DNA repair	DNA_repair,_bacterial	Alkylated DNA repair protein AlkB
DNA Metabolism	DNA repair	DNA_repair,_bacterial	DNA repair protein RecN
DNA Metabolism	DNA repair	DNA_repair,_bacterial	Recombinational DNA repair protein RecT (prophage associated)
DNA Metabolism	DNA repair	DNA_repair,_bacterial	DNA recombination protein RmuC
DNA Metabolism	DNA repair	DNA_repair,_bacterial	Very-short-patch mismatch repair endonuclease (G-T specific)
DNA Metabolism	DNA repair	DNA_repair,_bacterial	A/G-specific adenine glycosylase (EC 3.2.2.-)
DNA Metabolism	DNA repair	DNA_repair,_bacterial	G:T/U mismatch-specific uracil/thymine DNA-glycosylase
Cell Wall and Capsule	Capsular and extracellular polysacchrides	Phosphorylcholine_incorporation_in_LPS	Choline kinase (EC 2.7.1.32)
Cell Wall and Capsule	Capsular and extracellular polysacchrides	Phosphorylcholine_incorporation_in_LPS	Choline permease LicB
Cell Wall and Capsule	Capsular and extracellular polysacchrides	Phosphorylcholine_incorporation_in_LPS	Cholinephosphate cytidylyltransferase (EC 2.7.7.15)
Cell Wall and Capsule	Capsular and extracellular polysacchrides	Phosphorylcholine_incorporation_in_LPS	Lipopolysaccharide cholinephosphotransferase LicD1 (EC 2.7.8.-)
Cell Wall and Capsule	Capsular and extracellular polysacchrides	Phosphorylcholine_incorporation_in_LPS	Lipopolysaccharide cholinephosphotransferase LicD2 (EC 2.7.8.-)
Iron acquisition and metabolism		Campylobacter_Iron_Metabolism	Enterochelin uptake ATP-binding protein
Iron acquisition and metabolism		Campylobacter_Iron_Metabolism	Enterochelin uptake periplasmic binding protein
Iron acquisition and metabolism		Campylobacter_Iron_Metabolism	Enterochelin uptake permease CeuB
Iron acquisition and metabolism		Campylobacter_Iron_Metabolism	Enterochelin uptake permease CeuC
Iron acquisition and metabolism		Campylobacter_Iron_Metabolism	Ferric iron ABC transporter, iron-binding protein
Iron acquisition and metabolism		Campylobacter_Iron_Metabolism	Ferric iron ABC transporter, permease protein
Iron acquisition and metabolism		Campylobacter_Iron_Metabolism	Ferric receptor CfrA
Iron acquisition and metabolism		Campylobacter_Iron_Metabolism	Ferric siderophore transport system, biopolymer transport protein ExbB
Iron acquisition and metabolism		Campylobacter_Iron_Metabolism	Ferric siderophore transport system, biopolymer transport protein ExbD
Iron acquisition and metabolism		Campylobacter_Iron_Metabolism	Ferric siderophore transport system, periplasmic binding protein TonB
Iron acquisition and metabolism		Campylobacter_Iron_Metabolism	Ferric uptake regulation protein
Iron acquisition and metabolism		Campylobacter_Iron_Metabolism	Ferrous iron transport protein A, putative
Iron acquisition and metabolism		Campylobacter_Iron_Metabolism	Ferrous iron transport protein B
Iron acquisition and metabolism		Campylobacter_Iron_Metabolism	Haemin uptake system ATP-binding protein
Iron acquisition and metabolism		Campylobacter_Iron_Metabolism	Haemin uptake system outer membrane receptor
Iron acquisition and metabolism		Campylobacter_Iron_Metabolism	Haemin uptake system periplasmic haemin-binding protein
Iron acquisition and metabolism		Campylobacter_Iron_Metabolism	Haemin uptake system permease protein
Iron acquisition and metabolism		Campylobacter_Iron_Metabolism	Hemerythrin-like iron-binding protein
Iron acquisition and metabolism		Campylobacter_Iron_Metabolism	Magnesium and cobalt transport protein CorA
Iron acquisition and metabolism		Campylobacter_Iron_Metabolism	Nonheme iron-containing ferritin
Iron acquisition and metabolism		Campylobacter_Iron_Metabolism	Periplasmic protein p19 involved in high-affinity Fe2+ transport
Iron acquisition and metabolism		Campylobacter_Iron_Metabolism	Peroxide stress regulator
Iron acquisition and metabolism		Campylobacter_Iron_Metabolism	Possible bacterioferritin
Iron acquisition and metabolism		Campylobacter_Iron_Metabolism	Putative heme oxygenase
Iron acquisition and metabolism		Campylobacter_Iron_Metabolism	Putative high-affinity iron permease
Iron acquisition and metabolism		Campylobacter_Iron_Metabolism	Putative iron-uptake ABC transport system ATP-binding protein
Iron acquisition and metabolism		Campylobacter_Iron_Metabolism	Putative lipoprotein of ferric iron transporter system
Iron acquisition and metabolism		Campylobacter_Iron_Metabolism	Putative lipoprotein, similar to CjrA of Escherichia coli O164
Iron acquisition and metabolism		Campylobacter_Iron_Metabolism	Putative outer membrane siderophore receptor
Protein Metabolism	Protein processing and modification	Ribosomal_protein_S5p_acylation	SSU ribosomal protein S5p (S2e)
Protein Metabolism	Protein processing and modification	Ribosomal_protein_S5p_acylation	Ribosomal-protein-S5p-alanine acetyltransferase
Membrane Transport		Agrobacterium_opine_transport	LysR-type transcriptional regulator for nopaline catabolism NocR
Membrane Transport		Agrobacterium_opine_transport	Nopaline transporter ATP-binding protein NocP
Membrane Transport		Agrobacterium_opine_transport	Nopaline transporter periplasmic substrate-binding protein NocT
Membrane Transport		Agrobacterium_opine_transport	Nopaline transporter permease protein NocM
Membrane Transport		Agrobacterium_opine_transport	Nopaline transporter permease protein NocQ
Virulence, Disease and Defense	Resistance to antibiotics and toxic compounds	Copper_homeostasis	Blue copper oxidase CueO precursor
Virulence, Disease and Defense	Resistance to antibiotics and toxic compounds	Copper_homeostasis	CopG protein
Virulence, Disease and Defense	Resistance to antibiotics and toxic compounds	Copper_homeostasis	Copper chaperone
Virulence, Disease and Defense	Resistance to antibiotics and toxic compounds	Copper_homeostasis	Copper resistance protein B
Virulence, Disease and Defense	Resistance to antibiotics and toxic compounds	Copper_homeostasis	Copper resistance protein C precursor
Virulence, Disease and Defense	Resistance to antibiotics and toxic compounds	Copper_homeostasis	Copper resistance protein D
Virulence, Disease and Defense	Resistance to antibiotics and toxic compounds	Copper_homeostasis	Copper sensory histidine kinase CusS
Virulence, Disease and Defense	Resistance to antibiotics and toxic compounds	Copper_homeostasis	Copper tolerance protein
Virulence, Disease and Defense	Resistance to antibiotics and toxic compounds	Copper_homeostasis	Copper-binding periplasmic protein
Virulence, Disease and Defense	Resistance to antibiotics and toxic compounds	Copper_homeostasis	Copper-sensing two-component system response regulator CusR
Virulence, Disease and Defense	Resistance to antibiotics and toxic compounds	Copper_homeostasis	Copper-translocating P-type ATPase (EC 3.6.3.4)
Virulence, Disease and Defense	Resistance to antibiotics and toxic compounds	Copper_homeostasis	Cu(I)-responsive transcriptional regulator
Virulence, Disease and Defense	Resistance to antibiotics and toxic compounds	Copper_homeostasis	Cytochrome c heme lyase subunit CcmF
Virulence, Disease and Defense	Resistance to antibiotics and toxic compounds	Copper_homeostasis	Cytochrome c heme lyase subunit CcmH
Virulence, Disease and Defense	Resistance to antibiotics and toxic compounds	Copper_homeostasis	Heavy metal-(Cd/Co/Hg/Pb/Zn)-translocating P-type ATPase:Heavy metal translocating P-type ATPase
Virulence, Disease and Defense	Resistance to antibiotics and toxic compounds	Copper_homeostasis	Multicopper oxidase
Virulence, Disease and Defense	Resistance to antibiotics and toxic compounds	Copper_homeostasis	Multidrug resistance transporter, Bcr/CflA family
Virulence, Disease and Defense	Resistance to antibiotics and toxic compounds	Copper_homeostasis	Negative transcriptional regulator-copper transport operon
Virulence, Disease and Defense	Resistance to antibiotics and toxic compounds	Copper_homeostasis	Sensor protein copS (EC 2.7.3.-)
Virulence, Disease and Defense	Resistance to antibiotics and toxic compounds	Copper_homeostasis	Transcriptional activator protein CopR
Phages, Prophages, Transposable elements, Plasmids	Phages, Prophages	Staphylococcal_phi-Mu50B-like_prophages	Iron-sulfur cluster assembly protein SufB
Phages, Prophages, Transposable elements, Plasmids	Phages, Prophages	Staphylococcal_phi-Mu50B-like_prophages	Integrase [SA bacteriophages 11, Mu50B]
Phages, Prophages, Transposable elements, Plasmids	Phages, Prophages	Staphylococcal_phi-Mu50B-like_prophages	Excisionase [SA bacteriophages 11, Mu50B]
Phages, Prophages, Transposable elements, Plasmids	Phages, Prophages	Staphylococcal_phi-Mu50B-like_prophages	Hypothetical protein, PV83 orf3 homolog [SA bacteriophages 11, Mu50B]
Phages, Prophages, Transposable elements, Plasmids	Phages, Prophages	Staphylococcal_phi-Mu50B-like_prophages	Hypothetical protein, SAV0849 homolog [SA bacteriophages 11, Mu50B]
Phages, Prophages, Transposable elements, Plasmids	Phages, Prophages	Staphylococcal_phi-Mu50B-like_prophages	Hypothetical protein, PV83 orf4 homolog [SA bacteriophages 11, Mu50B]
Phages, Prophages, Transposable elements, Plasmids	Phages, Prophages	Staphylococcal_phi-Mu50B-like_prophages	CI-like repressor [SA bacteriophages 11, Mu50B]
Phages, Prophages, Transposable elements, Plasmids	Phages, Prophages	Staphylococcal_phi-Mu50B-like_prophages	Cro-like repressor [SA bacteriophages 11, Mu50B]
Phages, Prophages, Transposable elements, Plasmids	Phages, Prophages	Staphylococcal_phi-Mu50B-like_prophages	Hypothetical protein, SAV0852 homolog [SA bacteriophages 11, Mu50B]
Phages, Prophages, Transposable elements, Plasmids	Phages, Prophages	Staphylococcal_phi-Mu50B-like_prophages	Antirepressor [SA bacteriophages 11, Mu50B]
Phages, Prophages, Transposable elements, Plasmids	Phages, Prophages	Staphylococcal_phi-Mu50B-like_prophages	Hypothetical protein [SA bacteriophages 11, Mu50B]
Phages, Prophages, Transposable elements, Plasmids	Phages, Prophages	Staphylococcal_phi-Mu50B-like_prophages	Hypothetical protein, PV83 orf10 homolog [SA bacteriophages 11, Mu50B]
Phages, Prophages, Transposable elements, Plasmids	Phages, Prophages	Staphylococcal_phi-Mu50B-like_prophages	Hypothetical protein, PV83 orf12 homolog [SA bacteriophages 11, Mu50B]
Phages, Prophages, Transposable elements, Plasmids	Phages, Prophages	Staphylococcal_phi-Mu50B-like_prophages	Hypothetical protein, PVL orf39 homolog [SA bacteriophages 11, Mu50B]
Phages, Prophages, Transposable elements, Plasmids	Phages, Prophages	Staphylococcal_phi-Mu50B-like_prophages	Hypothetical protein, SAV0860 homolog [SA bacteriophages 11, Mu50B]
Phages, Prophages, Transposable elements, Plasmids	Phages, Prophages	Staphylococcal_phi-Mu50B-like_prophages	Hypothetical protein, phi-ETA orf16 homolog [SA bacteriophages 11, Mu50B]
Phages, Prophages, Transposable elements, Plasmids	Phages, Prophages	Staphylococcal_phi-Mu50B-like_prophages	Hypothetical protein, phi-ETA orf17 homolog [SA bacteriophages 11, Mu50B]
Phages, Prophages, Transposable elements, Plasmids	Phages, Prophages	Staphylococcal_phi-Mu50B-like_prophages	Ssb protein [SA bacteriophages 11, Mu50B]
Phages, Prophages, Transposable elements, Plasmids	Phages, Prophages	Staphylococcal_phi-Mu50B-like_prophages	Hypothetical protein, PV83 orf19 homolog [SA bacteriophages 11, Mu50B]
Phages, Prophages, Transposable elements, Plasmids	Phages, Prophages	Staphylococcal_phi-Mu50B-like_prophages	Hypothetical protein, PV83 orf 20 homolog [SA bacteriophages 11, Mu50B]
Phages, Prophages, Transposable elements, Plasmids	Phages, Prophages	Staphylococcal_phi-Mu50B-like_prophages	Hypothetical protein, SAB1742c homolog [SA bacteriophages 11, Mu50B]
Phages, Prophages, Transposable elements, Plasmids	Phages, Prophages	Staphylococcal_phi-Mu50B-like_prophages	DNA helicase [SA bacteriophages 11, Mu50B]
Phages, Prophages, Transposable elements, Plasmids	Phages, Prophages	Staphylococcal_phi-Mu50B-like_prophages	Hypothetical protein, phi-ETA orf24 homolog [SA bacteriophages 11, Mu50B]
Phages, Prophages, Transposable elements, Plasmids	Phages, Prophages	Staphylococcal_phi-Mu50B-like_prophages	Hypothetical protein, PV83 orf22 homolog [SA bacteriophages 11, Mu50B]
Phages, Prophages, Transposable elements, Plasmids	Phages, Prophages	Staphylococcal_phi-Mu50B-like_prophages	Hypothetical protein, PV83 orf23 homolog [SA bacteriophages 11, Mu50B]
Phages, Prophages, Transposable elements, Plasmids	Phages, Prophages	Staphylococcal_phi-Mu50B-like_prophages	DNA binding protein [SA bacteriophages 11, Mu50B]
Phages, Prophages, Transposable elements, Plasmids	Phages, Prophages	Staphylococcal_phi-Mu50B-like_prophages	Hypothetical protein, PVL orf50 homolog [SA bacteriophages 11, Mu50B]
Phages, Prophages, Transposable elements, Plasmids	Phages, Prophages	Staphylococcal_phi-Mu50B-like_prophages	Hypothetical protein, PVL orf51 homolog [SA bacteriophages 11, Mu50B]
Phages, Prophages, Transposable elements, Plasmids	Phages, Prophages	Staphylococcal_phi-Mu50B-like_prophages	Hypothetical protein, PVL orf52 homolog [SA bacteriophages 11, Mu50B]
Phages, Prophages, Transposable elements, Plasmids	Phages, Prophages	Staphylococcal_phi-Mu50B-like_prophages	Hypothetical protein, phi-ETA orf33 homolog [SA bacteriophages 11, Mu50B]
Phages, Prophages, Transposable elements, Plasmids	Phages, Prophages	Staphylococcal_phi-Mu50B-like_prophages	Hypothetical protein, SAB1734c homolog [SA bacteriophages 11, Mu50B]
Phages, Prophages, Transposable elements, Plasmids	Phages, Prophages	Staphylococcal_phi-Mu50B-like_prophages	Hypothetical protein, SAV0876 homolog [SA bacteriophages 11, Mu50B]
Phages, Prophages, Transposable elements, Plasmids	Phages, Prophages	Staphylococcal_phi-Mu50B-like_prophages	Hypothetical protein, SAV0877 homolog [SA bacteriophages 11, Mu50B]
Phages, Prophages, Transposable elements, Plasmids	Phages, Prophages	Staphylococcal_phi-Mu50B-like_prophages	Hypothetical protein, SAV0878 homolog [SA bacteriophages 11, Mu50B]
Phages, Prophages, Transposable elements, Plasmids	Phages, Prophages	Staphylococcal_phi-Mu50B-like_prophages	Hypothetical protein, SAV0879 homolog [SA bacteriophages 11, Mu50B]
Phages, Prophages, Transposable elements, Plasmids	Phages, Prophages	Staphylococcal_phi-Mu50B-like_prophages	Hypothetical protein, SAV0880 homolog [SA bacteriophages 11, Mu50B]
Phages, Prophages, Transposable elements, Plasmids	Phages, Prophages	Staphylococcal_phi-Mu50B-like_prophages	Hypothetical protein, SAV0881 homolog [SA bacteriophages 11, Mu50B]
Phages, Prophages, Transposable elements, Plasmids	Phages, Prophages	Staphylococcal_phi-Mu50B-like_prophages	Deoxyuridine 5'-triphosphate nucleotidohydrolase (EC 3.6.1.23) [SA bacteriophages 11, Mu50B]
Phages, Prophages, Transposable elements, Plasmids	Phages, Prophages	Staphylococcal_phi-Mu50B-like_prophages	Hypothetical protein, SLT orf81b homolog [SA bacteriophages 11, Mu50B]
Phages, Prophages, Transposable elements, Plasmids	Phages, Prophages	Staphylococcal_phi-Mu50B-like_prophages	Integrase regulator RinB [SA bacteriophages 11, Mu50B]
Phages, Prophages, Transposable elements, Plasmids	Phages, Prophages	Staphylococcal_phi-Mu50B-like_prophages	Integrase regulator RinA [SA bacteriophages 11, Mu50B]
Phages, Prophages, Transposable elements, Plasmids	Phages, Prophages	Staphylococcal_phi-Mu50B-like_prophages	Phage terminase, small subunit [SA bacteriophages 11, Mu50B]
Phages, Prophages, Transposable elements, Plasmids	Phages, Prophages	Staphylococcal_phi-Mu50B-like_prophages	Phage terminase, large subunit [SA bacteriophages 11, Mu50B]
Phages, Prophages, Transposable elements, Plasmids	Phages, Prophages	Staphylococcal_phi-Mu50B-like_prophages	phi 11 orf31 homolog [SA bacteriophages 11, Mu50B]
Phages, Prophages, Transposable elements, Plasmids	Phages, Prophages	Staphylococcal_phi-Mu50B-like_prophages	phi 11 orf32 homolog [SA bacteriophages 11, Mu50B]
Phages, Prophages, Transposable elements, Plasmids	Phages, Prophages	Staphylococcal_phi-Mu50B-like_prophages	phi 11 orf33 homolog [SA bacteriophages 11, Mu50B]
Phages, Prophages, Transposable elements, Plasmids	Phages, Prophages	Staphylococcal_phi-Mu50B-like_prophages	Phage head protein [SA bacteriophages 11, Mu50B]
Phages, Prophages, Transposable elements, Plasmids	Phages, Prophages	Staphylococcal_phi-Mu50B-like_prophages	phi 11 orf35 homolog [SA bacteriophages 11, Mu50B]
Phages, Prophages, Transposable elements, Plasmids	Phages, Prophages	Staphylococcal_phi-Mu50B-like_prophages	phi 11 orf36 homolog [SA bacteriophages 11, Mu50B]
Phages, Prophages, Transposable elements, Plasmids	Phages, Prophages	Staphylococcal_phi-Mu50B-like_prophages	phi 11 orf37 homolog [SA bacteriophages 11, Mu50B]
Phages, Prophages, Transposable elements, Plasmids	Phages, Prophages	Staphylococcal_phi-Mu50B-like_prophages	phi 11 orf38 homolog [SA bacteriophages 11, Mu50B]
Phages, Prophages, Transposable elements, Plasmids	Phages, Prophages	Staphylococcal_phi-Mu50B-like_prophages	phi 11 orf39 homolog [SA bacteriophages 11, Mu50B]
Phages, Prophages, Transposable elements, Plasmids	Phages, Prophages	Staphylococcal_phi-Mu50B-like_prophages	phi 11 orf40 homolog [SA bacteriophages 11, Mu50B]
Phages, Prophages, Transposable elements, Plasmids	Phages, Prophages	Staphylococcal_phi-Mu50B-like_prophages	phi 11 orf41 homolog [SA bacteriophages 11, Mu50B]
Phages, Prophages, Transposable elements, Plasmids	Phages, Prophages	Staphylococcal_phi-Mu50B-like_prophages	Tape measure protein [SA bacteriophages 11, Mu50B]
Phages, Prophages, Transposable elements, Plasmids	Phages, Prophages	Staphylococcal_phi-Mu50B-like_prophages	phi 11 orf43 homolog [SA bacteriophages 11, Mu50B]
Phages, Prophages, Transposable elements, Plasmids	Phages, Prophages	Staphylococcal_phi-Mu50B-like_prophages	Hypothetical protein, phi-ETA orf55 homolog [SA bacteriophages 11, Mu50B]
Phages, Prophages, Transposable elements, Plasmids	Phages, Prophages	Staphylococcal_phi-Mu50B-like_prophages	Putative major teichoic acid biosynthesis protein C
Phages, Prophages, Transposable elements, Plasmids	Phages, Prophages	Staphylococcal_phi-Mu50B-like_prophages	Hypothetical protein, phi-ETA orf42 homolog [SA bacteriophages 11, Mu50B]
Phages, Prophages, Transposable elements, Plasmids	Phages, Prophages	Staphylococcal_phi-Mu50B-like_prophages	Hypothetical protein, phi-ETA orf58 homolog [SA bacteriophages 11, Mu50B]
Phages, Prophages, Transposable elements, Plasmids	Phages, Prophages	Staphylococcal_phi-Mu50B-like_prophages	Hypothetical protein, SLT orf99 homolog [SA bacteriophages 11, Mu50B]
Phages, Prophages, Transposable elements, Plasmids	Phages, Prophages	Staphylococcal_phi-Mu50B-like_prophages	Autolysin [SA bacteriophages 11, Mu50B]
Phages, Prophages, Transposable elements, Plasmids	Phages, Prophages	Staphylococcal_phi-Mu50B-like_prophages	Tail fiber protein [SA bacteriophages 11, Mu50B]
Phages, Prophages, Transposable elements, Plasmids	Phages, Prophages	Staphylococcal_phi-Mu50B-like_prophages	Hypothetical protein, phi-ETA orf63 homolog [SA bacteriophages 11, Mu50B]
Phages, Prophages, Transposable elements, Plasmids	Phages, Prophages	Staphylococcal_phi-Mu50B-like_prophages	Holin [SA bacteriophages 11, Mu50B]
Phages, Prophages, Transposable elements, Plasmids	Phages, Prophages	Staphylococcal_phi-Mu50B-like_prophages	Lytic enzyme, amidase [SA bacteriophages 11, Mu50B]
Carbohydrates	Organic acids	Lactate_utilization	L-lactate dehydrogenase (EC 1.1.2.3)
Carbohydrates	Organic acids	Lactate_utilization	D-Lactate dehydrogenase (EC 1.1.2.5)
Carbohydrates	Organic acids	Lactate_utilization	Predicted D-lactate dehydrogenase, Fe-S protein, FAD/FMN-containing
Carbohydrates	Organic acids	Lactate_utilization	Predicted L-lactate dehydrogenase, Fe-S oxidoreductase subunit YkgE
Carbohydrates	Organic acids	Lactate_utilization	Predicted L-lactate dehydrogenase, Iron-sulfur cluster-binding subunit YkgF
Carbohydrates	Organic acids	Lactate_utilization	Predicted L-lactate dehydrogenase, hypothetical protein subunit YkgG
Carbohydrates	Organic acids	Lactate_utilization	Predicted L-lactate dehydrogenase, hypothetical protein subunit SO1518
Carbohydrates	Organic acids	Lactate_utilization	L-lactate permease
Carbohydrates	Organic acids	Lactate_utilization	Lactate-responsive regulator LldR in Enterobacteria, GntR family
Carbohydrates	Organic acids	Lactate_utilization	Lactate-responsive regulator LldR in Firmicutes, GntR family
Carbohydrates	Organic acids	Lactate_utilization	Predicted Lactate-responsive regulator, LysR family
Carbohydrates	Organic acids	Lactate_utilization	Predicted Lactate-responsive regulator, IclR family
Carbohydrates	Organic acids	Lactate_utilization	Lactate-responsive regulator LldR in Actinobacteria, GntR family
Carbohydrates	Organic acids	Lactate_utilization	Lactate-responsive regulator LldR in Betaproteobacteria, LysR family
Carbohydrates	Organic acids	Lactate_utilization	Predicted lactate-responsive transcriptional regulator of ykgEFG LDH gene cluster, LysR-type
RNA Metabolism	RNA processing and modification	ATP-dependent_RNA_helicases,_bacterial	Cold-shock DEAD-box protein A
RNA Metabolism	RNA processing and modification	ATP-dependent_RNA_helicases,_bacterial	ATP-dependent RNA helicase DbpA
RNA Metabolism	RNA processing and modification	ATP-dependent_RNA_helicases,_bacterial	ATP-dependent RNA helicase YxiN
RNA Metabolism	RNA processing and modification	ATP-dependent_RNA_helicases,_bacterial	ATP-dependent RNA helicase RhlB
RNA Metabolism	RNA processing and modification	ATP-dependent_RNA_helicases,_bacterial	ATP-dependent RNA helicase RhlE
RNA Metabolism	RNA processing and modification	ATP-dependent_RNA_helicases,_bacterial	ATP-dependent RNA helicase SrmB
RNA Metabolism	RNA processing and modification	ATP-dependent_RNA_helicases,_bacterial	ATP-dependent RNA helicase VCA0061
RNA Metabolism	RNA processing and modification	ATP-dependent_RNA_helicases,_bacterial	ATP-dependent RNA helicase VCA0768
RNA Metabolism	RNA processing and modification	ATP-dependent_RNA_helicases,_bacterial	ATP-dependent RNA helicase VCA0990
RNA Metabolism	RNA processing and modification	ATP-dependent_RNA_helicases,_bacterial	ATP-dependent RNA helicase VC1407
RNA Metabolism	RNA processing and modification	ATP-dependent_RNA_helicases,_bacterial	ATP-dependent RNA helicase VVA0939
RNA Metabolism	RNA processing and modification	ATP-dependent_RNA_helicases,_bacterial	ATP-dependent RNA helicase VF1437
RNA Metabolism	RNA processing and modification	ATP-dependent_RNA_helicases,_bacterial	ATP-dependent RNA helicase SO1501
RNA Metabolism	RNA processing and modification	ATP-dependent_RNA_helicases,_bacterial	ATP-dependent RNA helicase PA3950
RNA Metabolism	RNA processing and modification	ATP-dependent_RNA_helicases,_bacterial	ATP-dependent RNA helicase NGO0650
RNA Metabolism	RNA processing and modification	ATP-dependent_RNA_helicases,_bacterial	ATP-dependent RNA helicase Bcep18194_A5658
RNA Metabolism	RNA processing and modification	ATP-dependent_RNA_helicases,_bacterial	ATP-dependent RNA helicase Atu1833
RNA Metabolism	RNA processing and modification	ATP-dependent_RNA_helicases,_bacterial	ATP-dependent RNA helicase YqfR
RNA Metabolism	RNA processing and modification	ATP-dependent_RNA_helicases,_bacterial	ATP-dependent RNA helicase YfmL
RNA Metabolism	RNA processing and modification	ATP-dependent_RNA_helicases,_bacterial	ATP-dependent RNA helicase BA2475
Virulence, Disease and Defense	Resistance to antibiotics and toxic compounds	Mercury_resistance_operon	Mercuric ion reductase (EC 1.16.1.1)
Virulence, Disease and Defense	Resistance to antibiotics and toxic compounds	Mercury_resistance_operon	Mercuric resistance operon coregulator
Virulence, Disease and Defense	Resistance to antibiotics and toxic compounds	Mercury_resistance_operon	Mercuric resistance operon regulatory protein
Virulence, Disease and Defense	Resistance to antibiotics and toxic compounds	Mercury_resistance_operon	Mercuric transport protein, MerC
Virulence, Disease and Defense	Resistance to antibiotics and toxic compounds	Mercury_resistance_operon	Mercuric transport protein, MerE
Virulence, Disease and Defense	Resistance to antibiotics and toxic compounds	Mercury_resistance_operon	Mercuric transport protein, MerT
Virulence, Disease and Defense	Resistance to antibiotics and toxic compounds	Mercury_resistance_operon	Organomercurial lyase (EC 4.99.1.2)
Virulence, Disease and Defense	Resistance to antibiotics and toxic compounds	Mercury_resistance_operon	Periplasmic mercury(+2) binding protein
Regulation and Cell signaling		Stringent_Response,_(p)ppGpp_metabolism	D-tyrosyl-tRNA(Tyr) deacylase
Regulation and Cell signaling		Stringent_Response,_(p)ppGpp_metabolism	GTP pyrophosphokinase (EC 2.7.6.5), (p)ppGpp synthetase I
Regulation and Cell signaling		Stringent_Response,_(p)ppGpp_metabolism	GTP pyrophosphokinase (EC 2.7.6.5), (p)ppGpp synthetase II
Regulation and Cell signaling		Stringent_Response,_(p)ppGpp_metabolism	Guanosine-3',5'-bis(diphosphate) 3'-pyrophosphohydrolase (EC 3.1.7.2)
Regulation and Cell signaling		Stringent_Response,_(p)ppGpp_metabolism	Guanosine-5'-triphosphate,3'-diphosphate pyrophosphatase (EC 3.6.1.40)
Metabolism of Aromatic Compounds	Peripheral pathways for catabolism of aromatic compounds	Benzoate_degradation	1,2-dihydroxycyclohexa-3,5-diene-1-carboxylate dehydrogenase (EC 1.3.1.25)
Metabolism of Aromatic Compounds	Peripheral pathways for catabolism of aromatic compounds	Benzoate_degradation	2-chlorobenzoate 1,2-dioxygenase (EC 1.14.12.13)
Metabolism of Aromatic Compounds	Peripheral pathways for catabolism of aromatic compounds	Benzoate_degradation	Benzoate 1,2-dioxygenase alpha subunit (EC 1.14.12.10)
Metabolism of Aromatic Compounds	Peripheral pathways for catabolism of aromatic compounds	Benzoate_degradation	Benzoate 1,2-dioxygenase beta subunit (EC 1.14.12.10)
Metabolism of Aromatic Compounds	Peripheral pathways for catabolism of aromatic compounds	Benzoate_degradation	Benzoate catabolic operon transcription regulator
Metabolism of Aromatic Compounds	Peripheral pathways for catabolism of aromatic compounds	Benzoate_degradation	Benzoate transport protein
Metabolism of Aromatic Compounds	Peripheral pathways for catabolism of aromatic compounds	Benzoate_degradation	Benzoylformate decarboxylase (EC 4.1.1.7)
Metabolism of Aromatic Compounds	Peripheral pathways for catabolism of aromatic compounds	Benzoate_degradation	Ortho-halobenzoate 1,2-dioxygenase alpha-ISP protein OhbB
Metabolism of Aromatic Compounds	Peripheral pathways for catabolism of aromatic compounds	Benzoate_degradation	Ortho-halobenzoate 1,2-dioxygenase beta-ISP protein OhbA
Metabolism of Aromatic Compounds	Peripheral pathways for catabolism of aromatic compounds	Benzoate_degradation	Ring hydroxylating dioxygenase, alpha subunit (EC 1.14.12.13)
Metabolism of Aromatic Compounds	Peripheral pathways for catabolism of aromatic compounds	Benzoate_degradation	benABC operon transcriptional activator BenR
Metabolism of Aromatic Compounds	Peripheral pathways for catabolism of aromatic compounds	Benzoate_degradation	benzoate MFS transporter BenK
Metabolism of Aromatic Compounds	Peripheral pathways for catabolism of aromatic compounds	Benzoate_degradation	benzoate dioxygenase, ferredoxin reductase component
Metabolism of Aromatic Compounds	Peripheral pathways for catabolism of aromatic compounds	Benzoate_degradation	benzoate-specific porin
Membrane Transport	Protein and nucleoprotein secretion system, Type IV	Type_4_conjugative_transfer_system,_IncI1_type	IncI1 plasmid conjugative transfer ATPase PilQ
Membrane Transport	Protein and nucleoprotein secretion system, Type IV	Type_4_conjugative_transfer_system,_IncI1_type	IncI1 plasmid conjugative transfer DNA primase
Membrane Transport	Protein and nucleoprotein secretion system, Type IV	Type_4_conjugative_transfer_system,_IncI1_type	IncI1 plasmid conjugative transfer NusG-type transcription antiterminator TraB
Membrane Transport	Protein and nucleoprotein secretion system, Type IV	Type_4_conjugative_transfer_system,_IncI1_type	IncI1 plasmid conjugative transfer inner membrane protein PilR
Membrane Transport	Protein and nucleoprotein secretion system, Type IV	Type_4_conjugative_transfer_system,_IncI1_type	IncI1 plasmid conjugative transfer integral membrane protein TraY
Membrane Transport	Protein and nucleoprotein secretion system, Type IV	Type_4_conjugative_transfer_system,_IncI1_type	IncI1 plasmid conjugative transfer lipoprotein PilN
Membrane Transport	Protein and nucleoprotein secretion system, Type IV	Type_4_conjugative_transfer_system,_IncI1_type	IncI1 plasmid conjugative transfer pilus-tip adhesin protein PilV
Membrane Transport	Protein and nucleoprotein secretion system, Type IV	Type_4_conjugative_transfer_system,_IncI1_type	IncI1 plasmid conjugative transfer prepilin PilS
Membrane Transport	Protein and nucleoprotein secretion system, Type IV	Type_4_conjugative_transfer_system,_IncI1_type	IncI1 plasmid conjugative transfer protein PilI
Membrane Transport	Protein and nucleoprotein secretion system, Type IV	Type_4_conjugative_transfer_system,_IncI1_type	IncI1 plasmid conjugative transfer protein PilJ
Membrane Transport	Protein and nucleoprotein secretion system, Type IV	Type_4_conjugative_transfer_system,_IncI1_type	IncI1 plasmid conjugative transfer protein PilK
Membrane Transport	Protein and nucleoprotein secretion system, Type IV	Type_4_conjugative_transfer_system,_IncI1_type	IncI1 plasmid conjugative transfer protein PilL
Membrane Transport	Protein and nucleoprotein secretion system, Type IV	Type_4_conjugative_transfer_system,_IncI1_type	IncI1 plasmid conjugative transfer protein PilM
Membrane Transport	Protein and nucleoprotein secretion system, Type IV	Type_4_conjugative_transfer_system,_IncI1_type	IncI1 plasmid conjugative transfer protein TraA
Membrane Transport	Protein and nucleoprotein secretion system, Type IV	Type_4_conjugative_transfer_system,_IncI1_type	IncI1 plasmid conjugative transfer protein TraC
Membrane Transport	Protein and nucleoprotein secretion system, Type IV	Type_4_conjugative_transfer_system,_IncI1_type	IncI1 plasmid conjugative transfer protein TraE
Membrane Transport	Protein and nucleoprotein secretion system, Type IV	Type_4_conjugative_transfer_system,_IncI1_type	IncI1 plasmid conjugative transfer protein TraF
Membrane Transport	Protein and nucleoprotein secretion system, Type IV	Type_4_conjugative_transfer_system,_IncI1_type	IncI1 plasmid conjugative transfer protein TraG
Membrane Transport	Protein and nucleoprotein secretion system, Type IV	Type_4_conjugative_transfer_system,_IncI1_type	IncI1 plasmid conjugative transfer protein TraH
Membrane Transport	Protein and nucleoprotein secretion system, Type IV	Type_4_conjugative_transfer_system,_IncI1_type	IncI1 plasmid conjugative transfer protein TraI
Membrane Transport	Protein and nucleoprotein secretion system, Type IV	Type_4_conjugative_transfer_system,_IncI1_type	IncI1 plasmid conjugative transfer protein TraJ, related to pilus biogenesis/retracton protein
Membrane Transport	Protein and nucleoprotein secretion system, Type IV	Type_4_conjugative_transfer_system,_IncI1_type	IncI1 plasmid conjugative transfer protein TraK
Membrane Transport	Protein and nucleoprotein secretion system, Type IV	Type_4_conjugative_transfer_system,_IncI1_type	IncI1 plasmid conjugative transfer protein TraL
Membrane Transport	Protein and nucleoprotein secretion system, Type IV	Type_4_conjugative_transfer_system,_IncI1_type	IncI1 plasmid conjugative transfer protein TraM
Membrane Transport	Protein and nucleoprotein secretion system, Type IV	Type_4_conjugative_transfer_system,_IncI1_type	IncI1 plasmid conjugative transfer protein TraN
Membrane Transport	Protein and nucleoprotein secretion system, Type IV	Type_4_conjugative_transfer_system,_IncI1_type	IncI1 plasmid conjugative transfer protein TraO
Membrane Transport	Protein and nucleoprotein secretion system, Type IV	Type_4_conjugative_transfer_system,_IncI1_type	IncI1 plasmid conjugative transfer protein TraP
Membrane Transport	Protein and nucleoprotein secretion system, Type IV	Type_4_conjugative_transfer_system,_IncI1_type	IncI1 plasmid conjugative transfer protein TraQ
Membrane Transport	Protein and nucleoprotein secretion system, Type IV	Type_4_conjugative_transfer_system,_IncI1_type	IncI1 plasmid conjugative transfer protein TraR
Membrane Transport	Protein and nucleoprotein secretion system, Type IV	Type_4_conjugative_transfer_system,_IncI1_type	IncI1 plasmid conjugative transfer protein TraS
Membrane Transport	Protein and nucleoprotein secretion system, Type IV	Type_4_conjugative_transfer_system,_IncI1_type	IncI1 plasmid conjugative transfer protein TraT
Membrane Transport	Protein and nucleoprotein secretion system, Type IV	Type_4_conjugative_transfer_system,_IncI1_type	IncI1 plasmid conjugative transfer protein TraU
Membrane Transport	Protein and nucleoprotein secretion system, Type IV	Type_4_conjugative_transfer_system,_IncI1_type	IncI1 plasmid conjugative transfer protein TraV
Membrane Transport	Protein and nucleoprotein secretion system, Type IV	Type_4_conjugative_transfer_system,_IncI1_type	IncI1 plasmid conjugative transfer protein TraW
Membrane Transport	Protein and nucleoprotein secretion system, Type IV	Type_4_conjugative_transfer_system,_IncI1_type	IncI1 plasmid conjugative transfer protein TraX
Membrane Transport	Protein and nucleoprotein secretion system, Type IV	Type_4_conjugative_transfer_system,_IncI1_type	IncI1 plasmid conjugative transfer putative membrane protein PilT
Membrane Transport	Protein and nucleoprotein secretion system, Type IV	Type_4_conjugative_transfer_system,_IncI1_type	IncI1 plasmid pilus assembly protein PilO
Membrane Transport	Protein and nucleoprotein secretion system, Type IV	Type_4_conjugative_transfer_system,_IncI1_type	IncI1 plasmid pilus assembly protein PilP
Membrane Transport	Protein and nucleoprotein secretion system, Type IV	Type_4_conjugative_transfer_system,_IncI1_type	Plasmid conjugative transfer endonuclease
Membrane Transport	Protein and nucleoprotein secretion system, Type IV	Type_4_conjugative_transfer_system,_IncI1_type	Shufflon-specific DNA recombinase
Membrane Transport	Protein and nucleoprotein secretion system, Type IV	Type_4_conjugative_transfer_system,_IncI1_type	Type-IV sectretion leader peptidase/N-methyltransferase
Virulence, Disease and Defense	Invasion and intracellular resistance	Listeria_surface_proteins:_LPXTG_motif	Putative peptidoglycan bound protein (LPXTG motif) LMOf2365_1974 homolog
Virulence, Disease and Defense	Invasion and intracellular resistance	Listeria_surface_proteins:_LPXTG_motif	Putative peptidoglycan bound protein (LPXTG motif) Lin2281 homolog
Virulence, Disease and Defense	Invasion and intracellular resistance	Listeria_surface_proteins:_LPXTG_motif	Putative peptidoglycan bound protein (LPXTG motif) Lmo0159 homolog
Virulence, Disease and Defense	Invasion and intracellular resistance	Listeria_surface_proteins:_LPXTG_motif	Putative peptidoglycan bound protein (LPXTG motif) Lmo0160 homolog
Virulence, Disease and Defense	Invasion and intracellular resistance	Listeria_surface_proteins:_LPXTG_motif	Putative peptidoglycan bound protein (LPXTG motif) Lmo0175 homolog
Virulence, Disease and Defense	Invasion and intracellular resistance	Listeria_surface_proteins:_LPXTG_motif	Putative peptidoglycan bound protein (LPXTG motif) Lmo0320 homolog
Virulence, Disease and Defense	Invasion and intracellular resistance	Listeria_surface_proteins:_LPXTG_motif	Putative peptidoglycan bound protein (LPXTG motif) Lmo0463 homolog
Virulence, Disease and Defense	Invasion and intracellular resistance	Listeria_surface_proteins:_LPXTG_motif	Putative peptidoglycan bound protein (LPXTG motif) Lmo0550 homolog
Virulence, Disease and Defense	Invasion and intracellular resistance	Listeria_surface_proteins:_LPXTG_motif	Putative peptidoglycan bound protein (LPXTG motif) Lmo0627 homolog
Virulence, Disease and Defense	Invasion and intracellular resistance	Listeria_surface_proteins:_LPXTG_motif	Putative peptidoglycan bound protein (LPXTG motif) Lmo0835 homolog
Virulence, Disease and Defense	Invasion and intracellular resistance	Listeria_surface_proteins:_LPXTG_motif	Putative peptidoglycan bound protein (LPXTG motif) Lmo0842 homolog
Virulence, Disease and Defense	Invasion and intracellular resistance	Listeria_surface_proteins:_LPXTG_motif	Putative peptidoglycan bound protein (LPXTG motif) Lmo0880 homolog
Virulence, Disease and Defense	Invasion and intracellular resistance	Listeria_surface_proteins:_LPXTG_motif	Putative peptidoglycan bound protein (LPXTG motif) Lmo1413 homolog
Virulence, Disease and Defense	Invasion and intracellular resistance	Listeria_surface_proteins:_LPXTG_motif	Putative peptidoglycan bound protein (LPXTG motif) Lmo1666 homolog
Virulence, Disease and Defense	Invasion and intracellular resistance	Listeria_surface_proteins:_LPXTG_motif	Putative peptidoglycan bound protein (LPXTG motif) Lmo1799 homolog
Virulence, Disease and Defense	Invasion and intracellular resistance	Listeria_surface_proteins:_LPXTG_motif	Putative peptidoglycan bound protein (LPXTG motif) Lmo2085 homolog
Virulence, Disease and Defense	Invasion and intracellular resistance	Listeria_surface_proteins:_LPXTG_motif	Putative peptidoglycan bound protein (LPXTG motif) Lmo2178 homolog
Virulence, Disease and Defense	Invasion and intracellular resistance	Listeria_surface_proteins:_LPXTG_motif	Putative peptidoglycan bound protein (LPXTG motif) Lmo2179 homolog
Virulence, Disease and Defense	Invasion and intracellular resistance	Listeria_surface_proteins:_LPXTG_motif	Putative peptidoglycan bound protein (LPXTG motif) Lmo2714 homolog
Virulence, Disease and Defense	Invasion and intracellular resistance	Listeria_surface_proteins:_LPXTG_motif	Sortase
Cofactors, Vitamins, Prosthetic Groups, Pigments	Tetrapyrroles	Experimental_tye	Cytochrome c-type biogenesis protein CcdA (DsbD analog)
Cofactors, Vitamins, Prosthetic Groups, Pigments	Tetrapyrroles	Experimental_tye	Cytochrome c-type biogenesis protein CcsA/ResC
Cofactors, Vitamins, Prosthetic Groups, Pigments	Tetrapyrroles	Experimental_tye	Hypothetical, related to broad specificity phosphatases COG0406
Cofactors, Vitamins, Prosthetic Groups, Pigments	Tetrapyrroles	Experimental_tye	5-aminolevulinate synthase (EC 2.3.1.37)
Cofactors, Vitamins, Prosthetic Groups, Pigments	Tetrapyrroles	Experimental_tye	Glutamyl-tRNA reductase (EC 1.2.1.70)
Cofactors, Vitamins, Prosthetic Groups, Pigments	Tetrapyrroles	Experimental_tye	Glutamate-1-semialdehyde aminotransferase (EC 5.4.3.8)
Cofactors, Vitamins, Prosthetic Groups, Pigments	Tetrapyrroles	Experimental_tye	Porphobilinogen synthase (EC 4.2.1.24)
Cofactors, Vitamins, Prosthetic Groups, Pigments	Tetrapyrroles	Experimental_tye	Porphobilinogen deaminase (EC 2.5.1.61)
Cofactors, Vitamins, Prosthetic Groups, Pigments	Tetrapyrroles	Experimental_tye	Uroporphyrinogen-III synthase (EC 4.2.1.75)
Cofactors, Vitamins, Prosthetic Groups, Pigments	Tetrapyrroles	Experimental_tye	Uroporphyrinogen-III synthase, divergent, Francisella type (EC 4.2.1.75)
Cofactors, Vitamins, Prosthetic Groups, Pigments	Tetrapyrroles	Experimental_tye	Uroporphyrinogen-III synthase, divergent, Flavobacterial type (EC 4.2.1.75)
Cofactors, Vitamins, Prosthetic Groups, Pigments	Tetrapyrroles	Experimental_tye	Uroporphyrinogen-III methyltransferase (EC 2.1.1.107)
Cofactors, Vitamins, Prosthetic Groups, Pigments	Tetrapyrroles	Experimental_tye	Precorrin-2 oxidase (EC 1.3.1.76)
Cofactors, Vitamins, Prosthetic Groups, Pigments	Tetrapyrroles	Experimental_tye	Sirohydrochlorin ferrochelatase (EC 4.99.1.4)
Cofactors, Vitamins, Prosthetic Groups, Pigments	Tetrapyrroles	Experimental_tye	Sirohydrochlorin cobaltochelatase (EC 4.99.1.3)
Cofactors, Vitamins, Prosthetic Groups, Pigments	Tetrapyrroles	Experimental_tye	Uroporphyrinogen III decarboxylase (EC 4.1.1.37)
Cofactors, Vitamins, Prosthetic Groups, Pigments	Tetrapyrroles	Experimental_tye	Coproporphyrinogen III oxidase, aerobic (EC 1.3.3.3)
Cofactors, Vitamins, Prosthetic Groups, Pigments	Tetrapyrroles	Experimental_tye	Coproporphyrinogen III oxidase, oxygen-independent (EC 1.3.99.22)
Cofactors, Vitamins, Prosthetic Groups, Pigments	Tetrapyrroles	Experimental_tye	Coproporphyrinogen III oxidase, oxygen-independent (EC 1.3.99.22), divergent, putative
Cofactors, Vitamins, Prosthetic Groups, Pigments	Tetrapyrroles	Experimental_tye	Coproporphyrinogen III oxidase, oxygen-independent (EC 1.3.99.22), divergent, putative 2
Cofactors, Vitamins, Prosthetic Groups, Pigments	Tetrapyrroles	Experimental_tye	Protoporphyrinogen IX oxidase, aerobic (EC 1.3.3.4)
Cofactors, Vitamins, Prosthetic Groups, Pigments	Tetrapyrroles	Experimental_tye	Protoporphyrinogen IX oxidase, oxygen-independent, HemG (EC 1.3.-.-)
Cofactors, Vitamins, Prosthetic Groups, Pigments	Tetrapyrroles	Experimental_tye	Hypothetical membrane protein, possible involvement in cytochrome functioning/assembly
Cofactors, Vitamins, Prosthetic Groups, Pigments	Tetrapyrroles	Experimental_tye	Ferrochelatase, protoheme ferro-lyase (EC 4.99.1.1)
Cofactors, Vitamins, Prosthetic Groups, Pigments	Tetrapyrroles	Experimental_tye	Homolog of E. coli HemY protein
Cofactors, Vitamins, Prosthetic Groups, Pigments	Tetrapyrroles	Experimental_tye	HemX protein, negative effector of steady-state concentration of glutamyl-tRNA reductase
Cofactors, Vitamins, Prosthetic Groups, Pigments	Tetrapyrroles	Experimental_tye	Small hypothetical protein Hyp1
Cofactors, Vitamins, Prosthetic Groups, Pigments	Tetrapyrroles	Experimental_tye	Hypothetical protein Q, similar to Chlorite dismutase
Cofactors, Vitamins, Prosthetic Groups, Pigments	Tetrapyrroles	Experimental_tye	Uncharacterized protein Q1 colocalized with Q
Cofactors, Vitamins, Prosthetic Groups, Pigments	Tetrapyrroles	Experimental_tye	Putative membrane protein Q2 colocalized with Q
Cofactors, Vitamins, Prosthetic Groups, Pigments	Tetrapyrroles	Experimental_tye	Methyltransferase (EC 2.1.1.-) colocalized with Q
Cofactors, Vitamins, Prosthetic Groups, Pigments	Tetrapyrroles	Experimental_tye	Uncharacterized protein, homolog of B.subtilis yhgC
Cofactors, Vitamins, Prosthetic Groups, Pigments	Tetrapyrroles	Experimental_tye	Uncharacterized protein UPF0344
Cofactors, Vitamins, Prosthetic Groups, Pigments	Tetrapyrroles	Experimental_tye	Hypothetical protein, ydbT homolog
Cofactors, Vitamins, Prosthetic Groups, Pigments	Tetrapyrroles	Experimental_tye	Hypothetical protein, ydbS homolog
Cofactors, Vitamins, Prosthetic Groups, Pigments	Tetrapyrroles	Experimental_tye	transmembrane protein, distant homology with ydbT
Cofactors, Vitamins, Prosthetic Groups, Pigments	Tetrapyrroles	Experimental_tye	transmembrane protein, distant homology with ydbS
Cofactors, Vitamins, Prosthetic Groups, Pigments	Tetrapyrroles	Experimental_tye	Possibly related to ydbT
Cofactors, Vitamins, Prosthetic Groups, Pigments	Tetrapyrroles	Experimental_tye	Uncharacterized SAV1743 homolog
Cofactors, Vitamins, Prosthetic Groups, Pigments	Tetrapyrroles	Experimental_tye	Hypothetical protein SAV1831
Cofactors, Vitamins, Prosthetic Groups, Pigments	Tetrapyrroles	Experimental_tye	Protein of unknown function DUF414
Cofactors, Vitamins, Prosthetic Groups, Pigments	Tetrapyrroles	Experimental_tye	Periplasmic/membrane protein associated with DUF414
Cofactors, Vitamins, Prosthetic Groups, Pigments	Tetrapyrroles	Experimental_tye	Putative oxidoreductase ferredoxin-type protein, clusters with CPO
Cofactors, Vitamins, Prosthetic Groups, Pigments	Tetrapyrroles	Experimental_tye	Ribonuclease D (EC 3.1.26.3)
Cofactors, Vitamins, Prosthetic Groups, Pigments	Tetrapyrroles	Experimental_tye	Putative nitroreductase family protein SACOL0874
Cofactors, Vitamins, Prosthetic Groups, Pigments	Tetrapyrroles	Experimental_tye	Putative acetyl esterase YjcH (EC 3.1.1.-)
Cofactors, Vitamins, Prosthetic Groups, Pigments	Tetrapyrroles	Experimental_tye	2H phosphoesterase superfamily protein Bsu1186 (yjcG)
Cofactors, Vitamins, Prosthetic Groups, Pigments	Tetrapyrroles	Experimental_tye	GNAT family acetyltransferase YjcF
Cofactors, Vitamins, Prosthetic Groups, Pigments	Tetrapyrroles	Experimental_tye	Acyl-coenzyme A synthetases/AMP-(fatty) acid ligases, YtcI homolog
Cofactors, Vitamins, Prosthetic Groups, Pigments	Tetrapyrroles	Experimental_tye	Putative lipoprotein SAV1865
Cofactors, Vitamins, Prosthetic Groups, Pigments	Tetrapyrroles	Experimental_tye	Hypothetical protein SAV1869
Cofactors, Vitamins, Prosthetic Groups, Pigments	Tetrapyrroles	Experimental_tye	DUF1801 domain-containing protein
Cofactors, Vitamins, Prosthetic Groups, Pigments	Tetrapyrroles	Experimental_tye	Sua5 YciO YrdC YwlC family protein
Protein Metabolism	Protein biosynthesis	Ribosome_LSU_eukaryotic_and_archaeal	LSU ribosomal protein L10Ae (L1p)
Protein Metabolism	Protein biosynthesis	Ribosome_LSU_eukaryotic_and_archaeal	LSU ribosomal protein L10e (L16p)
Protein Metabolism	Protein biosynthesis	Ribosome_LSU_eukaryotic_and_archaeal	LSU ribosomal protein L11e (L5p)
Protein Metabolism	Protein biosynthesis	Ribosome_LSU_eukaryotic_and_archaeal	LSU ribosomal protein L12a (P1/P2)
Protein Metabolism	Protein biosynthesis	Ribosome_LSU_eukaryotic_and_archaeal	LSU ribosomal protein L12e (L11p)
Protein Metabolism	Protein biosynthesis	Ribosome_LSU_eukaryotic_and_archaeal	LSU ribosomal protein L13Ae (L13p)
Protein Metabolism	Protein biosynthesis	Ribosome_LSU_eukaryotic_and_archaeal	LSU ribosomal protein L13e
Protein Metabolism	Protein biosynthesis	Ribosome_LSU_eukaryotic_and_archaeal	LSU ribosomal protein L14e
Protein Metabolism	Protein biosynthesis	Ribosome_LSU_eukaryotic_and_archaeal	LSU ribosomal protein L15e
Protein Metabolism	Protein biosynthesis	Ribosome_LSU_eukaryotic_and_archaeal	LSU ribosomal protein L17e (L22p)
Protein Metabolism	Protein biosynthesis	Ribosome_LSU_eukaryotic_and_archaeal	LSU ribosomal protein L18Ae
Protein Metabolism	Protein biosynthesis	Ribosome_LSU_eukaryotic_and_archaeal	LSU ribosomal protein L18e
Protein Metabolism	Protein biosynthesis	Ribosome_LSU_eukaryotic_and_archaeal	LSU ribosomal protein L19e
Protein Metabolism	Protein biosynthesis	Ribosome_LSU_eukaryotic_and_archaeal	LSU ribosomal protein L1e (L4p)
Protein Metabolism	Protein biosynthesis	Ribosome_LSU_eukaryotic_and_archaeal	LSU ribosomal protein L21e
Protein Metabolism	Protein biosynthesis	Ribosome_LSU_eukaryotic_and_archaeal	LSU ribosomal protein L23Ae (L23p)
Protein Metabolism	Protein biosynthesis	Ribosome_LSU_eukaryotic_and_archaeal	LSU ribosomal protein L23e (L14p)
Protein Metabolism	Protein biosynthesis	Ribosome_LSU_eukaryotic_and_archaeal	LSU ribosomal protein L24e
Protein Metabolism	Protein biosynthesis	Ribosome_LSU_eukaryotic_and_archaeal	LSU ribosomal protein L26e (L24p)
Protein Metabolism	Protein biosynthesis	Ribosome_LSU_eukaryotic_and_archaeal	LSU ribosomal protein L27Ae (L15p)
Protein Metabolism	Protein biosynthesis	Ribosome_LSU_eukaryotic_and_archaeal	LSU ribosomal protein L30e
Protein Metabolism	Protein biosynthesis	Ribosome_LSU_eukaryotic_and_archaeal	LSU ribosomal protein L31e
Protein Metabolism	Protein biosynthesis	Ribosome_LSU_eukaryotic_and_archaeal	LSU ribosomal protein L32e
Protein Metabolism	Protein biosynthesis	Ribosome_LSU_eukaryotic_and_archaeal	LSU ribosomal protein L34e
Protein Metabolism	Protein biosynthesis	Ribosome_LSU_eukaryotic_and_archaeal	LSU ribosomal protein L35Ae
Protein Metabolism	Protein biosynthesis	Ribosome_LSU_eukaryotic_and_archaeal	LSU ribosomal protein L35e (L29p)
Protein Metabolism	Protein biosynthesis	Ribosome_LSU_eukaryotic_and_archaeal	LSU ribosomal protein L37Ae
Protein Metabolism	Protein biosynthesis	Ribosome_LSU_eukaryotic_and_archaeal	LSU ribosomal protein L37e
Protein Metabolism	Protein biosynthesis	Ribosome_LSU_eukaryotic_and_archaeal	LSU ribosomal protein L38e
Protein Metabolism	Protein biosynthesis	Ribosome_LSU_eukaryotic_and_archaeal	LSU ribosomal protein L39e
Protein Metabolism	Protein biosynthesis	Ribosome_LSU_eukaryotic_and_archaeal	LSU ribosomal protein L3e (L3p)
Protein Metabolism	Protein biosynthesis	Ribosome_LSU_eukaryotic_and_archaeal	LSU ribosomal protein L40e
Protein Metabolism	Protein biosynthesis	Ribosome_LSU_eukaryotic_and_archaeal	LSU ribosomal protein L41e
Protein Metabolism	Protein biosynthesis	Ribosome_LSU_eukaryotic_and_archaeal	LSU ribosomal protein L44e
Protein Metabolism	Protein biosynthesis	Ribosome_LSU_eukaryotic_and_archaeal	LSU ribosomal protein L5e (L18p)
Protein Metabolism	Protein biosynthesis	Ribosome_LSU_eukaryotic_and_archaeal	LSU ribosomal protein L7Ae
Protein Metabolism	Protein biosynthesis	Ribosome_LSU_eukaryotic_and_archaeal	LSU ribosomal protein L7e (L30p)
Protein Metabolism	Protein biosynthesis	Ribosome_LSU_eukaryotic_and_archaeal	LSU ribosomal protein L8e (L2p)
Protein Metabolism	Protein biosynthesis	Ribosome_LSU_eukaryotic_and_archaeal	LSU ribosomal protein L9e (L6p)
Protein Metabolism	Protein biosynthesis	Ribosome_LSU_eukaryotic_and_archaeal	LSU ribosomal protein P0 (L10p)
Cell Division and Cell Cycle		Bacterial_Cytoskeleton	Rod shape-determining protein MreB
Cell Division and Cell Cycle		Bacterial_Cytoskeleton	Rod shape-determining protein MreC
Cell Division and Cell Cycle		Bacterial_Cytoskeleton	Rod shape-determining protein MreD
Cell Division and Cell Cycle		Bacterial_Cytoskeleton	Septum formation protein Maf
Cell Division and Cell Cycle		Bacterial_Cytoskeleton	Rod shape-determining protein RodA
Cell Division and Cell Cycle		Bacterial_Cytoskeleton	Cell division protein FtsZ (EC 3.4.24.-)
Cell Division and Cell Cycle		Bacterial_Cytoskeleton	Cell division protein FtsA
Cell Division and Cell Cycle		Bacterial_Cytoskeleton	Cell division protein FtsQ
Cell Division and Cell Cycle		Bacterial_Cytoskeleton	Cell division protein FtsQ homolog
Cell Division and Cell Cycle		Bacterial_Cytoskeleton	Cell division protein FtsW
Cell Division and Cell Cycle		Bacterial_Cytoskeleton	Cell division protein FtsK
Cell Division and Cell Cycle		Bacterial_Cytoskeleton	Cell division protein FtsL
Cell Division and Cell Cycle		Bacterial_Cytoskeleton	Cell division protein MraZ
Cell Division and Cell Cycle		Bacterial_Cytoskeleton	Cell division protein FtsI [Peptidoglycan synthetase] (EC 2.4.1.129)
Cell Division and Cell Cycle		Bacterial_Cytoskeleton	Cell division protein FtsB
Cell Division and Cell Cycle		Bacterial_Cytoskeleton	Cell division protein FtsN
Cell Division and Cell Cycle		Bacterial_Cytoskeleton	Cell division protein ZipA
Cell Division and Cell Cycle		Bacterial_Cytoskeleton	Z-ring-associated protein ZapA
Cell Division and Cell Cycle		Bacterial_Cytoskeleton	Septum site-determining protein MinC
Cell Division and Cell Cycle		Bacterial_Cytoskeleton	Septum site-determining protein MinD
Cell Division and Cell Cycle		Bacterial_Cytoskeleton	Cell division topological specificity factor MinE
Cell Division and Cell Cycle		Bacterial_Cytoskeleton	Cell division initiation protein DivIVA
Cell Division and Cell Cycle		Bacterial_Cytoskeleton	Chromosome (plasmid) partitioning protein ParA
Cell Division and Cell Cycle		Bacterial_Cytoskeleton	Sporulation initiation inhibitor protein Soj
Cell Division and Cell Cycle		Bacterial_Cytoskeleton	Chromosome (plasmid) partitioning protein ParB
Cell Division and Cell Cycle		Bacterial_Cytoskeleton	Stage 0 sporulation protein J
Cell Division and Cell Cycle		Bacterial_Cytoskeleton	Penicillin-binding protein PBP2
Cell Division and Cell Cycle		Bacterial_Cytoskeleton	MreB-like protein (Mbl protein)
Cell Division and Cell Cycle		Bacterial_Cytoskeleton	Cell-shape determining protein MreBH
Cell Wall and Capsule		YjeE	ATPase YjeE, predicted to have essential role in cell wall biosynthesis
Cell Wall and Capsule		YjeE	CBS domain protein sometimes clustered with YjeE
Cell Wall and Capsule		YjeE	COG3178: Predicted phosphotransferase related to Ser/Thr protein kinases
Cell Wall and Capsule		YjeE	Inactive homolog of metal-dependent proteases, putative molecular chaperone
Cell Wall and Capsule		YjeE	YjeF protein, C-terminal domain
Cell Wall and Capsule		YjeE	YjeF protein, function unknown
Amino Acids and Derivatives	Histidine Metabolism	Histidine_Biosynthesis	ATP phosphoribosyltransferase (EC 2.4.2.17)
Amino Acids and Derivatives	Histidine Metabolism	Histidine_Biosynthesis	ATP phosphoribosyltransferase catalytic subunit (EC 2.4.2.17)
Amino Acids and Derivatives	Histidine Metabolism	Histidine_Biosynthesis	ATP phosphoribosyltransferase regulatory subunit (EC 2.4.2.17)
Amino Acids and Derivatives	Histidine Metabolism	Histidine_Biosynthesis	ATP phosphoribosyltransferase regulatory subunit, divergent variant (EC 2.4.2.17)
Amino Acids and Derivatives	Histidine Metabolism	Histidine_Biosynthesis	Histidinol dehydrogenase (EC 1.1.1.23)
[truncated: 7,080 more rows]

## Sheet: Level 1
Row.names	baseMean	controlMean	experimentalMean	log2FoldChange	padj
Protein Metabolism	1.2111e+06	1.16701e+06	1.2552e+06	0.104126	0.116425
Carbohydrates	762182	713092	811272	0.185036	0.00024147
NO HIERARCHY	378007	374587	381427	0.0260577	0.468011
RNA Metabolism	319267	327646	310887	-0.0748219	0.354722
Amino Acids and Derivatives	293555	328060	259050	-0.336234	7.75896e-06
Clustering-based subsystems	246035	246994	245075	-0.0112102	0.833038
Cell Wall and Capsule	218842	215904	221780	0.038697	0.245651
Nucleosides and Nucleotides	193523	185649	201396	0.11722	0.000558166
Membrane Transport	192758	147506	238009	0.682402	9.97948e-24
Respiration	172897	128809	216985	0.742841	5.35309e-25
Cofactors, Vitamins, Prosthetic Groups, Pigments	158498	147190	169806	0.204692	0.000311246
Stress Response	156215	204660	107769	-0.891932	1.31599e-13
DNA Metabolism	149628	170068	129188	-0.394104	1.38598e-14
Virulence, Disease and Defense	79864.7	88670.5	71059	-0.316648	1.92264e-07
Fatty Acids, Lipids, and Isoprenoids	62926.1	60190	65662.3	0.124974	0.00416868
Cell Division and Cell Cycle	51209.7	46777.8	55641.6	0.248567	1.6274e-06
Sulfur Metabolism	42064.2	42555.2	41573.1	-0.0330789	0.754254
Potassium metabolism	32492	40808.6	24175.5	-0.702673	3.03199e-05
Regulation and Cell signaling	23149.7	24622.2	21677.2	-0.182858	0.0018609
Miscellaneous	17085.7	17263.8	16907.6	-0.0293793	0.788536
Phosphorus Metabolism	16469.8	19091.3	13848.3	-0.447472	0.000199108
Phages, Prophages, Transposable elements, Plasmids	4736.56	5723.57	3749.54	-0.588517	9.82138e-07
Motility and Chemotaxis	4308.24	5172.13	3444.35	-0.527765	0.00874686
Nitrogen Metabolism	4000.97	4250.26	3751.68	-0.161248	0.468011
Dormancy and Sporulation	2811.43	3179.46	2443.41	-0.361588	0.00888855
Iron acquisition and metabolism	2151.41	1966.4	2336.43	0.237137	0.0749148
Metabolism of Aromatic Compounds	1229.37	1128.3	1330.43	0.226516	0.0334266
Virulence	222.371	228.049	216.694	-0.0565577	0.840869

## Sheet: Level 2
Row.names	baseMean	controlMean	experimentalMean	log2FoldChange	padj
Protein biosynthesis	1.0404e+06	955327	1.12548e+06	0.234513	0.00241197
Central carbohydrate metabolism	406246	366590	445903	0.280981	9.79e-06
NO HIERARCHY	376599	364861	388336	0.089792	0.0188494
Transcription	224274	225492	223057	-0.0154052	0.888267
Membrane Transport	182012	131975	232050	0.807464	8.9e-28
Clustering-based subsystems	167714	165968	169459	0.029888	0.610746
Monosaccharides	145125	125030	165220	0.39224	0.00290994
Purines	117581	106527	128635	0.271448	1.37e-10
Electron donating reactions	97292.9	69405.5	125180	0.840306	3.17e-20
RNA processing and modification	93821.2	93867.7	93774.7	-0.00143886	0.962857
Cell Wall and Capsule	89625.4	85575.9	93675	0.130171	0.000457864
Polysaccharides	88266.6	76335.8	100197	0.387483	4.3e-05
Protein degradation	86343.4	87677.8	85008.9	-0.0445631	0.426899
Resistance to antibiotics and toxic compounds	78881.4	85962.3	71800.5	-0.258334	1.51e-05
Glutamine, glutamate, aspartate, asparagine; ammonia assimilation	78579.7	89962.8	67196.6	-0.411601	0.00107178
DNA repair	76778.2	84767.6	68788.8	-0.300245	2.34e-10
Capsular and extracellular polysacchrides	73567.2	71062.1	76072.3	0.0979497	0.10755
Oxidative stress	70616.9	100540	40693.8	-1.25327	6.69e-15
Heat shock	56443.7	70682.6	42204.9	-0.700875	0.000454248
Pyrimidines	54858.8	52445.4	57272.1	0.127033	0.000609767
ATP synthases	54623.1	36500.4	72745.7	0.977497	9.28e-20
Protein folding	53262.6	67392.5	39132.6	-0.726119	0.00115963
Cell Division and Cell Cycle	51129.1	45620.2	56637.9	0.310368	1.64e-07
Pyridoxine	49323.6	36121.5	62525.7	0.775492	3.45e-11
Lysine, threonine, methionine, and cysteine	46432.7	43221.6	49643.7	0.198844	0.00151497
Gram-Negative cell wall components	45272	43968	46576.1	0.0827833	0.0660593
Di- and oligosaccharides	43353.3	32203.5	54503	0.748696	7.41e-15
One-carbon Metabolism	43112.6	63946.3	22278.9	-1.49417	4.03e-44
Sulfur Metabolism	41798.6	41329	42268.2	0.0321397	0.702522
DNA replication	40460.9	43347	37574.8	-0.205618	1.41e-05
Alanine, serine, and glycine	39769.7	47310.7	32228.7	-0.539892	4.65e-05
Protein export?	35773.4	36559.8	34986.9	-0.0629647	0.47651
Branched-chain amino acids	35701.1	34802.1	36600.1	0.07098	0.610746
Potassium metabolism	32111	39617.4	24604.6	-0.654837	0.0002904
Aromatic amino acids and derivatives	31594.2	37837.1	25351.3	-0.562166	3.91e-05
Biotin	30126.4	30385.6	29867.1	-0.0245433	0.702522
Fatty acids	30101.1	27440.4	32761.7	0.253874	0.000562459
Arginine; urea cycle, polyamines	28979.3	26764.2	31194.5	0.220054	0.000351837
Protein processing and modification	27948.2	26728.6	29167.8	0.124012	0.249541
Folate and pterines	25903.3	26952.9	24853.7	-0.116385	0.0930003
Histidine Metabolism	25732.7	34740.8	16724.6	-1.02904	4.98e-16
Periplasmic Stress	23355.5	24016.5	22694.5	-0.08022	0.536109
Phospholipids	21766	20606.7	22925.3	0.153284	0.00208402
Regulation and Cell signaling	20818.5	21603.9	20033.2	-0.108727	0.110088
NAD and NADP	19208.5	19670.3	18746.7	-0.0679112	0.539675
Biosynthesis of galactoglycans and related lipopolysacharides	18313.3	16097	20529.5	0.348746	7.16e-10
Isoprenoid/cell wall biosynthesis: PREDICTED UNDECAPRENYL DIPHOSPHATE PHOSPHATASE	17345.1	15852.4	18837.9	0.246678	0.00243611
DNA Metabolism	16555.3	21830.3	11280.4	-0.915363	1.49e-08
Phosphorus Metabolism	16320.9	18582.5	14059.4	-0.394059	0.00109941
Nucleosides and Nucleotides	15722.8	16794.4	14651.2	-0.191234	0.20068
Fermentation	13610.8	12020	15201.5	0.334207	0.00115963
Sodium Ion-Coupled Energetics	11202.6	10493	11912.1	0.181011	0.0336876
Isoprenoids	10869.9	10589	11150.7	0.0728703	0.56226
Riboflavin, FMN, FAD	10370.9	9662.55	11079.3	0.195736	0.00693448
Miscellaneous	10150.3	10346.9	9953.64	-0.0541425	0.702522
Uni- Sym- and Antiporters	9722.08	10031	9413.14	-0.0910196	0.183957
Gram-Positive cell wall components	9493.93	9705.8	9282.06	-0.0632637	0.574944
Organic acids	8929.8	7575.79	10283.8	0.438174	2.87e-14
Coenzyme A	8700.17	7619.07	9781.27	0.356289	3.82e-05
DNA uptake, competence	7698.82	8890.18	6507.46	-0.445755	2.87e-08
Plant-Prokaryote DOE project	6861.68	6493.5	7229.85	0.154464	0.0145754
Glycoside hydrolases	6407.15	5818.85	6995.44	0.261075	0.0112939
Quinone cofactors	6344.66	5267.76	7421.56	0.486823	8.91e-07
Electron accepting reactions	5712.74	4759.46	6666.03	0.469422	0.00241197
Tetrapyrroles	5384.93	5087.59	5682.28	0.156424	0.0794415
Proline and 4-hydroxyproline	5053.69	5116.04	4991.33	-0.0352986	0.638932
DNA recombination	5049.18	3572.56	6525.8	0.849913	9.44e-13
Detoxification	4670.52	5038.01	4303.02	-0.224499	0.00243611
Phages, Prophages	4541.33	5432.33	3650.33	-0.559341	1.24e-05
Respiration	4529.84	4424.32	4635.36	0.0662202	0.577171
Flagellar motility in Prokaryota	4217.45	4991.77	3443.13	-0.502523	0.0159145
Nitrogen Metabolism	3979.68	4158.44	3800.92	-0.12128	0.59138
Carbohydrates	3233.33	3347.68	3118.98	-0.0969081	0.621018
Dormancy and Sporulation	2796.58	3099.08	2494.07	-0.303439	0.0336876
Osmotic stress	2587.94	2709.6	2466.28	-0.12956	0.515809
Iron acquisition and metabolism	1886.07	1710.26	2061.88	0.261122	0.0493059
CRISPs	1858.73	3096.62	620.852	-2.03171	6.62e-14
Cofactors, Vitamins, Prosthetic Groups, Pigments	1817.14	1635.26	1999.03	0.266569	0.274741
Programmed Cell Death and Toxin-antitoxin Systems	1794.79	1914.36	1675.22	-0.187876	0.0829259
Aminosugars	1384.05	1342.98	1425.12	0.0870555	0.431309
Stress Response	1295.68	1351.04	1240.32	-0.122039	0.0721893
Hypothetical in Lysine biosynthetic cluster	1268.73	1156.36	1381.1	0.245019	0.101474
Metabolism of central aromatic intermediates	1054.98	938.583	1171.38	0.308252	0.00560253
D-tyrosyl-tRNA(Tyr) deacylase (EC 3.1.-.-) cluster	991.748	1248.86	734.638	-0.728789	6.25e-05
Lipoic acid	719.218	927.798	510.639	-0.824813	3.34e-06
Fatty acid metabolic cluster	703.789	603.801	803.776	0.397038	0.00130043
ABC transporters	658.047	1026.58	289.518	-1.73367	4.45e-22
Sulfatases and sulfatase modifying factor 1 (and a hypothetical)	570.769	581.651	559.887	-0.0535198	0.702522
Adhesion	443.717	371.878	515.555	0.454015	0.00406813
Methylamine utilization	392.266	480.403	304.129	-0.575498	0.049197
Regulation of virulence	324.04	373.086	274.994	-0.377554	0.233765
Two related proteases	321.364	296.515	346.213	0.231508	0.113964
Protein translocation across cytoplasmic membrane	286.891	495.277	78.5046	-2.27474	4.84e-15
TldD cluster	281.904	343.133	220.674	-0.508377	0.147513
Siderophores	261.393	206.791	315.995	0.573432	0.00318777
Catabolism of an unknown compound	208.79	191.893	225.688	0.224674	0.17719
Peripheral pathways for catabolism of aromatic compounds	153.409	162.72	144.098	-0.176523	0.20068
Putative asociate of RNA polymerase sigma-54 factor rpoN	133.621	162.092	105.151	-0.549463	0.0649654
Cytochrome biogenesis	95.3786	168.838	21.9195	-2.54175	8.87e-20
Protein secretion system, Type VI	93.7521	81.414	106.09	0.387177	0.0125437
Type III, Type IV, Type VI, ESAT secretion systems	90.2001	104.837	75.563	-0.436174	0.10755
Bacteriocins, ribosomally synthesized antibacterial peptides	89.2935	116.76	61.8267	-0.850572	1.84e-05
Protein and nucleoprotein secretion system, Type IV	88.1558	119.267	57.0447	-0.991472	4.73e-06
Pathogenicity islands	81.5372	88.0424	75.032	-0.208472	0.475167
Transposable elements	70.0434	40.4186	99.6683	0.986505	0.00611273
Organic sulfur assimilation	69.7214	92.8564	46.5864	-0.954625	3.64e-08
tRNA sulfuration	63.297	59.0145	67.5795	0.16548	0.523315
CO2 fixation	62.4111	88.0104	36.8118	-1.08685	0.000267047
Proteolytic pathway	54.4902	87.5515	21.4289	-1.57659	7.17e-06
Motility and Chemotaxis	47.0879	54.9463	39.2296	-0.465117	0.0649654
Selenoproteins	46.1457	92.2913	0	-5.19386	5.04e-43
Amino Acids and Derivatives	38.669	22.411	54.9271	0.929254	0.0180817
Putative GGDEF domain protein related to agglutinin secretion	33.7096	26.3016	41.1177	0.476447	0.227398
Translation	31.3182	62.6363	0	-5.38424	2.42e-48
Putrescine/GABA utilization cluster-temporal,to add to SSs	31.2984	20.8963	41.7005	0.88467	0.00068012
Quorum sensing and biofilm formation	24.8004	21.9713	27.6295	0.321595	0.220309
Cell Division	24.6233	40.7594	8.48714	-1.96673	1.37e-12
Invasion and intracellular resistance	18.8438	26.0718	11.6157	-0.992327	0.00252439

## Sheet: Level 3
Row.names	baseMean	controlMean	experimentalMean	log2FoldChange	padj
NO HIERARCHY	378552	358533	398570	0.152654	0.000130646
Ribosome_LSU_bacterial	337218	286617	387818	0.433963	0.00014233
Translation_elongation_factors_bacterial	228441	207047	249836	0.27033	0.000731094
Ribosome_SSU_bacterial	196838	176209	217467	0.301933	0.00873469
Ton_and_Tol_transport_systems	183237	129172	237302	0.875528	5.33435e-35
Pyruvate_metabolism_I:_anaplerotic_reactions,_PEP	154980	149370	160590	0.104089	0.341329
RNA_polymerase_bacterial	143309	139642	146977	0.0730509	0.680279
Glycolysis_and_Gluconeogenesis	121523	99175.3	143871	0.535152	2.53871e-10
Glutamine,_Glutamate,_Aspartate_and_Asparagine_Biosynthesis	78803.7	88754	68853.4	-0.363621	0.00675349
Glycogen_metabolism	64102	57565.9	70638	0.294518	0.000264702
Purine_conversions	59612.8	56775.4	62450.2	0.137607	0.00217702
Transcription_factors_bacterial	57051.2	56171.5	57930.9	0.0444038	0.615406
Heat_shock_dnaK_gene_cluster_extended	56295.9	69297.3	43294.4	-0.666547	0.00156057
Universal_GTPases	55528.9	53815.1	57242.7	0.0889788	0.128857
F0F1-type_ATP_synthase	55237.5	35824	74651	1.05376	3.35171e-22
Pyruvate:ferredoxin_oxidoreductase	53903	36534.5	71271.5	0.954857	2.53871e-10
De_Novo_Purine_Biosynthesis	53002.2	41689.6	64314.8	0.624266	8.74532e-20
Bacterial_Cytoskeleton	50582.8	43901.1	57264.6	0.38264	1.02107e-09
Resistance_to_fluoroquinolones	50366.2	53240.4	47492	-0.164277	0.0325392
Pyridoxin_(Vitamin_B6)_Biosynthesis	49726.4	35571.2	63881.7	0.839818	7.76203e-13
Oxidative_stress	45130.8	58362.3	31899.2	-0.860148	1.2218e-06
Bacterial_RNA-metabolizing_Zn-dependent_hydrolases	43434.1	46085.6	40782.7	-0.175521	0.121607
Peptidoglycan_Biosynthesis	40717	38018.8	43415.2	0.191277	2.40514e-06
DNA-replication	40582.8	42602.2	38563.4	-0.143562	0.00414114
Sialic_Acid_Metabolism	36984.6	31158.2	42811	0.457076	2.55114e-08
Succinate_dehydrogenase	36924	26204.6	47643.4	0.858486	5.18856e-16
De_Novo_Pyrimidine_Synthesis	36827.1	30334	43320.2	0.513459	4.40593e-18
Galactosylceramide_and_Sulfatide_metabolism	36623.9	33922.4	39325.4	0.212376	0.0456705
CBSS-393121.3.peg.2760	35932.6	35898.8	35966.3	0.00263024	0.977265
Branched-Chain_Amino_Acid_Biosynthesis	35154	33625.5	36682.5	0.124545	0.429486
Queuosine-Archaeosine_Biosynthesis	33511.8	31724.8	35298.8	0.153961	0.0127136
Serine-glyoxylate_cycle	32231	52084.1	12377.9	-2.05619	7.04717e-52
KDO2-Lipid_A_biosynthesis	31462.1	28883.9	34040.2	0.236767	1.20158e-07
Xylose_utilization	31445.2	22555	40335.4	0.827461	3.87666e-06
Mannose_Metabolism	31336.9	32550.9	30123	-0.111667	0.192052
Peptidoglycan_biosynthesis--gjo	30375.3	25351.4	35399.2	0.480537	1.29652e-11
Fatty_Acid_Biosynthesis_FASII	30285	26938.6	33631.4	0.319484	3.18271e-05
Biotin_biosynthesis	30275.7	29867.1	30684.4	0.039031	0.615406
Respiratory_Complex_I	30018.4	14985.1	45051.8	1.5635	1.40715e-16
DNA_repair,_bacterial_RecFOR_pathway	29196.2	33946.2	24446.2	-0.472163	1.31096e-08
Potassium_homeostasis	28586.4	35888.8	21283.9	-0.739474	0.000607099
Na(+)-translocating_NADH-quinone_oxidoreductase_and_rnf-like_group_of_electron_transport_complexes	28473.4	22447.3	34499.6	0.618095	2.41371e-12
Rhamnose_containing_glycans	28469	29242.4	27695.6	-0.0778727	0.407738
L-rhamnose_utilization	27803.2	25562.5	30043.8	0.227524	0.379195
Protein_degradation	26862.9	24895.3	28830.5	0.210968	0.00522602
Bacterial_Cell_Division	25980.9	24920	27041.8	0.11761	0.153881
Transcription_initiation,_bacterial_sigma_factors	24949.9	25387.6	24512.2	-0.0505533	0.664573
CBSS-138119.3.peg.2719	24444.4	27133.6	21755.2	-0.317247	0.00292087
Cellulosome	24268.8	16862.6	31675	0.898691	1.21883e-07
RNA_processing_and_degradation,_bacterial	23982.4	22790.9	25174	0.142953	0.0861093
Proteolysis_in_bacteria,_ATP-dependent	23505.9	25428.3	21583.5	-0.236109	0.00274598
Periplasmic_Stress_Response	23449.2	23570.6	23327.9	-0.0149751	0.907759
Entner-Doudoroff_Pathway	23190.1	35931	10449.1	-1.774	3.65211e-71
Methionine_Biosynthesis	21924.4	19650.5	24198.2	0.299724	0.000135854
Glycerolipid_and_Glycerophospholipid_Metabolism_in_Bacteria	21891.9	20243.4	23540.3	0.21755	2.50073e-05
L-Arabinose_utilization	21527.5	12662.3	30392.6	1.21861	2.78744e-05
Conserved_gene_cluster_associated_with_Met-tRNA_formyltransferase	21484.8	20414.7	22554.9	0.144091	0.000726863
Protein_chaperones	21442.7	30078.2	12807.2	-1.16848	0.000855635
D-Galacturonate_and_D-Glucuronate_Utilization	20897.7	16685.6	25109.8	0.582731	0.000709951
Pentose_phosphate_pathway	20197.3	17352.2	23042.4	0.407573	4.81364e-05
tRNA_aminoacylation,_Asp_and_Asn	19574.4	18483	20665.8	0.160783	0.0149726
Dipeptidases_(EC_3.4.13.-)	18920.7	18123.1	19718.3	0.121249	0.171323
Multidrug_Resistance_Efflux_Pumps	18849.3	19993.1	17705.5	-0.173239	0.34399
NAD_and_NADP_cofactor_biosynthesis_global	18506.6	18853.1	18160	-0.0533105	0.66585
Glycine_and_Serine_Utilization	18456.5	22942.5	13970.6	-0.707938	1.31027e-05
CBSS-258594.1.peg.3339	18438.7	15805.9	21071.5	0.413858	6.39893e-14
pyrimidine_conversions	18344.1	21244.7	15443.5	-0.458294	5.85228e-07
GroEL_GroES	18326.2	23738.6	12913.7	-0.854686	0.000890768
CBSS-312309.3.peg.1965	17512.2	15750.5	19273.8	0.290171	0.000637157
CBSS-83331.1.peg.3039	17470.9	15573.2	19368.6	0.313765	0.000322289
Ribosomal_protein_S5p_acylation	17374.7	14776	19973.4	0.4309	0.0036441
tRNA_aminoacylation,_Thr	16982.3	16164.6	17800	0.13874	0.158192
Phosphate_metabolism	16367.9	18350.4	14385.4	-0.348695	0.00660002
Ribosome_biogenesis_bacterial	16331.7	16211.6	16451.7	0.0219221	0.699498
Histidine_Degradation	15898.5	24237.5	7559.62	-1.6464	4.16259e-14
Ribonucleotide_reduction	15788.3	16498	15078.6	-0.128591	0.429486
tRNA_aminoacylation,_Ile	15443.6	12758	18129.1	0.505143	5.95104e-08
Glycine_Biosynthesis	15099	17355	12843.1	-0.430318	0.00419264
Folate_Biosynthesis	14971.3	16356.3	13586.3	-0.266756	0.00177961
Aminopeptidases_(EC_3.4.11.-)	14970.6	14841.8	15099.4	0.0248303	0.708018
Arginine_Biosynthesis_extended	14798.2	14407	15189.3	0.0760666	0.568692
TCA_Cycle	14406.7	745.246	28068.1	5.17019	3.12814e-216
Polyamine_Metabolism	14309.3	11850.2	16768.4	0.500542	3.06524e-22
tRNA_aminoacylation,_Phe	14198.1	12533.2	15863	0.339818	3.75196e-07
Common_Pathway_For_Synthesis_of_Aromatic_Compounds_(DAHP_synthase_to_chorismate)	14184.2	13768	14600.4	0.0848037	0.342085
DNA_repair,_bacterial	13779.2	13493.5	14064.9	0.0602537	0.345522
Ribosome_activity_modulation	13702.9	12589.4	14816.3	0.231088	0.272842
Pyruvate_metabolism_II:_acetyl-CoA,_acetogenesis_from_pyruvate	13673	15659.4	11686.7	-0.419701	0.000352427
Redox-dependent_regulation_of_nucleus_processes	13448.6	26821.1	76.1282	-7.78143	5.35396e-82
tRNA_aminoacylation,_Glu_and_Gln	13339.9	12791	13888.8	0.118918	0.0821117
Beta-Glucoside_Metabolism	12746.9	9787.93	15705.8	0.678963	1.93918e-09
Stringent_Response,_(p)ppGpp_metabolism	12586.7	12727.4	12445.9	-0.0326722	0.642147
CBSS-176279.3.peg.868	11766.6	9052.56	14480.6	0.673893	2.82687e-09
Lysine_Biosynthesis_DAP_Pathway	11336	11245.4	11426.6	0.022965	0.75841
Na+_translocating_decarboxylases_and_related_biotin-dependent_enzymes	11263.8	10310.6	12217	0.24399	0.00385725
5-FCL-like_protein	10951.4	10064	11838.9	0.232811	0.0301522
Lactose_and_Galactose_Uptake_and_Utilization	10857.8	8127.93	13587.7	0.735449	1.05913e-07
DNA_repair,_UvrABC_system	10703.7	11803.8	9603.62	-0.296558	7.42593e-05
One-carbon_metabolism_by_tetrahydropterines	10628.7	10850.7	10406.7	-0.0604123	0.54719
Threonine_and_Homoserine_Biosynthesis	10323.2	8190.04	12456.3	0.601809	2.43829e-07
Translation_termination_factors_bacterial	10195.4	7374	13016.7	0.817045	1.07114e-23
tRNA_aminoacylation,_Ala	10091.8	8307.51	11876.1	0.513342	1.99195e-06
tRNA_aminoacylation,_Gly	9788.88	10494.3	9083.5	-0.207317	0.0130226
Histidine_Biosynthesis	9777.67	10007.3	9548.06	-0.067065	0.633625
Rubrerythrin	9704.39	11448.6	7960.19	-0.513165	0.0292921
YjeE	9583.5	9261	9906	0.0967271	0.155236
tRNA_aminoacylation,_Leu	9516.63	10120.1	8913.12	-0.182159	0.00428093
Riboflavin,_FMN_and_FAD_metabolism	9417.49	8634.99	10200	0.239722	1.34684e-05
DNA_repair,_bacterial_MutL-MutS_system	9122.94	8862.49	9383.38	0.0824911	0.411901
Fermentations:_Mixed_acid	9036.65	7953.62	10119.7	0.345737	0.00460089
tRNA_aminoacylation,_Lys	9027.54	9035.19	9019.89	-0.00216469	0.977265
tRNA_aminoacylation,_Val	8967.01	8514.61	9419.4	0.145526	0.170865
ATP-dependent_RNA_helicases,_bacterial	8808.86	8853.84	8763.87	-0.0145501	0.902236
Coenzyme_A_Biosynthesis	8770.57	7481.48	10059.7	0.42553	3.01801e-06
Sucrose_utilization	8614.46	3642.76	13586.2	1.83101	1.90699e-10
Maltose_and_Maltodextrin_Utilization	8593.18	6480.38	10706	0.714737	9.17803e-05
tRNA_aminoacylation,_Arg	8349.73	8919.34	7780.13	-0.196521	0.000953176
Methylthiotransferases	8012.99	7894.92	8131.05	0.0416018	0.634649
tRNA_aminoacylation,_Ser	7970.49	7771.7	8169.28	0.0724246	0.356276
Outer_membrane	7955.44	8181.35	7729.52	-0.0817726	0.538497
Translation_initiation_factors_bacterial	7941.91	6771.24	9112.59	0.425704	0.00083014
DNA_structural_proteins,_bacterial	7856.67	7597.71	8115.63	0.0939829	0.62976
DNA_processing_cluster	7703.64	8751.61	6655.67	-0.393443	3.08065e-06
RNA_pseudouridine_syntheses	7607.21	7378.68	7835.74	0.0867264	0.298805
tRNA_aminoacylation,_Met	7423.52	7017.41	7829.64	0.158701	0.0715167
Peptidyl-prolyl_cis-trans_isomerase	7300.2	6254.39	8346.01	0.413957	3.32015e-05
Isoprenoid_Biosynthesis	7299.51	6788.42	7810.61	0.1998	0.258228
Teichoic_and_lipoteichoic_acids_biosynthesis	7187.19	6212.13	8162.26	0.390881	0.00220485
cAMP_signaling_in_bacteria	6826.91	7030.14	6623.68	-0.0863857	0.440233
tRNA_processing	6690.88	7210.12	6171.63	-0.222804	0.00978112
Signal_peptidase	6679.04	6461.58	6896.49	0.0935854	0.174035
Predicted_carbohydrate_hydrolases	6447.14	5713.99	7180.29	0.327483	0.0017307
DNA_repair,_bacterial_UmuCD_system	6192.62	6534.35	5850.88	-0.158138	0.0536912
Capsular_heptose_biosynthesis	6171	6470.55	5871.46	-0.138076	0.429486
Type_I_Restriction-Modification	6165.56	10650.5	1680.59	-2.56303	1.81919e-18
Menaquinone_and_Phylloquinone_Biosynthesis	6041.47	4794.18	7288.77	0.601018	2.03028e-09
Periplasmic_disulfide_interchange	6028.14	5975.23	6081.04	0.0249071	0.842876
Pyruvate_Alanine_Serine_Interconversions	5768.8	4544.25	6993.35	0.598321	0.0548827
tRNA_aminoacylation,_Cys	5687.18	5908.05	5466.31	-0.110466	0.288895
tRNA_aminoacylation,_Pro	5587.73	4891.59	6283.87	0.360696	1.35437e-05
CBSS-257314.1.peg.752	5569.42	247.194	10891.6	5.19596	2.18702e-56
tRNA_aminoacylation,_His	5508.11	4846.55	6169.66	0.348241	5.72642e-07
Na(+)_H(+)_antiporter	5430.62	4881.72	5979.52	0.290969	0.00188898
Thioredoxin-disulfide_reductase	5398.8	6708.93	4088.68	-0.710424	3.77378e-11
Coenzyme_B12_biosynthesis	5235.76	4782.25	5689.26	0.248353	0.00661664
Deoxyribose_and_Deoxynucleoside_Catabolism	5160.82	5395.48	4926.16	-0.130713	0.347533
RuvABC_plus_a_hypothetical	5097.78	3506.48	6689.08	0.925336	8.86541e-15
Aromatic_amino_acid_degradation	4812.96	8935.36	690.555	-3.36432	1.49428e-14
tRNA_aminoacylation,_Tyr	4797.6	4735.9	4859.31	0.0371999	0.847497
Terminal_cytochrome_d_ubiquinol_oxidases	4781.83	3944.95	5618.71	0.502431	0.0101318
Recycling_of_Peptidoglycan_Amino_Acids	4745.94	5855.65	3636.23	-0.682459	4.63129e-08
D-ribose_utilization	4694.44	3425.35	5963.53	0.791934	9.23207e-08
tRNA_aminoacylation,_Trp	4545.42	4703.1	4387.75	-0.0998369	0.42405
Murein_Hydrolases	4530.97	5288.52	3773.42	-0.482223	0.00083014
Staphylococcal_phi-Mu50B-like_prophages	4527.39	5312.05	3742.73	-0.500202	0.000450399
Lipoprotein_sorting_system	4490.83	4228.96	4752.69	0.168917	0.0172286
YbbK	4458.18	4964.47	4952.32	0.317758	0.0396482
Proton-dependent_Peptide_Transporters	4324.52	4979.46	3669.59	-0.437288	0.000118293
Copper_homeostasis	4291.59	5129.84	3453.35	-0.565324	0.000112671
ZZ_gjo_need_homes	4260.43	3993.5	4527.37	0.179261	0.0216079
Programmed_frameshift	4092.73	3596.06	4589.4	0.350291	0.000183486
Glycerate_metabolism	4073.1	3413.71	4732.5	0.467944	4.59854e-08
Flagellar_motility	4036.81	4720.97	3352.64	-0.483826	0.037338
Purine_Utilization	3993.11	4298.7	3687.52	-0.21949	0.121848
CBSS-296591.1.peg.2330	3984.27	4839.25	3129.29	-0.625234	2.67895e-09
Lactate_utilization	3956.69	2481.17	5432.2	1.12396	3.06524e-22
DNA_Repair_Base_Excision	3930.81	4407.04	3454.59	-0.347832	0.00175236
Aromatic_amino_acid_interconversions_with_aryl_acids	3852.15	6293.92	1410.38	-2.00455	5.69263e-07
Acetyl-CoA_fermentation_to_Butyrate	3837.56	2391.14	5283.99	1.134	5.83375e-15
Glutathione-regulated_potassium-efflux_system_and_associated_functions	3635.83	3259.94	4011.72	0.298445	0.000209792
Polyprenyl_Diphosphate_Biosynthesis	3615.75	3623.25	3608.26	-0.0056734	0.951234
Nitrosative_stress	3400.54	3538.93	3262.15	-0.114499	0.681524
Chorismate_Synthesis	3370.24	3097.9	3642.57	0.229232	0.33345
Tryptophan_synthesis	3278.42	3138.29	3418.56	0.119925	0.680279
L-fucose_utilization	2962.9	3611.98	2313.82	-0.63759	1.85416e-08
Lacto-N-Biose_I_and_Galacto-N-Biose_Metabolic_Pathway	2945.99	3029.96	2862.02	-0.081024	0.694088
Respiratory_dehydrogenases_1	2921.92	4522.99	1320.85	-1.71383	2.00075e-09
Synechocystis_experimental	2804.52	2428.8	3180.24	0.386044	0.000339119
Lipoprotein_Biosynthesis	2656.8	2940.07	2373.54	-0.307208	0.0078736
tRNA_modification_Archaea	2612.54	2802.15	2422.92	-0.207223	0.00504632
Alanine_biosynthesis	2552.27	2763.99	2340.55	-0.237737	0.0711097
Beta-lactamase	2533.39	2896.06	2170.71	-0.403462	0.171323
Glycine_cleavage_system	2481.87	2305.48	2658.25	0.201499	0.298805
A_Hypothetical_Protein_Related_to_Proline_Metabolism	2470.03	2306.12	2633.93	0.189466	0.0130855
Osmoregulation	2446.33	2490.44	2402.21	-0.0511971	0.806862
COG2363	2361.34	2001.37	2721.32	0.440487	0.00455772
CBSS-56780.10.peg.1536	2348.44	1941.14	2755.73	0.499094	0.000362102
Teichuronic_acid_biosynthesis	2341.75	3332.69	1350.82	-1.2839	7.8249e-13
CBSS-323097.3.peg.2594	2324.62	2443.32	2205.93	-0.146198	0.0873651
Cell_division-ribosomal_stress_proteins_cluster	2266.92	2199.02	2334.82	0.085105	0.309384
Soluble_cytochromes_and_functionally_related_electron_carriers	2231.86	2090.32	2373.4	0.179867	0.433028
Proline_Synthesis	2221.26	2295.8	2146.72	-0.0952071	0.58476
CBSS-281090.3.peg.464	2129.98	1898.91	2361.05	0.313656	0.000295496
DNA_repair,_bacterial_UvrD_and_related_helicases	2117.95	2294.65	1941.26	-0.238215	0.0900429
Chorismate:_Intermediate_for_synthesis_of_PAPA_antibiotics,_PABA,_anthranilate,_3-hydroxyanthranilate_and_more.	2074.98	1894	2255.95	0.248532	0.243806
Trehalose_Biosynthesis	2072.26	2650.37	1494.15	-0.821773	3.95639e-12
Housecleaning_nucleoside_triphosphate_pyrophosphatases	2021.5	2145.01	1897.99	-0.171793	0.0626134
Thiamin_biosynthesis	1839.5	1618.85	2060.15	0.339014	0.214417
Xanthosine_utilization_(xap_region)	1780.12	2018.59	1541.64	-0.377697	0.136632
CRISPRs	1764.29	2935.63	592.955	-2.21254	5.00658e-13
Ribonuclease_H	1658.13	1864.78	1451.48	-0.357916	0.000972405
Murein_hydrolase_regulation_and_cell_death	1649.49	1682.1	1616.89	-0.0548033	0.686833
Biogenesis_of_c-type_cytochromes	1496.5	1479.9	1513.09	0.032243	0.664573
Nudix_proteins_(nucleoside_triphosphate_hydrolases)	1494.52	1697.64	1291.4	-0.389959	0.00194111
Methionine_Degradation	1429.17	1572.44	1285.9	-0.290744	0.000667255
Zinc_resistance	1377.03	1218.21	1535.84	0.329648	0.000185134
tRNA_nucleotidyltransferase	1303.07	1659.97	946.161	-0.800116	9.64941e-07
Restriction-Modification_System	1296.92	2042.73	551.118	-1.79374	1.44693e-07
CBSS-323850.3.peg.3269	1275.84	1134.65	1417.03	0.314342	0.0391393
Glycolate,_glyoxylate_interconversions	1257.63	1306.72	1208.54	-0.114298	0.21264
Sporulation-associated_proteins_with_broader_functions	1247.53	956.817	1538.24	0.675631	0.000232045
DNA_repair,_bacterial_RecBCD_pathway	1244.07	1418.04	1070.09	-0.404568	4.90004e-05
YcfH	1223.45	1233.17	1213.74	-0.0229726	0.799248
Serine_endopeptidase_(EC_3.4.21.-)	1214.48	1535.05	893.906	-0.743736	0.0291634
N-linked_Glycosylation_in_Bacteria	1185.52	1806.05	564.99	-1.63309	3.03387e-11
Transport_of_Iron	1179.56	1108.74	1250.38	0.169752	0.298805
Nucleoside_triphosphate_pyrophosphohydrolase_MazG	1168.42	1118.29	1218.54	0.122278	0.171323
Glutathione:_Non-redox_reactions	1147.52	1010.23	1284.82	0.339616	0.00578303
Serine_Biosynthesis	1123.14	1165.78	1080.51	-0.112133	0.316609
Cobalt-zinc-cadmium_resistance	1095.96	1833.77	988.576	-0.282931	0.0231646
Exopolysaccharide_Biosynthesis	1094.79	1325.11	864.458	-0.612541	5.58377e-11
Carbon_Starvation	1086.3	1107.92	1064.68	-0.0573439	0.470485
CBSS-350688.3.peg.1509	1073.16	993.79	1152.52	0.212361	0.155431
LOS_core_oligosaccharide_biosynthesis	1072.43	1417.19	727.671	-0.950288	1.39279e-10
Salicylate_and_gentisate_catabolism	1052.36	912.397	1192.33	0.378103	0.000542525
Cysteine_Biosynthesis	1046.2	1078.19	1014.22	-0.0840186	0.615406
Spore_Core_Dehydration	1041.88	1269.86	813.896	-0.629026	0.00103572
Chitin_and_N-acetylglucosamine_utilization	1041.34	890.487	1192.2	0.421996	0.00437749
Flavodoxin	1009.31	853.51	1165.12	0.429908	0.204185
LMPTP_YfkJ_cluster	1005.73	1140.21	871.255	-0.384914	0.0033909
CBSS-342610.3.peg.283	991.076	1229.08	753.076	-0.69632	0.000295496
Propionyl-CoA_to_Succinyl-CoA_Module	965.672	1548.55	382.794	-1.90022	1.87395e-07
CBSS-224911.1.peg.435	925.421	989.16	861.682	-0.199499	0.254961
CBSS-269801.1.peg.1715	914.169	1118.28	710.056	-0.651741	2.00075e-09
Anaerobic_respiratory_reductases	882.373	595.597	1169.15	0.965656	2.54397e-14
At3g21300	873.376	996.911	749.841	-0.40636	0.0284226
Formate_hydrogenase	827.906	780.439	875.374	0.171228	0.16316
Iojap	817.57	876.052	759.089	-0.203657	0.18367
NAD_regulation	815.691	553.426	1077.96	0.929015	0.00145208
Proteasome_bacterial	812.05	947.242	676.858	-0.48147	0.00143794
YaaA	783.287	888.613	677.961	-0.386525	0.0372299
Lipoic_acid_metabolism	716.484	912.273	520.694	-0.8009	7.42265e-06
CBSS-246196.1.peg.364	707.867	591.766	823.969	0.46766	9.13846e-05
Trehalose_Uptake_and_Utilization	707.3	699.7	714.901	0.0246994	0.876912
Heme,_hemin_uptake_and_utilization_systems_in_GramPositives	697.012	553.745	840.28	0.588722	0.00202312
CBSS-176279.3.peg.1262	666.239	849.513	482.965	-0.80972	9.21679e-08
Two-component_regulatory_systems_in_Campylobacter	658.089	589.255	726.922	0.296078	0.155779
Alpha-Amylase_locus_in_Streptocococcus	628.371	588.395	668.346	0.179693	0.436215
Sulfatases_and_sulfatase_modifying_factor_1	573.198	570.462	575.935	0.0138378	0.92812
Uracil-DNA_glycosylase	538.504	441.681	635.327	0.523129	1.50869e-07
Control_of_cell_elongation_-_division_cycle_in_Bacilli	516.632	557.258	476.005	-0.221548	0.20811
D-Tagatose_and_Galactitol_Utilization	514.214	443.063	585.365	0.404865	0.0160295
Capsular_Polysaccharides_Biosynthesis_and_Assembly	505.57	734.866	276.273	-1.35229	1.19515e-05
Transport_of_Zinc	489.258	430.388	548.128	0.350707	0.036983
Ammonia_assimilation	447.026	339.728	554.324	0.701447	3.00217e-05
Butanol_Biosynthesis	414.371	1398.65	52.102	-3.60423	9.45107e-19
YeiH	401.406	285.995	516.818	0.823344	0.00457138
CBSS-265072.7.peg.546	394.161	475.647	312.674	-0.579493	0.0823236
Proline,_4-hydroxyproline_uptake_and_utilization	385.342	426.944	343.74	-0.300749	0.339322
Omega_peptidases_(EC_3.4.19.-)	373.262	342.48	404.044	0.225374	0.372312
Pyrroloquinoline_Quinone_biosynthesis	354.714	367.533	341.895	-0.104251	0.59293
N-Acetyl-Galactosamine_and_Galactosamine_Utilization	348.966	430.248	267.684	-0.675362	0.00163288
Protection_from_Reactive_Oxygen_Species	344.922	689.844	0	-9.91429	1.23966e-68
Lipid_A-Ara4N_pathway_(_Polymyxin_resistance_)	336.471	254.431	418.511	0.716199	9.39894e-15
Isoleucine_degradation	332.066	180.948	483.185	1.39521	2.19338e-15
CBSS-257314.1.peg.676	324.073	292.224	355.923	0.296887	0.0601073
DNA-binding_regulatory_proteins,_strays	295.224	307.26	283.187	-0.116174	0.705924
Ketoisovalerate_oxidoreductase	291.168	322.68	259.657	-0.302259	0.321037
CBSS-354.1.peg.2917	282.035	338.552	225.518	-0.543824	0.192052
Persister_Cells	276.087	468.122	84.0525	-2.41273	4.25952e-22
Mediator_of_hyperadherence_YidE_in_Enterobacteria_and_its_conserved_region	271.303	246.588	296.018	0.249548	0.0899405
Unknown_carbohydrate_utilization_(_cluster_Yeg_)	267.308	229.71	304.906	0.387947	0.171323
ABC_transporter_oligopeptide_(TC_3.A.1.5.1)	258.268	446.96	69.5768	-2.58551	5.63884e-19
Siderophore_Pyoverdine	252.46	202.931	301.989	0.558795	0.0109403
LMPTP_YwlE_cluster	241.492	482.984	0	-10.577	3.69841e-108
Orphan_regulatory_proteins	238.449	267.613	209.286	-0.350702	0.213024
Sporulation_gene_orphans	236.399	344.621	128.177	-1.38319	3.24684e-07
SpeB-SpeF_extended_regulon	235.355	293.775	176.936	-0.664372	0.175234
CBSS-84588.1.peg.1247	231.15	320.526	141.774	-1.15701	9.33685e-12
Glutaredoxins	224.14	171.396	276.884	0.668859	0.0023817
Macromolecular_synthesis_operon	217.982	186.427	249.536	0.412037	0.0878718
Twin-arginine_translocation_system	210.862	368.724	53	-2.64691	9.34772e-14
CBSS-262316.1.peg.2929	210.244	188.525	231.964	0.296107	0.0856967
Zinc_regulated_enzymes	209.779	231.779	187.778	-0.28554	0.0860471
Broadly_distributed_proteins_not_in_subsystems	204.755	372.033	37.4767	-3.17591	1.40544e-25
Serotype_determining_Capsular_polysaccharide_biosynthesis_in_Staphylococcus	186.64	471.517	97.7904	-1.44038	7.65632e-07
Adhesion_of_Campylobacter	176.406	119.656	233.157	0.876936	0.0680067
Flagellum	175.148	180.826	169.469	-0.0888755	0.585686
Recycling_of_Peptidoglycan_Amino_Sugars	172.799	304.007	41.5911	-2.72793	6.82478e-16
Regulation_of_Oxidative_Stress_Response	170.486	218.073	122.899	-0.780606	0.0536912
Valine_degradation	170.418	142.021	198.815	0.477204	1.59392e-05
Fructooligosaccharides(FOS)_and_Raffinose_Utilization	162.356	134.858	189.854	0.475198	0.000672703
Peptide_methionine_sulfoxide_reductase	159.623	188.431	130.815	-0.499889	0.0125845
Phenol_hydroxylase	153.92	159.581	148.259	-0.110522	0.444536
Toxin-antitoxin_systems_(other_than_RelBE_and_MazEF)	153.635	202.608	104.663	-0.911651	0.00571963
ABC_transporter_branched-chain_amino_acid_(TC_3.A.1.4.1)	149.309	199.687	98.9311	-0.986303	6.5761e-07
Lipopolysaccharide_assembly	144.653	213.11	76.1957	-1.43243	1.07646e-06
EC49-61	135.117	82.3845	187.85	1.16453	1.48353e-11
CBSS-316273.3.peg.2378	134.636	201.246	68.0267	-1.52331	9.8475e-09
Two_cell_division_clusters_relating_to_chromosome_partitioning	132.981	107.864	158.097	0.515631	0.11073
CBSS-316057.3.peg.1308	132.786	158.642	106.93	-0.554471	0.087647
dTDP-rhamnose_synthesis	131.731	281.869	148.622	0.366434	0.0715167
ATP-dependent_efflux_pump_transporter_Ybh	131.027	241.238	20.8172	-3.35442	1.02729e-23
BlaR1_Family_Regulatory_Sensor-transducer_Disambiguation	130.731	115.285	146.177	0.302157	0.563299
Phenylalanine_and_Tyrosine_Branches_from_Chorismate	124.73	197.627	51.8332	-1.87706	2.86371e-12
DNA_repair,_bacterial_DinG_and_relatives	122.239	96.0221	148.456	0.577542	0.130995
Acetoin,_butanediol_metabolism	118.698	91.9992	145.396	0.625604	7.74878e-05
Alginate_metabolism	118.596	98.0563	139.136	0.47542	0.036983
Cobalamin_synthesis	118.569	143.072	94.0652	-0.586328	0.0778326
SigmaB_stress_responce_regulation	110.172	127.022	93.3215	-0.415565	0.11819
Glutathione:_Redox_cycle	108.682	162.455	54.9084	-1.40163	0.00428093
Type_VI_secretion_systems	94.7445	80.1643	109.325	0.462512	0.00494331
CBSS-196164.1.peg.1690	94.5416	166.648	22.4356	-2.75851	5.63884e-19
Resistance_to_chromium_compounds	91.6727	47.6394	135.706	1.50838	9.69726e-18
Nitrate_and_nitrite_ammonification	90.9614	144.862	37.0608	-1.90133	5.83375e-15
Type_4_secretion_and_conjugative_transfer	89.8971	102.301	77.4936	-0.404285	0.169485
Bacitracin_Stress_Response	89.5232	115.546	63.5009	-0.830915	9.02645e-05
Streptococcal_Hyaluronic_Acid_Capsule	88.2943	117.047	59.5417	-0.892176	0.0556605
Type_IV_pilus	88.0881	117.833	58.3437	-0.991292	1.26266e-05
Choline_and_Betaine_Uptake_and_Betaine_Biosynthesis	87.0507	98.9614	75.1399	-0.343092	0.582875
USS-DB-6	86.4051	90.0622	82.748	-0.129625	0.34703
Two-component_Response_Regulator_of_Virulence_ResDE	85.447	71.6006	99.2934	0.438192	0.0826805
CRISP_Cmr_Cluster	83.4603	131.565	35.3557	-1.80274	2.33397e-09
Tetrathionate_respiration	82.5242	127.911	37.1379	-1.7176	6.73524e-09
Listeria_Pathogenicity_Island_LIPI-1_extended	81.9226	86.9166	76.9287	-0.171022	0.585117
Lactose_utilization	78.6424	122.227	35.0574	-1.67259	5.37491e-05
CBSS-160492.1.peg.550	78.1103	67.4191	88.8015	0.349542	0.132983
ESAT-6_proteins_secretion_system_in_Actinobacteria	71.9404	117.106	26.7749	-1.98003	3.90554e-07
Alkanesulfonate_assimilation	69.4099	91.208	47.6118	-0.926722	7.3973e-08
Bacterial_hemoglobins	67.745	67.3279	68.1621	0.00877718	0.977265
Conjugative_transposon,_Bacteroidales	65.9123	39.4731	92.3514	1.10776	0.0129392
CBSS-89187.3.peg.2957	63.907	58.0624	69.7516	0.244623	0.364512
2-phosphoglycolate_salvage	61.7861	78.6093	44.9628	-0.781786	3.11874e-05
Inteins	60.6206	70.464	50.7772	-0.4323	0.295113
rRNA_modification_Archaea	59.7512	39.9921	79.5104	0.942931	5.10903e-08
Cadmium_resistance	55.9317	63.9257	47.9376	-0.370454	0.087647
Heme_biosynthesis_orphans	55.7439	65.8199	45.6678	-0.452836	0.413371
Synthesis_of_osmoregulated_periplasmic_glucans	55.314	74.201	36.4269	-0.978197	3.61797e-05
Putrescine_utilization_pathways	48.4919	50.0774	46.9064	-0.0956838	0.86903
Bacterial_Chemotaxis	46.9122	53.7686	40.0559	-0.437718	0.0927491
Conserved_gene_cluster_possibly_involved_in_RNA_metabolism	45.9458	75.4755	16.4162	-2.11514	2.07317e-10
Glycine_reductase,_sarcosine_reductase_and_betaine_reductase	45.516	91.032	0	-7.78223	3.67905e-40
Cyanobacterial_Circadian_Clock	45.1604	37.8414	52.4794	0.440019	0.0522855
Nitrogen_fixation	44.7265	44.7872	44.6657	-0.0802675	0.615406
Coagulation_cascade	40.3304	67.1531	13.5078	-1.99962	0.000196457
Creatine_and_Creatinine_Degradation	39.3153	22.011	56.6196	1.24668	0.0127336
Molybdenum_cofactor_biosynthesis	38.4476	42.647	34.2483	-0.269082	0.356276
Phage_shock_protein_(psp)_operon	36.0514	25.1519	46.9509	0.869409	4.18082e-05
Arginine_and_Ornithine_Degradation	34.6991	26.1365	43.2617	0.650057	0.0515867
CBSS-323850.3.peg.3284	34.0931	25.9675	42.2187	0.645724	0.191725
CO2_uptake,_carboxysome	34.0286	60.0536	8.00364	-2.70803	5.45586e-11
ABC_transporter_dipeptide_(TC_3.A.1.5.2)	33.9917	56.4346	11.5488	-2.12016	2.40053e-06
Threonine_degradation	32.6527	65.3055	0	-7.52389	1.21914e-38
Leucine_Degradation_and_HMG-CoA_Metabolism	32.5183	23.3888	41.6478	0.783435	0.00220485
GABA_and_putrescine_metabolism_from_cluters	31.7463	20.4515	43.041	1.02972	0.000226032
CBSS-326442.4.peg.1852	30.7969	61.5938	0	-7.55879	3.67905e-40
HPr_catabolite_repression_system	29.6043	26.616	32.5927	0.220273	0.40787
ABC_transporter_tungstate_(TC_3.A.1.6.2)	29.3912	30.1243	28.6582	-0.0766023	0.876912
Phage_packaging_machinery	27.7887	45.5163	10.0611	-1.79235	0.0032426
Calvin-Benson_cycle	27.7385	26.2177	29.2593	0.107384	0.766055
CBSS-345072.3.peg.1318	26.7622	91.7603	23.5301	-0.315549	0.40491
ABC_transporter_peptide_(TC_3.A.1.5.5)	26.2496	32.7411	19.758	-0.729381	0.0541023
Resistance_to_Vancomycin	26.2353	52.4707	0	-6.40909	4.25952e-22
Mercuric_reductase	26.1991	32.4408	19.9575	-0.681633	0.0692644
Symbiotic_colonization_and_sigma-dependent_biofilm_formation_gene_cluster	25.0938	21.6735	28.5141	0.411933	0.149728
rRNA_modification_Bacteria	24.9255	43.2165	6.63452	-2.57692	7.78274e-13
CBSS-393130.3.peg.794	24.4502	40.2269	8.67354	-2.1186	2.38691e-12
Lipid_A_modifications	24.2855	20.4986	28.0725	0.370375	0.484009
CBSS-176280.1.peg.1561	21.6381	19.0949	24.1813	0.338054	0.241925
Phospholipid_and_Fatty_acid_biosynthesis_related_cluster	21.1192	23.5347	18.7037	-0.373869	0.208773
Lysine_fermentation	20.623	41.2459	0	-6.78999	1.22573e-28
Colanic_acid_biosynthesis	19.251	15.3521	23.1498	0.633143	0.0873651
Global_Two-component_Regulator_PrrBA_in_Proteobacteria	18.9458	27.8244	10.0672	-1.39385	2.34935e-05
Listeria_surface_proteins:_Internalin-like_proteins	18.7107	25.6721	11.7493	-1.10295	0.00290748
Pterin_metabolism_3	18.4189	33.9557	2.88205	-3.24922	3.3191e-14
Periplasmic-Binding-Protein-Dependent_Transport_System_for_&	17.5022	21.7972	13.2071	-0.678525	0.00904381
Unknown_sugar_utilization_(cluster_yphABCDEFG)	15.001	19.3519	10.6501	-0.731723	0.159054
Regulatory_Intramembrane_Proteolysis_Pathways	13.8091	19.0869	8.53118	-1.03664	0.0225205
tRNA_modification_Bacteria	12.618	25.236	0	-6.17786	6.91038e-23
Hemin_transport_system	12.2892	12.8052	11.7732	-0.116759	0.708018
Xyloglucan_Utilization	11.5346	10.8565	12.2127	0.0831856	0.852168
Major_Outer_Membrane_Proteins	11.4186	10.746	12.0912	0.0919273	0.816378
Fructose_utilization	11.3848	15.3265	7.44309	-0.899728	0.105398
Hydrogenases	10.4481	20.8963	0	-6.08022	3.5044e-23
USS-DB-2	10.422	9.25129	11.5928	0.250068	0.5759
Denitrification	9.12873	11.1952	7.06226	-0.735914	0.0640897
4-Hydroxyphenylacetic_acid_catabolic_pathway	8.40383	7.93928	8.86839	0.181833	0.691522
Phosphorylcholine_incorporation_in_LPS	7.91382	9.62501	6.20264	-0.5461	0.199591
Bacillus_biofilm_matrix_protein_component_TasA_and_homologs	5.70973	11.4195	0	-5.27839	3.55366e-16
Putative_sugar_ABC_transporter_(ytf_cluster)	5.35554	5.65289	5.05819	-0.222843	0.582875
