# Supplementary material for: Fecal metatranscriptomics of macaques with idiopathic chronic diarrhea reveals altered mucin degradation and fucose utilization
Source: Microbiome. 2019 Mar 18;7:41. doi: 10.1186/s40168-019-0664-z (PMC6423747; doi:10.1186/s40168-019-0664-z)
Supplement: Supplementary file 4 — Campylobacter_Subsystems_DESeq_results. This Excel spreadsheet contains the differential expression by SEED Subsystems hierarchies between ICD and control samples for Campylobacter-specific transcriptome (only those reads mapping to Campylobacter). The first tab contains a description of all hierarchies included in the analyses. The remaining tabs contain results corresponding to the level 1, level 2, and level 3 hierarchies. The controlMean refers to mean counts of the control samples. ExperimentalMean refers to mean counts of the ICD samples. Log2 fold changes refer to ICD relative to control. The p values are adjusted for multiple hypothesis testing. (XLSX 409 kb) [file 40168_2019_664_MOESM4_ESM.xlsx]

## Sheet: Descriptions
LEVEL 1	LEVEL 2	LEVEL 3	LEVEL 4
Carbohydrates	Organic acids	Tricarballylate_Utilization	TcuA: flavoprotein used to oxidize tricarballylate to cis-aconitate
Carbohydrates	Organic acids	Tricarballylate_Utilization	TcuB: works with TcuA to oxidize tricarballylate to cis-aconitate
Carbohydrates	Organic acids	Tricarballylate_Utilization	TcuC: integral membrane protein used to transport tricarballylate across the cell membrane
Carbohydrates	Organic acids	Tricarballylate_Utilization	TcuR: regulates tcuABC genes used in utilization of tricarballylate
Respiration	Electron donating reactions	Methanophenazine_hydrogenase	Methanophenazine hydrogenase large subunit (EC 1.12.98.3)
Respiration	Electron donating reactions	Methanophenazine_hydrogenase	Methanophenazine hydrogenase small subunit precursor (EC 1.12.98.3)
Respiration	Electron donating reactions	Methanophenazine_hydrogenase	Methanophenazine hydrogenase cytochrome b subunit (EC 1.12.98.3)
Respiration	Electron donating reactions	Methanophenazine_hydrogenase	Methanophenazine hydrogenase maturation protease (EC 3.4.24.-)
Nucleosides and Nucleotides	Purines	Purine_conversions	2',3'-cyclic-nucleotide 2'-phosphodiesterase (EC 3.1.4.16)
Nucleosides and Nucleotides	Purines	Purine_conversions	5'-nucleotidase (EC 3.1.3.5)
Nucleosides and Nucleotides	Purines	Purine_conversions	5'-nucleotidase family protein in cluster with NagD-like phosphatase
Nucleosides and Nucleotides	Purines	Purine_conversions	AMP nucleosidase (EC 3.2.2.4)
Nucleosides and Nucleotides	Purines	Purine_conversions	Adenine deaminase (EC 3.5.4.2)
Nucleosides and Nucleotides	Purines	Purine_conversions	Adenine phosphoribosyltransferase (EC 2.4.2.7)
Nucleosides and Nucleotides	Purines	Purine_conversions	Adenosine deaminase (EC 3.5.4.4)
Nucleosides and Nucleotides	Purines	Purine_conversions	Adenosine kinase (EC 2.7.1.20)
Nucleosides and Nucleotides	Purines	Purine_conversions	Adenylate kinase (EC 2.7.4.3)
Nucleosides and Nucleotides	Purines	Purine_conversions	Adenylosuccinate lyase (EC 4.3.2.2)
Nucleosides and Nucleotides	Purines	Purine_conversions	Adenylosuccinate synthetase (EC 6.3.4.4)
Nucleosides and Nucleotides	Purines	Purine_conversions	Deoxyadenosine kinase (EC 2.7.1.76)
Nucleosides and Nucleotides	Purines	Purine_conversions	Deoxyguanosine kinase (EC 2.7.1.113)
Nucleosides and Nucleotides	Purines	Purine_conversions	Deoxyguanosinetriphosphate triphosphohydrolase (EC 3.1.5.1)
Nucleosides and Nucleotides	Purines	Purine_conversions	GMP reductase
Nucleosides and Nucleotides	Purines	Purine_conversions	GMP reductase (EC 1.7.1.7)
Nucleosides and Nucleotides	Purines	Purine_conversions	GMP synthase [glutamine-hydrolyzing] (EC 6.3.5.2)
Nucleosides and Nucleotides	Purines	Purine_conversions	Guanine deaminase (EC 3.5.4.3)
Nucleosides and Nucleotides	Purines	Purine_conversions	Guanylate kinase (EC 2.7.4.8)
Nucleosides and Nucleotides	Purines	Purine_conversions	Hypoxanthine-guanine phosphoribosyltransferase (EC 2.4.2.8)
Nucleosides and Nucleotides	Purines	Purine_conversions	IMP dehydrogenase related 1 (EC 1.1.1.205)
Nucleosides and Nucleotides	Purines	Purine_conversions	IMP dehydrogenase related 2 (EC 1.7.1.7)
Nucleosides and Nucleotides	Purines	Purine_conversions	Inosine-5'-monophosphate dehydrogenase (EC 1.1.1.205)
Nucleosides and Nucleotides	Purines	Purine_conversions	Inosine-guanosine kinase (EC 2.7.1.73)
Nucleosides and Nucleotides	Purines	Purine_conversions	Inosine-uridine preferring nucleoside hydrolase (EC 3.2.2.1)
Nucleosides and Nucleotides	Purines	Purine_conversions	Nucleoside diphosphate kinase (EC 2.7.4.6)
Nucleosides and Nucleotides	Purines	Purine_conversions	Nucleotide pyrophosphatase (EC 3.6.1.9)
Nucleosides and Nucleotides	Purines	Purine_conversions	Polyphosphate kinase (EC 2.7.4.1)
Nucleosides and Nucleotides	Purines	Purine_conversions	Possible hypoxanthine oxidase XdhD (EC 1.-.-.-)
Nucleosides and Nucleotides	Purines	Purine_conversions	Purine nucleoside phosphorylase (EC 2.4.2.1)
Nucleosides and Nucleotides	Purines	Purine_conversions	Purine trans deoxyribosylase (Nucleoside deoxyribosyltransferase-I) (EC 2.4.2.6)
Nucleosides and Nucleotides	Purines	Purine_conversions	Xanthine oxidase (EC 1.17.3.2)
Nucleosides and Nucleotides	Purines	Purine_conversions	Xanthine phosphoribosyltransferase (EC 2.4.2.22)
Nucleosides and Nucleotides	Purines	Purine_conversions	Xanthine-guanine phosphoribosyltransferase (EC 2.4.2.22)
Nucleosides and Nucleotides	Purines	Purine_conversions	dATP pyrophosphohydrolase NudB (EC 3.6.1.-)
Nucleosides and Nucleotides	Purines	Purine_conversions	preQ1-regulated inosine-uridine nucleoside hydrolase (EC 3.2.2.1)
Nucleosides and Nucleotides	Purines	Purine_conversions	putative Adenosine kinase (EC 2.7.1.20)
Stress Response	Oxidative stress	Oxidative_stress	Alkyl hydroperoxide reductase subunit C-like protein
Stress Response	Oxidative stress	Oxidative_stress	Catalase (EC 1.11.1.6)
Stress Response	Oxidative stress	Oxidative_stress	DNA binding protein starved cells-like peroxide resistance protein
Stress Response	Oxidative stress	Oxidative_stress	Fe2+/Zn2+ uptake regulation proteins
Stress Response	Oxidative stress	Oxidative_stress	Ferric uptake regulation protein
Stress Response	Oxidative stress	Oxidative_stress	Ferric uptake regulation protein FUR
Stress Response	Oxidative stress	Oxidative_stress	Ferroxidase (EC 1.16.3.1)
Stress Response	Oxidative stress	Oxidative_stress	Fumarate and nitrate reduction regulatory protein
Stress Response	Oxidative stress	Oxidative_stress	Heme oxygenase HemO, associated with heme uptake
Stress Response	Oxidative stress	Oxidative_stress	Hydrogen peroxide-inducible genes activator
Stress Response	Oxidative stress	Oxidative_stress	Iron-binding ferritin-like antioxidant protein
Stress Response	Oxidative stress	Oxidative_stress	Iron-responsive regulator Irr
Stress Response	Oxidative stress	Oxidative_stress	Manganese superoxide dismutase (EC 1.15.1.1)
Stress Response	Oxidative stress	Oxidative_stress	Metallothionein
Stress Response	Oxidative stress	Oxidative_stress	Nitrite-sensitive transcriptional repressor NsrR
Stress Response	Oxidative stress	Oxidative_stress	NnrS protein involved in response to NO
Stress Response	Oxidative stress	Oxidative_stress	Non-specific DNA-binding protein Dps
Stress Response	Oxidative stress	Oxidative_stress	Organic hydroperoxide resistance protein
Stress Response	Oxidative stress	Oxidative_stress	Organic hydroperoxide resistance transcriptional regulator
Stress Response	Oxidative stress	Oxidative_stress	Paraquat-inducible protein A
Stress Response	Oxidative stress	Oxidative_stress	Paraquat-inducible protein B
Stress Response	Oxidative stress	Oxidative_stress	Peroxidase (EC 1.11.1.7)
Stress Response	Oxidative stress	Oxidative_stress	Peroxidase/catalase HPI (EC 1.11.1.6)
Stress Response	Oxidative stress	Oxidative_stress	Peroxide stress regulator
Stress Response	Oxidative stress	Oxidative_stress	Peroxide stress regulator PerR, FUR family
Stress Response	Oxidative stress	Oxidative_stress	Phytochrome, two-component sensor histidine kinase (EC 2.7.3.-)
Stress Response	Oxidative stress	Oxidative_stress	Probable peroxiredoxin (EC 1.11.1.15)
Stress Response	Oxidative stress	Oxidative_stress	Redox-sensitive transcriptional activator SoxR
Stress Response	Oxidative stress	Oxidative_stress	Redox-sensitive transcriptional regulator (AT-rich DNA-binding protein)
Stress Response	Oxidative stress	Oxidative_stress	Regulatory protein SoxS
Stress Response	Oxidative stress	Oxidative_stress	Rubrerythrin
Stress Response	Oxidative stress	Oxidative_stress	Superoxide dismutase (EC 1.15.1.1)
Stress Response	Oxidative stress	Oxidative_stress	Superoxide dismutase [Cu-Zn] precursor (EC 1.15.1.1)
Stress Response	Oxidative stress	Oxidative_stress	Superoxide dismutase [Fe] (EC 1.15.1.1)
Stress Response	Oxidative stress	Oxidative_stress	Superoxide dismutase [Mn/Fe] (EC 1.15.1.1)
Stress Response	Oxidative stress	Oxidative_stress	Superoxide dismutase [Mn] (EC 1.15.1.1)
Stress Response	Oxidative stress	Oxidative_stress	Superoxide reductase (EC 1.15.1.2)
Stress Response	Oxidative stress	Oxidative_stress	Thioredoxin peroxidase 1 (EC 1.6.4.-)
Stress Response	Oxidative stress	Oxidative_stress	Transcriptional regulator, Crp/Fnr family
Stress Response	Oxidative stress	Oxidative_stress	Transcriptional regulator, FUR family
Stress Response	Oxidative stress	Oxidative_stress	Zinc uptake regulation protein ZUR
Stress Response	Oxidative stress	Oxidative_stress	bacteriophytochrome heme oxygenase BphO
Stress Response	Oxidative stress	Oxidative_stress	superoxide dismutase [Fe-Zn] (EC 1.15.1.1)
Stress Response	Oxidative stress	Oxidative_stress	transcriptional regulator, Crp/Fnr family
Stress Response	Oxidative stress	Oxidative_stress	transcriptional regulator, Fur family
Carbohydrates	Monosaccharides	D-ribose_utilization	Ribokinase (EC 2.7.1.15)
Carbohydrates	Monosaccharides	D-ribose_utilization	Ribose ABC transport system, ATP-binding protein RbsA (TC 3.A.1.2.1)
Carbohydrates	Monosaccharides	D-ribose_utilization	Ribose ABC transport system, periplasmic ribose-binding protein RbsB (TC 3.A.1.2.1)
Carbohydrates	Monosaccharides	D-ribose_utilization	Ribose ABC transport system, permease protein RbsC (TC 3.A.1.2.1)
Carbohydrates	Monosaccharides	D-ribose_utilization	Ribose ABC transport system, high affinity permease RbsD (TC 3.A.1.2.1)
Carbohydrates	Monosaccharides	D-ribose_utilization	Ribose operon repressor
Carbohydrates	Monosaccharides	D-ribose_utilization	Putative ribose uptake protein RbsU, GRP transporter family (TC 2.A.7.5)
Carbohydrates	Monosaccharides	D-ribose_utilization	Ribose 5-phosphate isomerase A (EC 5.3.1.6)
Carbohydrates	Monosaccharides	D-ribose_utilization	Ribose 5-phosphate isomerase B (EC 5.3.1.6)
Carbohydrates	Monosaccharides	D-ribose_utilization	Predicted nucleoside ABC transporter, permease 1 component
Carbohydrates	Monosaccharides	D-ribose_utilization	Predicted nucleoside ABC transporter, permease 2 component
Carbohydrates	Monosaccharides	D-ribose_utilization	Predicted nucleoside ABC transporter, ATP-binding component
Carbohydrates	Monosaccharides	D-ribose_utilization	Predicted nucleoside ABC transporter, substrate-binding component
Carbohydrates	Monosaccharides	D-ribose_utilization	Ribose/xylose/arabinose/galactoside ABC-type transport systems, permease component 1
Carbohydrates	Monosaccharides	D-ribose_utilization	Ribose/xylose/arabinose/galactoside ABC-type transport systems, permease component 2
Carbohydrates	Monosaccharides	D-ribose_utilization	Ribose/xylose/arabinose/galactoside ABC-type transport systems, ATP-binding protein (EC 3.6.3.17)
Carbohydrates	Monosaccharides	D-ribose_utilization	Ribose/xylose/arabinose/galactoside ABC-type transport systems, periplasmic sugar binding protein
Carbohydrates	Monosaccharides	D-ribose_utilization	Predicted regulator of ribose utilization, LacI family
Carbohydrates	Sugar alcohols	Ribitol,_Xylitol,_Arabitol,_Mannitol_and_Sorbitol_utilization	Ribitol operon repressor
Carbohydrates	Sugar alcohols	Ribitol,_Xylitol,_Arabitol,_Mannitol_and_Sorbitol_utilization	Ribitol/Xylitol/Arabitol transporter, MFS superfamily
Carbohydrates	Sugar alcohols	Ribitol,_Xylitol,_Arabitol,_Mannitol_and_Sorbitol_utilization	Ribitol 2-dehydrogenase (EC 1.1.1.56)
Carbohydrates	Sugar alcohols	Ribitol,_Xylitol,_Arabitol,_Mannitol_and_Sorbitol_utilization	D-ribulokinase (EC 2.7.1.47)
Carbohydrates	Sugar alcohols	Ribitol,_Xylitol,_Arabitol,_Mannitol_and_Sorbitol_utilization	Multiple polyol-specific dehydrogenase (EC 1.1.1.-)
Carbohydrates	Sugar alcohols	Ribitol,_Xylitol,_Arabitol,_Mannitol_and_Sorbitol_utilization	Xylitol dehydrogenase (EC 1.1.1.9)
Carbohydrates	Sugar alcohols	Ribitol,_Xylitol,_Arabitol,_Mannitol_and_Sorbitol_utilization	D-arabinitol transporter
Carbohydrates	Sugar alcohols	Ribitol,_Xylitol,_Arabitol,_Mannitol_and_Sorbitol_utilization	D-arabinitol 4-dehydrogenase (EC 1.1.1.11)
Carbohydrates	Sugar alcohols	Ribitol,_Xylitol,_Arabitol,_Mannitol_and_Sorbitol_utilization	Various polyols ABC transporter, periplasmic substrate-binding protein
Carbohydrates	Sugar alcohols	Ribitol,_Xylitol,_Arabitol,_Mannitol_and_Sorbitol_utilization	Various polyols ABC transporter, permease component 1
Carbohydrates	Sugar alcohols	Ribitol,_Xylitol,_Arabitol,_Mannitol_and_Sorbitol_utilization	Various polyols ABC transporter, permease component 2
Carbohydrates	Sugar alcohols	Ribitol,_Xylitol,_Arabitol,_Mannitol_and_Sorbitol_utilization	Various polyols ABC transporter, ATP-binding component
Carbohydrates	Sugar alcohols	Ribitol,_Xylitol,_Arabitol,_Mannitol_and_Sorbitol_utilization	Xylulose kinase (EC 2.7.1.17)
Carbohydrates	Sugar alcohols	Ribitol,_Xylitol,_Arabitol,_Mannitol_and_Sorbitol_utilization	Fructokinase (EC 2.7.1.4)
Carbohydrates	Sugar alcohols	Ribitol,_Xylitol,_Arabitol,_Mannitol_and_Sorbitol_utilization	Sorbitol dehydrogenase (EC 1.1.1.14)
Carbohydrates	Sugar alcohols	Ribitol,_Xylitol,_Arabitol,_Mannitol_and_Sorbitol_utilization	Glucitol/sorbitol-specific transport protein GutA
Carbohydrates	Sugar alcohols	Ribitol,_Xylitol,_Arabitol,_Mannitol_and_Sorbitol_utilization	Sorbitol operon transcription regulator
Carbohydrates	Sugar alcohols	Ribitol,_Xylitol,_Arabitol,_Mannitol_and_Sorbitol_utilization	Transcriptional regulator of various polyols utilization, AraC family
Carbohydrates	Sugar alcohols	Ribitol,_Xylitol,_Arabitol,_Mannitol_and_Sorbitol_utilization	6-phosphofructokinase (EC 2.7.1.11), PF08013 family
Carbohydrates	Sugar alcohols	Ribitol,_Xylitol,_Arabitol,_Mannitol_and_Sorbitol_utilization	Transcriptional regulator of xylitol utilization, LacI family
Carbohydrates	Sugar alcohols	Ribitol,_Xylitol,_Arabitol,_Mannitol_and_Sorbitol_utilization	Xylitol ABC transporter, periplasmic substrate-binding protein
Carbohydrates	Sugar alcohols	Ribitol,_Xylitol,_Arabitol,_Mannitol_and_Sorbitol_utilization	Xylitol ABC transporter, permease component
Carbohydrates	Sugar alcohols	Ribitol,_Xylitol,_Arabitol,_Mannitol_and_Sorbitol_utilization	Xylitol ABC transporter, ATP-binding component
Carbohydrates	Sugar alcohols	Ribitol,_Xylitol,_Arabitol,_Mannitol_and_Sorbitol_utilization	Predicted mannitol permease
Carbohydrates	Sugar alcohols	Ribitol,_Xylitol,_Arabitol,_Mannitol_and_Sorbitol_utilization	Transcriptional regulator of mannitol utilization, DeoR family protein
Carbohydrates	Sugar alcohols	Ribitol,_Xylitol,_Arabitol,_Mannitol_and_Sorbitol_utilization	Hydrolase in polyol utilization gene cluster, haloacid dehalogenase-like family
Carbohydrates	Sugar alcohols	Ribitol,_Xylitol,_Arabitol,_Mannitol_and_Sorbitol_utilization	Ribulose-phosphate 3-epimerase (EC 5.1.3.1)
Carbohydrates	Sugar alcohols	Ribitol,_Xylitol,_Arabitol,_Mannitol_and_Sorbitol_utilization	Oxidoreductase, short chain dehydrogenase/reductase family
Carbohydrates	Sugar alcohols	Ribitol,_Xylitol,_Arabitol,_Mannitol_and_Sorbitol_utilization	Thermostable mannitol dehydrogenase
Respiration	Electron donating reactions	Respiratory_dehydrogenases_1	Aerobic glycerol-3-phosphate dehydrogenase (EC 1.1.5.3)
Respiration	Electron donating reactions	Respiratory_dehydrogenases_1	Anaerobic glycerol-3-phosphate dehydrogenase subunit A (EC 1.1.5.3)
Respiration	Electron donating reactions	Respiratory_dehydrogenases_1	Anaerobic glycerol-3-phosphate dehydrogenase subunit B (EC 1.1.5.3)
Respiration	Electron donating reactions	Respiratory_dehydrogenases_1	Anaerobic glycerol-3-phosphate dehydrogenase subunit C (EC 1.1.5.3)
Respiration	Electron donating reactions	Respiratory_dehydrogenases_1	D-Lactate dehydrogenase (EC 1.1.2.5)
Respiration	Electron donating reactions	Respiratory_dehydrogenases_1	D-amino acid dehydrogenase (EC 1.4.99.1) family protein in hydroxy-L-proline catabolic cluster
Respiration	Electron donating reactions	Respiratory_dehydrogenases_1	D-amino acid dehydrogenase large subunit (EC 1.4.99.1)
Respiration	Electron donating reactions	Respiratory_dehydrogenases_1	D-amino acid dehydrogenase small subunit (EC 1.4.99.1)
Respiration	Electron donating reactions	Respiratory_dehydrogenases_1	Glucose dehydrogenase, PQQ-dependent (EC 1.1.5.2)
Respiration	Electron donating reactions	Respiratory_dehydrogenases_1	Glucose-methanol-choline (GMC) oxidoreductase:NAD binding site
Respiration	Electron donating reactions	Respiratory_dehydrogenases_1	Glycerol dehydrogenase (EC 1.1.1.6)
Respiration	Electron donating reactions	Respiratory_dehydrogenases_1	Glycerol-1-phosphate dehydrogenase [NAD(P)] (EC 1.1.1.261)
Respiration	Electron donating reactions	Respiratory_dehydrogenases_1	Glycerol-3-phosphate dehydrogenase (EC 1.1.5.3)
Respiration	Electron donating reactions	Respiratory_dehydrogenases_1	L-lactate dehydrogenase (EC 1.1.2.3)
Respiration	Electron donating reactions	Respiratory_dehydrogenases_1	Methanol dehydrogenase large subunit protein (EC 1.1.99.8)
Respiration	Electron donating reactions	Respiratory_dehydrogenases_1	Methylamine dehydrogenase heavy chain precursor (EC 1.4.99.3)
Respiration	Electron donating reactions	Respiratory_dehydrogenases_1	Methylamine dehydrogenase light chain precursor (EC 1.4.99.3)
Respiration	Electron donating reactions	Respiratory_dehydrogenases_1	NADH dehydrogenase (EC 1.6.99.3)
Respiration	Electron donating reactions	Respiratory_dehydrogenases_1	Proline dehydrogenase (EC 1.5.99.8) (Proline oxidase)
Respiration	Electron donating reactions	Respiratory_dehydrogenases_1	Sn-glycerol-3-phosphate dehydrogenase (Aerobic) (Aerobic glycerol-3-phosphate dehydrogenase)(EC 1.1.99.5)
Respiration	Electron donating reactions	Respiratory_dehydrogenases_1	putative Fe-S, FMN containing oxidoreductase
Respiration	Electron donating reactions	Respiratory_dehydrogenases_1	quinoprotein alcohol dehydrogenase
Protein Metabolism	Protein degradation	Proteolysis_in_bacteria,_ATP-dependent	ATP-dependent Clp protease proteolytic subunit (EC 3.4.21.92)
Protein Metabolism	Protein degradation	Proteolysis_in_bacteria,_ATP-dependent	ATP-dependent Clp protease ATP-binding subunit ClpX
Protein Metabolism	Protein degradation	Proteolysis_in_bacteria,_ATP-dependent	ATP-dependent Clp protease adaptor protein ClpS
Protein Metabolism	Protein degradation	Proteolysis_in_bacteria,_ATP-dependent	ATP-dependent Clp protease ATP-binding subunit ClpA
Protein Metabolism	Protein degradation	Proteolysis_in_bacteria,_ATP-dependent	ATP-dependent Clp protease, ATP-binding subunit ClpC
Protein Metabolism	Protein degradation	Proteolysis_in_bacteria,_ATP-dependent	ATP-dependent hsl protease ATP-binding subunit HslU
Protein Metabolism	Protein degradation	Proteolysis_in_bacteria,_ATP-dependent	ATP-dependent protease HslV (EC 3.4.25.-)
Protein Metabolism	Protein degradation	Proteolysis_in_bacteria,_ATP-dependent	ClpB protein
Protein Metabolism	Protein degradation	Proteolysis_in_bacteria,_ATP-dependent	Nucleotide excision repair protein, with UvrB/UvrC motif
Protein Metabolism	Protein degradation	Proteolysis_in_bacteria,_ATP-dependent	ATP-dependent protease La (EC 3.4.21.53)
Protein Metabolism	Protein degradation	Proteolysis_in_bacteria,_ATP-dependent	ATP-dependent protease La (EC 3.4.21.53) Type I
Protein Metabolism	Protein degradation	Proteolysis_in_bacteria,_ATP-dependent	ATP-dependent protease La (EC 3.4.21.53) Type II
Protein Metabolism	Protein degradation	Proteolysis_in_bacteria,_ATP-dependent	ATP-dependent protease domain protein (EC 3.4.21.-)
Protein Metabolism	Protein degradation	Proteolysis_in_bacteria,_ATP-dependent	ClpXP protease specificity-enhancing factor
Protein Metabolism	Protein degradation	Proteolysis_in_bacteria,_ATP-dependent	Outer membrane stress sensor protease DegS
Protein Metabolism	Protein degradation	Proteolysis_in_bacteria,_ATP-dependent	Outer membrane stress sensor protease DegQ, serine protease
Protein Metabolism	Protein degradation	Proteolysis_in_bacteria,_ATP-dependent	ATPase, AFG1 family
Regulation and Cell signaling		cAMP_signaling_in_bacteria	3',5'-cyclic-nucleotide phosphodiesterase (EC 3.1.4.17)
Regulation and Cell signaling		cAMP_signaling_in_bacteria	ATP-dependent Clp protease proteolytic subunit (EC 3.4.21.92)
Regulation and Cell signaling		cAMP_signaling_in_bacteria	Adenine phosphoribosyltransferase (EC 2.4.2.7)
Regulation and Cell signaling		cAMP_signaling_in_bacteria	Adenylate cyclase (EC 4.6.1.1)
Regulation and Cell signaling		cAMP_signaling_in_bacteria	Adenylate/guanylate cyclase (EC 4.6.1.2)
Regulation and Cell signaling		cAMP_signaling_in_bacteria	CAMP phosphodiesterases class-II:Metallo-beta-lactamase superfamily
Regulation and Cell signaling		cAMP_signaling_in_bacteria	Cyclic AMP receptor protein
Regulation and Cell signaling		cAMP_signaling_in_bacteria	ElaA protein
Regulation and Cell signaling		cAMP_signaling_in_bacteria	Heme-regulated cyclic AMP phosphodiesterase (EC 3.1.4.-)
Regulation and Cell signaling		cAMP_signaling_in_bacteria	Hydrolase, alpha/beta fold family functionally coupled to Phosphoribulokinase
Regulation and Cell signaling		cAMP_signaling_in_bacteria	Predicted signal-transduction protein containing cAMP-binding and CBS domains
Regulation and Cell signaling		cAMP_signaling_in_bacteria	Prophage Clp protease-like protein
Regulation and Cell signaling		cAMP_signaling_in_bacteria	Purine cyclase-related protein
Regulation and Cell signaling		cAMP_signaling_in_bacteria	Putative Heme-regulated two-component response regulator
Regulation and Cell signaling		cAMP_signaling_in_bacteria	Putative hemin-binding lipoprotein
Regulation and Cell signaling		cAMP_signaling_in_bacteria	Putative insecticidal toxin complex
Regulation and Cell signaling		cAMP_signaling_in_bacteria	adenylate cyclase ExoY
Regulation and Cell signaling		cAMP_signaling_in_bacteria	anthrax toxin moiety, protective antigen, pagA formerly pag, plasmid pXO1, B. anthracis (M22589, P13423)
Regulation and Cell signaling		cAMP_signaling_in_bacteria	bifunctional hemolysin-adenylate cyclase precursor
Regulation and Cell signaling		cAMP_signaling_in_bacteria	cAMP-binding proteins - catabolite gene activator and regulatory subunit of cAMP-dependent protein kinases
Regulation and Cell signaling		cAMP_signaling_in_bacteria	cAMP-dependent Kef-type K+ transport system
Regulation and Cell signaling		cAMP_signaling_in_bacteria	calmodulin sensitive adenylate cyclase, edema factor, cya, plasmid pXO1, B. anthracis (M23179, M24074)
Regulation and Cell signaling		cAMP_signaling_in_bacteria	cyclolysin secretion ATP-binding protein
Regulation and Cell signaling		cAMP_signaling_in_bacteria	cyclolysin secretion protein
Regulation and Cell signaling		cAMP_signaling_in_bacteria	cyclolysin-activating lysine-acyltransferase
Regulation and Cell signaling		cAMP_signaling_in_bacteria	trans-acting positive regulator (Atx A)
Regulation and Cell signaling		cAMP_signaling_in_bacteria	transcriptional activator AtxA, (pXO1-119)
Cell Wall and Capsule	Capsular and extracellular polysacchrides	Xanthan_Exopolysaccharide_Biosynthesis_and_Export	Xanthan biosynthesis glycosyltransferase GumD
Cell Wall and Capsule	Capsular and extracellular polysacchrides	Xanthan_Exopolysaccharide_Biosynthesis_and_Export	Xanthan biosynthesis glycosyltransferase GumM
Cell Wall and Capsule	Capsular and extracellular polysacchrides	Xanthan_Exopolysaccharide_Biosynthesis_and_Export	Xanthan biosynthesis glycosyltransferase GumH
Cell Wall and Capsule	Capsular and extracellular polysacchrides	Xanthan_Exopolysaccharide_Biosynthesis_and_Export	Xanthan biosynthesis glucuronosyltransferase GumK
Cell Wall and Capsule	Capsular and extracellular polysacchrides	Xanthan_Exopolysaccharide_Biosynthesis_and_Export	Xanthan biosynthesis glycosyltransferase GumI
Cell Wall and Capsule	Capsular and extracellular polysacchrides	Xanthan_Exopolysaccharide_Biosynthesis_and_Export	Xanthan biosynthesis pyruvyltransferase GumL
Cell Wall and Capsule	Capsular and extracellular polysacchrides	Xanthan_Exopolysaccharide_Biosynthesis_and_Export	Xanthan biosynthesis acetyltransferase GumF
Cell Wall and Capsule	Capsular and extracellular polysacchrides	Xanthan_Exopolysaccharide_Biosynthesis_and_Export	Outer membrane protein GumB, involved in the export of xanthan
Cell Wall and Capsule	Capsular and extracellular polysacchrides	Xanthan_Exopolysaccharide_Biosynthesis_and_Export	Xanthan biosynthesis exopolysaccharide polymerase GumE
Cell Wall and Capsule	Capsular and extracellular polysacchrides	Xanthan_Exopolysaccharide_Biosynthesis_and_Export	Xanthan biosynthesis chain length determinant protein GumC
Cell Wall and Capsule	Capsular and extracellular polysacchrides	Xanthan_Exopolysaccharide_Biosynthesis_and_Export	Xanthan biosynthesis acetyltransferase GumG
Cell Wall and Capsule	Capsular and extracellular polysacchrides	Xanthan_Exopolysaccharide_Biosynthesis_and_Export	Xanthan biosynthesis oligosaccharidyl-lipid flippase GumJ
Miscellaneous		Muconate_lactonizing_enzyme_family	N-succinyl arginine/lysine racemase
Miscellaneous		Muconate_lactonizing_enzyme_family	O-succinylbenzoate-CoA synthase (EC 4.2.1.-)
Miscellaneous		Muconate_lactonizing_enzyme_family	N-acylamino acid racemase
Miscellaneous		Muconate_lactonizing_enzyme_family	Muconate cycloisomerase (EC 5.5.1.1)
Miscellaneous		Muconate_lactonizing_enzyme_family	L-alanine-DL-glutamate epimerase
Photosynthesis	Electron transport and photophosphorylation	Photosystem_I-type_photosynthetic_reaction_center	Photosystem P840 reaction center large subunit PscA
Photosynthesis	Electron transport and photophosphorylation	Photosystem_I-type_photosynthetic_reaction_center	Photosystem P840 reaction center iron-sulfur subunit PscB
Photosynthesis	Electron transport and photophosphorylation	Photosystem_I-type_photosynthetic_reaction_center	Photosystem P840 reaction center subunit PscC, cytochrome c-551
Photosynthesis	Electron transport and photophosphorylation	Photosystem_I-type_photosynthetic_reaction_center	Photosystem P840 reaction center subunit PscD
RNA Metabolism	RNA processing and modification	RNA_3'-terminal_phosphate_cyclase	RNA 3'-terminal phosphate cyclase (EC 6.5.1.4)
RNA Metabolism	RNA processing and modification	RNA_3'-terminal_phosphate_cyclase	Protein RtcB
RNA Metabolism	RNA processing and modification	RNA_3'-terminal_phosphate_cyclase	Protein with similarity to RtcB
RNA Metabolism	RNA processing and modification	RNA_3'-terminal_phosphate_cyclase	Transcriptional regulatory protein RtcR
Cell Wall and Capsule	Capsular and extracellular polysacchrides	dTDP-rhamnose_synthesis	Glucose-1-phosphate thymidylyltransferase (EC 2.7.7.24)
Cell Wall and Capsule	Capsular and extracellular polysacchrides	dTDP-rhamnose_synthesis	dTDP-glucose 4,6-dehydratase (EC 4.2.1.46)
Cell Wall and Capsule	Capsular and extracellular polysacchrides	dTDP-rhamnose_synthesis	dTDP-4-dehydrorhamnose 3,5-epimerase (EC 5.1.3.13)
Cell Wall and Capsule	Capsular and extracellular polysacchrides	dTDP-rhamnose_synthesis	dTDP-4-dehydrorhamnose reductase (EC 1.1.1.133)
Cell Wall and Capsule	Capsular and extracellular polysacchrides	dTDP-rhamnose_synthesis	dTDP-Rha:A-D-GlcNAc-diphosphoryl polyprenol, A-3-L-rhamnosyl transferase WbbL
Cell Wall and Capsule	Capsular and extracellular polysacchrides	dTDP-rhamnose_synthesis	dTDP-rhamnosyl transferase RfbF (EC 2.-.-.-)
Cell Wall and Capsule	Capsular and extracellular polysacchrides	dTDP-rhamnose_synthesis	Glucose-1-phosphate cytidylyltransferase (EC 2.7.7.33)
Metabolism of Aromatic Compounds	Peripheral pathways for catabolism of aromatic compounds	Toluene_degradation	Toluate 1,2-dioxygenase alpha subunit
Metabolism of Aromatic Compounds	Peripheral pathways for catabolism of aromatic compounds	Toluene_degradation	Toluate 1,2-dioxygenase beta subunit
Metabolism of Aromatic Compounds	Peripheral pathways for catabolism of aromatic compounds	Toluene_degradation	Toluate 1,2-dioxygenase electron transfer component
Metabolism of Aromatic Compounds	Peripheral pathways for catabolism of aromatic compounds	Toluene_degradation	Toluene-4-monooxygenase, subunit TmoD
Metabolism of Aromatic Compounds	Peripheral pathways for catabolism of aromatic compounds	Toluene_degradation	toluenesulfonate zinc-independent alcohol dehydrogenase
Clustering-based subsystems		Bacterial_RNA-metabolizing_Zn-dependent_hydrolases	Cell division protein FtsK
Clustering-based subsystems		Bacterial_RNA-metabolizing_Zn-dependent_hydrolases	Cytochrome d ubiquinol oxidase subunit II (EC 1.10.3.-)
Clustering-based subsystems		Bacterial_RNA-metabolizing_Zn-dependent_hydrolases	Ferric uptake regulation protein FUR
Clustering-based subsystems		Bacterial_RNA-metabolizing_Zn-dependent_hydrolases	Hydrolase (HAD superfamily) in cluster with DUF1447
Clustering-based subsystems		Bacterial_RNA-metabolizing_Zn-dependent_hydrolases	Inactive homolog of metal-dependent proteases, putative molecular chaperone
Clustering-based subsystems		Bacterial_RNA-metabolizing_Zn-dependent_hydrolases	Metallo-beta-lactamase family protein, RNA-specific
Clustering-based subsystems		Bacterial_RNA-metabolizing_Zn-dependent_hydrolases	Peptide deformylase (EC 3.5.1.88)
Clustering-based subsystems		Bacterial_RNA-metabolizing_Zn-dependent_hydrolases	Polyribonucleotide nucleotidyltransferase (EC 2.7.7.8)
Clustering-based subsystems		Bacterial_RNA-metabolizing_Zn-dependent_hydrolases	Protein of unknown function DUF1447
Clustering-based subsystems		Bacterial_RNA-metabolizing_Zn-dependent_hydrolases	Ribosomal-protein-S18p-alanine acetyltransferase (EC 2.3.1.-)
Clustering-based subsystems		Bacterial_RNA-metabolizing_Zn-dependent_hydrolases	Transcriptional regulator in cluster with Zn-dependent hydrolase
Clustering-based subsystems		Bacterial_RNA-metabolizing_Zn-dependent_hydrolases	Trk system potassium uptake protein TrkA
Clustering-based subsystems		Bacterial_RNA-metabolizing_Zn-dependent_hydrolases	YgjD/Kae1/Qri7 family, required for threonylcarbamoyladenosine (t(6)A) formation in tRNA
Clustering-based subsystems		Bacterial_RNA-metabolizing_Zn-dependent_hydrolases	Zn-dependent hydrolase, RNA-metabolising
Clustering-based subsystems		Bacterial_RNA-metabolizing_Zn-dependent_hydrolases	Zn-dependent hydrolase, RNA-metabolising, CPSF 100 kDa analog
Clustering-based subsystems		Bacterial_RNA-metabolizing_Zn-dependent_hydrolases	Zn-dependent hydrolase, RNA-metabolising, CPSF 73 kDa analog
Clustering-based subsystems		Bacterial_RNA-metabolizing_Zn-dependent_hydrolases	cytochrome d ubiquinol oxidase, subunit II-related protein
Phosphorus Metabolism		Phosphonate_metabolism	Phosphonate uptake and metabolism regulator, LysR-family
Phosphorus Metabolism		Phosphonate_metabolism	2-aminoethylphosphonate uptake and metabolism regulator
Phosphorus Metabolism		Phosphonate_metabolism	2-aminoethylphosphonate ABC transporter periplasmic binding component (TC 3.A.1.9.1)
Phosphorus Metabolism		Phosphonate_metabolism	2-aminoethylphosphonate ABC transporter ATP-binding protein (TC 3.A.1.9.1)
Phosphorus Metabolism		Phosphonate_metabolism	2-aminoethylphosphonate ABC transporter permease protein I (TC 3.A.1.9.1)
Phosphorus Metabolism		Phosphonate_metabolism	2-aminoethylphosphonate ABC transporter permease protein II (TC 3.A.1.9.1)
Phosphorus Metabolism		Phosphonate_metabolism	2-aminoethylphosphonate:pyruvate aminotransferase (EC 2.6.1.37)
Phosphorus Metabolism		Phosphonate_metabolism	Phosphonoacetaldehyde hydrolase (EC 3.11.1.1)
Phosphorus Metabolism		Phosphonate_metabolism	Phosphonoacetate hydrolase (EC 3.11.1.2)
Carbohydrates	Di- and oligosaccharides	Melibiose_Utilization	Melibiose operon regulatory protein
Carbohydrates	Di- and oligosaccharides	Melibiose_Utilization	Alpha-galactosidase (EC 3.2.1.22)
Carbohydrates	Di- and oligosaccharides	Melibiose_Utilization	Melibiose carrier protein, Na+/melibiose symporter
Phages, Prophages, Transposable elements	Bacteriophage structural proteins	Phage_capsid_proteins	Phage capsid protein
Phages, Prophages, Transposable elements	Bacteriophage structural proteins	Phage_capsid_proteins	Phage major capsid protein
Phages, Prophages, Transposable elements	Bacteriophage structural proteins	Phage_capsid_proteins	Phage minor capsid protein
Phages, Prophages, Transposable elements	Bacteriophage structural proteins	Phage_capsid_proteins	Phage capsid vertex protein
Phages, Prophages, Transposable elements	Bacteriophage structural proteins	Phage_capsid_proteins	Phage capsid vertex
Phages, Prophages, Transposable elements	Bacteriophage structural proteins	Phage_capsid_proteins	Phage capsid vertex assembly chaperone
Phages, Prophages, Transposable elements	Bacteriophage structural proteins	Phage_capsid_proteins	Phage capsid assembly
Phages, Prophages, Transposable elements	Bacteriophage structural proteins	Phage_capsid_proteins	Phage capsid assembly protein
Phages, Prophages, Transposable elements	Bacteriophage structural proteins	Phage_capsid_proteins	Phage head-to-tail joining protein
Phages, Prophages, Transposable elements	Bacteriophage structural proteins	Phage_capsid_proteins	Phage capsid and scaffold
Phages, Prophages, Transposable elements	Bacteriophage structural proteins	Phage_capsid_proteins	Phage capsid scaffolding protein
Phages, Prophages, Transposable elements	Bacteriophage structural proteins	Phage_capsid_proteins	Capsid scaffolding protein
Phages, Prophages, Transposable elements	Bacteriophage structural proteins	Phage_capsid_proteins	Phage head completion protein (GPL)
Phages, Prophages, Transposable elements	Bacteriophage structural proteins	Phage_capsid_proteins	Phage head completion protein
Phages, Prophages, Transposable elements	Bacteriophage structural proteins	Phage_capsid_proteins	Major capsid protein
Phages, Prophages, Transposable elements	Bacteriophage structural proteins	Phage_capsid_proteins	Minor capsid protein
Phages, Prophages, Transposable elements	Bacteriophage structural proteins	Phage_capsid_proteins	Prohead core scaffold protein and protease
Phages, Prophages, Transposable elements	Bacteriophage structural proteins	Phage_capsid_proteins	Phage prohead core protein
Respiration		Biogenesis_of_c-type_cytochromes	ABC transporter involved in cytochrome c biogenesis, ATPase component CcmA
Respiration		Biogenesis_of_c-type_cytochromes	ABC transporter involved in cytochrome c biogenesis, CcmB subunit
Respiration		Biogenesis_of_c-type_cytochromes	Ccs1/ResB-related putative cytochrome C-type biogenesis protein
Respiration		Biogenesis_of_c-type_cytochromes	Cytochrome c heme lyase subunit CcmF
Respiration		Biogenesis_of_c-type_cytochromes	Cytochrome c heme lyase subunit CcmH
Respiration		Biogenesis_of_c-type_cytochromes	Cytochrome c heme lyase subunit CcmL
Respiration		Biogenesis_of_c-type_cytochromes	Cytochrome c-type biogenesis protein CcdA (DsbD analog)
Respiration		Biogenesis_of_c-type_cytochromes	Cytochrome c-type biogenesis protein CcmC, putative heme lyase for CcmE
Respiration		Biogenesis_of_c-type_cytochromes	Cytochrome c-type biogenesis protein CcmD, interacts with CcmCE
Respiration		Biogenesis_of_c-type_cytochromes	Cytochrome c-type biogenesis protein CcmE, heme chaperone
Respiration		Biogenesis_of_c-type_cytochromes	Cytochrome c-type biogenesis protein CcmG/DsbE, thiol:disulfide oxidoreductase
Respiration		Biogenesis_of_c-type_cytochromes	Cytochrome c-type biogenesis protein Ccs1/ResB
Respiration		Biogenesis_of_c-type_cytochromes	Cytochrome c-type biogenesis protein CcsA/ResC
Respiration		Biogenesis_of_c-type_cytochromes	Cytochrome c-type biogenesis protein DsbD, protein-disulfide reductase (EC 1.8.1.8)
Respiration		Biogenesis_of_c-type_cytochromes	Cytochrome c-type biogenesis protein ResA
Respiration		Biogenesis_of_c-type_cytochromes	Cytochrome c-type biogenesis protein, archaeal, distantly related to heme lyase subunit CcmF
Respiration		Biogenesis_of_c-type_cytochromes	Hypothetical distantly related to thiol:disulfide interchange protein DsbA
Respiration		Biogenesis_of_c-type_cytochromes	Hypothetical protein associated with short form of CcmH
Respiration		Biogenesis_of_c-type_cytochromes	Hypothetical protein distantly related to cytochrome C-type biogenesis protein CcdA
Respiration		Biogenesis_of_c-type_cytochromes	Hypothetical protein distantly related to putative heme lyase CcmC
Respiration		Biogenesis_of_c-type_cytochromes	Periplasmic thiol:disulfide interchange protein DsbA
Respiration		Biogenesis_of_c-type_cytochromes	Periplasmic thiol:disulfide oxidoreductase DsbB, required for DsbA reoxidation
Respiration		Biogenesis_of_c-type_cytochromes	Predicted transporter accosiated with cytochrome c biogenesis
Respiration		Biogenesis_of_c-type_cytochromes	Putative ATP-binding component of ABC transporter involved in cytochrome c biogenesis
Respiration		Biogenesis_of_c-type_cytochromes	Putative cytochrome C-type biogenesis protein
Respiration		Biogenesis_of_c-type_cytochromes	Putative cytochrome c biogenesis factor, archaeal
Respiration		Biogenesis_of_c-type_cytochromes	Putative cytochrome c-type biogenesis protein related to CcmF
Respiration		Biogenesis_of_c-type_cytochromes	Putative thiol:disulfide oxidoreductase involved in cytochrome C-type biogenesis
Respiration		Biogenesis_of_c-type_cytochromes	Similar to cytochrome c-type biogenesis protein CcsA/ResC
Respiration		Biogenesis_of_c-type_cytochromes	Thiol:disulfide oxidoreductase TlpA
Respiration		Biogenesis_of_c-type_cytochromes	Thiol:disulfide oxidoreductase related to ResA
Respiration		Reductive_Dechlorination	Tetrachloroethene reductive dehalogenase PceA (EC 1.97.1.8)
Respiration		Reductive_Dechlorination	Tetrachloroethene reductive dehalogenase PceA membrane-bound subunit
Respiration		Reductive_Dechlorination	Tetrachloroethene reductive dehalogenase TceA
Respiration		Reductive_Dechlorination	Tetrachloroethene reductive dehalogenase TceA membrane-bound subunit
Respiration		Reductive_Dechlorination	membrane docking protein
Secondary Metabolism	Biosynthesis of phenylpropanoids	Biflavanoid_biosynthesis	Flavanone-3-hydroxylase (EC 1.14.13.21)
Secondary Metabolism	Biosynthesis of phenylpropanoids	Biflavanoid_biosynthesis	Flavanone-3-hydroxylase (EC 1.14.11.9)
Secondary Metabolism	Biosynthesis of phenylpropanoids	Biflavanoid_biosynthesis	Flavanone-3-hydroxylase (EC 1.14.13.-)
Secondary Metabolism	Biosynthesis of phenylpropanoids	Biflavanoid_biosynthesis	Flavanone 4-reductase (EC 1.1.1.234)
Secondary Metabolism	Biosynthesis of phenylpropanoids	Biflavanoid_biosynthesis	Oxidoreductase (EC 1.3.-.-)
Secondary Metabolism	Biosynthesis of phenylpropanoids	Biflavanoid_biosynthesis	Flavone 7-O-beta-glucosyltransferase (EC 2.4.1.81)
Secondary Metabolism	Biosynthesis of phenylpropanoids	Biflavanoid_biosynthesis	Luteolin O-methyltransferase (EC 2.1.1.42)
Secondary Metabolism	Biosynthesis of phenylpropanoids	Biflavanoid_biosynthesis	Dihydroflavonol-4-reductase (EC 1.1.1.219)
Secondary Metabolism	Biosynthesis of phenylpropanoids	Biflavanoid_biosynthesis	Quercetin 3-O-methyltransferase 1 (EC 2.1.1.76)
Dormancy and Sporulation		Spore_germination	Protein GerPA, required for proper assembly of spore coat, mutations lead to super-dormant spore
Dormancy and Sporulation		Spore_germination	Protein GerPB, required for proper assembly of spore coat, mutations lead to super-dormant spore
Dormancy and Sporulation		Spore_germination	Protein GerPC, required for proper assembly of spore coat, mutations lead to super-dormant spore
Dormancy and Sporulation		Spore_germination	Protein GerPD, required for proper assembly of spore coat, mutations lead to super-dormant spore
Dormancy and Sporulation		Spore_germination	Protein GerPE, required for proper assembly of spore coat, mutations lead to super-dormant spore
Dormancy and Sporulation		Spore_germination	Protein GerPF, required for proper assembly of spore coat, mutations lead to super-dormant spore
Dormancy and Sporulation		Spore_germination	Similar to proteins GerPF and GerPA
Dormancy and Sporulation		Spore_germination	Spo0E-like putative sporulation regulatory protein in grePA-PF operon
Dormancy and Sporulation		Spore_germination	Spore germination protein GerLA
Dormancy and Sporulation		Spore_germination	Spore germination protein GerLB
Dormancy and Sporulation		Spore_germination	Spore germination protein GerLC
Dormancy and Sporulation		Spore_germination	Spore germination protein GerAA, germination response to L-alanine and related amino acids (earliest stage)
Dormancy and Sporulation		Spore_germination	Spore germination protein GerAB, germination response to L-alanine and related amino acids (earliest stage)
Dormancy and Sporulation		Spore_germination	Spore germination protein GerAC, germination response to L-alanine and related amino acids (earliest stage)
Dormancy and Sporulation		Spore_germination	Spore germination protein GerBA, germination response to combination of glucose, fructose, L-asparagine, and K+ (earliest stage)
Dormancy and Sporulation		Spore_germination	Spore germination protein GerBB, germination response to combination of glucose, fructose, L-asparagine, and K+ (earliest stage)
Dormancy and Sporulation		Spore_germination	Spore germination protein GerBC, germination response to combination of glucose, fructose, L-asparagine, and K+ (earliest stage)
Dormancy and Sporulation		Spore_germination	Uncharacterized spore germination protein YndD
Dormancy and Sporulation		Spore_germination	Uncharacterized spore germination protein YndE
Dormancy and Sporulation		Spore_germination	Uncharacterized spore germination protein YndF
Dormancy and Sporulation		Spore_germination	Spore germination protein GerN (inosine-dependent germination), Na+/H+ antiporter
Dormancy and Sporulation		Spore_germination	Spore germination protein GerXA (on pXO1)
Dormancy and Sporulation		Spore_germination	Spore germination protein GerXB (on pXO1)
Dormancy and Sporulation		Spore_germination	Spore germination protein GerXC (on pXO1)
Dormancy and Sporulation		Spore_germination	Putative spore germination protein, GerB family
Dormancy and Sporulation		Spore_germination	Spore germination protein GerSA
Dormancy and Sporulation		Spore_germination	Spore germination protein GerSB
Dormancy and Sporulation		Spore_germination	Spore germination protein GerSC
Dormancy and Sporulation		Spore_germination	Spore germination protein GerKA
Dormancy and Sporulation		Spore_germination	Spore germination protein GerKB
Dormancy and Sporulation		Spore_germination	Spore germination protein GerKC
Dormancy and Sporulation		Spore_germination	Spore germination protein GerYA
Dormancy and Sporulation		Spore_germination	Spore germination protein GerYB
Dormancy and Sporulation		Spore_germination	Spore germination protein GerYC
Dormancy and Sporulation		Spore_germination	Spore germination protein GerHA/GerIA
Dormancy and Sporulation		Spore_germination	Spore germination protein GerHB/GerIB
Dormancy and Sporulation		Spore_germination	Spore germination protein GerHC/GerIC
Dormancy and Sporulation		Spore_germination	Spore germination protein GerQA
Dormancy and Sporulation		Spore_germination	Spore germination protein GerQB
Dormancy and Sporulation		Spore_germination	Spore germination protein GerQC
Dormancy and Sporulation		Spore_germination	Spore cortex-lytic enzyme, lytic transglycosylase SleB
Dormancy and Sporulation		Spore_germination	Spore germination protein YpeB
Dormancy and Sporulation		Spore_germination	Spore cortex-lytic enzyme CwlJ
Dormancy and Sporulation		Spore_germination	Spore cortex-lytic enzyme, N-acetylglucosaminidase SleL (EC 3.2.1.-)
Dormancy and Sporulation		Spore_germination	Spore protein YdhD, not involved in spore germination
Dormancy and Sporulation		Spore_germination	Putative peptidoglycan hydrolase YvbX, NOT involved in spore germination
Dormancy and Sporulation		Spore_germination	Uncharacterized protein YkvT, NOT involved in spore germination
Dormancy and Sporulation		Spore_germination	Germination-specific N-acetylmuramoyl-L-alanine amidase (EC 3.5.1.28), cell wall hydrolase CwlD
Dormancy and Sporulation		Spore_germination	Spore germination protein GerD
Carbohydrates	Di- and oligosaccharides	Trehalose_Biosynthesis	1,4-alpha-glucan (glycogen) branching enzyme, GH-13-type (EC 2.4.1.18)
Carbohydrates	Di- and oligosaccharides	Trehalose_Biosynthesis	Alpha,alpha-trehalose-phosphate synthase [UDP-forming] (EC 2.4.1.15)
Carbohydrates	Di- and oligosaccharides	Trehalose_Biosynthesis	Alpha-amylase (EC 3.2.1.1)
Carbohydrates	Di- and oligosaccharides	Trehalose_Biosynthesis	Glucoamylase (EC 3.2.1.3)
Carbohydrates	Di- and oligosaccharides	Trehalose_Biosynthesis	Glycogen debranching enzyme (EC 3.2.1.-)
Carbohydrates	Di- and oligosaccharides	Trehalose_Biosynthesis	Malto-oligosyltrehalose synthase (EC 5.4.99.15)
Carbohydrates	Di- and oligosaccharides	Trehalose_Biosynthesis	Malto-oligosyltrehalose trehalohydrolase (EC 3.2.1.141)
Carbohydrates	Di- and oligosaccharides	Trehalose_Biosynthesis	Putative glucanase glgE (EC 3.2.1.-)
Carbohydrates	Di- and oligosaccharides	Trehalose_Biosynthesis	Trehalose phosphorylase (EC 2.4.1.64)
Carbohydrates	Di- and oligosaccharides	Trehalose_Biosynthesis	Trehalose synthase (EC 5.4.99.16)
Carbohydrates	Di- and oligosaccharides	Trehalose_Biosynthesis	Trehalose-6-phosphate phosphatase (EC 3.1.3.12)
Amino Acids and Derivatives	Aromatic amino acids and derivatives	Common_Pathway_For_Synthesis_of_Aromatic_Compounds_(DAHP_synthase_to_chorismate)	2-amino-3,7-dideoxy-D-threo-hept-6-ulosonate synthase (EC 2.5.1.-)
Amino Acids and Derivatives	Aromatic amino acids and derivatives	Common_Pathway_For_Synthesis_of_Aromatic_Compounds_(DAHP_synthase_to_chorismate)	2-keto-3-deoxy-D-arabino-heptulosonate-7-phosphate synthase I alpha (EC 2.5.1.54)
Amino Acids and Derivatives	Aromatic amino acids and derivatives	Common_Pathway_For_Synthesis_of_Aromatic_Compounds_(DAHP_synthase_to_chorismate)	2-keto-3-deoxy-D-arabino-heptulosonate-7-phosphate synthase I beta (EC 2.5.1.54)
Amino Acids and Derivatives	Aromatic amino acids and derivatives	Common_Pathway_For_Synthesis_of_Aromatic_Compounds_(DAHP_synthase_to_chorismate)	2-keto-3-deoxy-D-arabino-heptulosonate-7-phosphate synthase II (EC 2.5.1.54)
Amino Acids and Derivatives	Aromatic amino acids and derivatives	Common_Pathway_For_Synthesis_of_Aromatic_Compounds_(DAHP_synthase_to_chorismate)	3,7-dideoxy-D-threo-hepto-2, 6-diulosonate synthase (EC 4.2.3.-)
Amino Acids and Derivatives	Aromatic amino acids and derivatives	Common_Pathway_For_Synthesis_of_Aromatic_Compounds_(DAHP_synthase_to_chorismate)	3-dehydroquinate dehydratase I (EC 4.2.1.10)
Amino Acids and Derivatives	Aromatic amino acids and derivatives	Common_Pathway_For_Synthesis_of_Aromatic_Compounds_(DAHP_synthase_to_chorismate)	3-dehydroquinate dehydratase II (EC 4.2.1.10)
Amino Acids and Derivatives	Aromatic amino acids and derivatives	Common_Pathway_For_Synthesis_of_Aromatic_Compounds_(DAHP_synthase_to_chorismate)	3-dehydroquinate synthase (EC 4.2.3.4)
Amino Acids and Derivatives	Aromatic amino acids and derivatives	Common_Pathway_For_Synthesis_of_Aromatic_Compounds_(DAHP_synthase_to_chorismate)	5-Enolpyruvylshikimate-3-phosphate synthase (EC 2.5.1.19)
Amino Acids and Derivatives	Aromatic amino acids and derivatives	Common_Pathway_For_Synthesis_of_Aromatic_Compounds_(DAHP_synthase_to_chorismate)	Chorismate synthase (EC 4.2.3.5)
Amino Acids and Derivatives	Aromatic amino acids and derivatives	Common_Pathway_For_Synthesis_of_Aromatic_Compounds_(DAHP_synthase_to_chorismate)	Quinate/shikimate 5-dehydrogenase I delta (EC 1.1.1.25)
Amino Acids and Derivatives	Aromatic amino acids and derivatives	Common_Pathway_For_Synthesis_of_Aromatic_Compounds_(DAHP_synthase_to_chorismate)	Shikimate 5-dehydrogenase I alpha (EC 1.1.1.25)
Amino Acids and Derivatives	Aromatic amino acids and derivatives	Common_Pathway_For_Synthesis_of_Aromatic_Compounds_(DAHP_synthase_to_chorismate)	Shikimate 5-dehydrogenase I gamma (EC 1.1.1.25)
Amino Acids and Derivatives	Aromatic amino acids and derivatives	Common_Pathway_For_Synthesis_of_Aromatic_Compounds_(DAHP_synthase_to_chorismate)	Shikimate kinase I (EC 2.7.1.71)
Amino Acids and Derivatives	Aromatic amino acids and derivatives	Common_Pathway_For_Synthesis_of_Aromatic_Compounds_(DAHP_synthase_to_chorismate)	Shikimate kinase II (EC 2.7.1.71)
Amino Acids and Derivatives	Aromatic amino acids and derivatives	Common_Pathway_For_Synthesis_of_Aromatic_Compounds_(DAHP_synthase_to_chorismate)	Shikimate kinase III (EC 2.7.1.71)
Amino Acids and Derivatives	Aromatic amino acids and derivatives	Common_Pathway_For_Synthesis_of_Aromatic_Compounds_(DAHP_synthase_to_chorismate)	Shikimate/quinate 5-dehydrogenase I beta (EC 1.1.1.282)
Amino Acids and Derivatives	Aromatic amino acids and derivatives	Common_Pathway_For_Synthesis_of_Aromatic_Compounds_(DAHP_synthase_to_chorismate)	Transcriptional repressor protein TrpR
Amino Acids and Derivatives	Aromatic amino acids and derivatives	Common_Pathway_For_Synthesis_of_Aromatic_Compounds_(DAHP_synthase_to_chorismate)	Transcriptional repressor protein TyrR
Metabolism of Aromatic Compounds		carbazol_degradation_cluster	Terminal dioxygenase component of carbazole 1,9a-dioxygenase
Metabolism of Aromatic Compounds		carbazol_degradation_cluster	2'-aminobiphenyl-2,3-diol 1,2-dioxygenase
Metabolism of Aromatic Compounds		carbazol_degradation_cluster	Catalitic subunit of carbazole 1,9a-dioxygenase
Metabolism of Aromatic Compounds		carbazol_degradation_cluster	2-hydroxy-6-oxo-6-phenylhexa-2,4-dienoate hydrolase (EC 3.7.1.-)
Metabolism of Aromatic Compounds		carbazol_degradation_cluster	Ferredoxin component of carbazole 1,9a-dioxygenase
Metabolism of Aromatic Compounds		carbazol_degradation_cluster	Ferredoxin reductase component of carbazole 1,9a-dioxygenase
Metabolism of Aromatic Compounds		carbazol_degradation_cluster	2-hydroxypent-2,4-dienoate hydratase (EC 4.2.-.-)
Metabolism of Aromatic Compounds		carbazol_degradation_cluster	Acetaldehyde dehydrogenase (acylating)
Metabolism of Aromatic Compounds		carbazol_degradation_cluster	4-hydroxy-2-oxovalerate aldolase (EC 4.1.3.-)
Respiration	Electron donating reactions	Na(+)-translocating_NADH-quinone_oxidoreductase_and_rnf-like_group_of_electron_transport_complexes	Na(+)-translocating NADH-quinone reductase subunit A (EC 1.6.5.-)
Respiration	Electron donating reactions	Na(+)-translocating_NADH-quinone_oxidoreductase_and_rnf-like_group_of_electron_transport_complexes	Na(+)-translocating NADH-quinone reductase subunit B (EC 1.6.5.-)
Respiration	Electron donating reactions	Na(+)-translocating_NADH-quinone_oxidoreductase_and_rnf-like_group_of_electron_transport_complexes	Na(+)-translocating NADH-quinone reductase subunit C (EC 1.6.5.-)
Respiration	Electron donating reactions	Na(+)-translocating_NADH-quinone_oxidoreductase_and_rnf-like_group_of_electron_transport_complexes	Na(+)-translocating NADH-quinone reductase subunit D (EC 1.6.5.-)
Respiration	Electron donating reactions	Na(+)-translocating_NADH-quinone_oxidoreductase_and_rnf-like_group_of_electron_transport_complexes	Na(+)-translocating NADH-quinone reductase subunit E (EC 1.6.5.-)
Respiration	Electron donating reactions	Na(+)-translocating_NADH-quinone_oxidoreductase_and_rnf-like_group_of_electron_transport_complexes	Na(+)-translocating NADH-quinone reductase subunit F (EC 1.6.5.-)
Respiration	Electron donating reactions	Na(+)-translocating_NADH-quinone_oxidoreductase_and_rnf-like_group_of_electron_transport_complexes	Electron transport complex protein RnfA
Respiration	Electron donating reactions	Na(+)-translocating_NADH-quinone_oxidoreductase_and_rnf-like_group_of_electron_transport_complexes	Electron transport complex protein RnfB
Respiration	Electron donating reactions	Na(+)-translocating_NADH-quinone_oxidoreductase_and_rnf-like_group_of_electron_transport_complexes	Electron transport complex protein RnfC
Respiration	Electron donating reactions	Na(+)-translocating_NADH-quinone_oxidoreductase_and_rnf-like_group_of_electron_transport_complexes	Electron transport complex protein RnfD
Respiration	Electron donating reactions	Na(+)-translocating_NADH-quinone_oxidoreductase_and_rnf-like_group_of_electron_transport_complexes	Electron transport complex protein RnfE
Respiration	Electron donating reactions	Na(+)-translocating_NADH-quinone_oxidoreductase_and_rnf-like_group_of_electron_transport_complexes	Electron transport complex protein RnfG
Respiration	Electron donating reactions	Na(+)-translocating_NADH-quinone_oxidoreductase_and_rnf-like_group_of_electron_transport_complexes	Probable exported or periplasmic protein in ApbE locus
Respiration	Electron donating reactions	Na(+)-translocating_NADH-quinone_oxidoreductase_and_rnf-like_group_of_electron_transport_complexes	probable exported protein YPO3233
Respiration	Electron donating reactions	Na(+)-translocating_NADH-quinone_oxidoreductase_and_rnf-like_group_of_electron_transport_complexes	Hypothetical protein in ApbE locus
Photosynthesis	Electron transport and photophosphorylation	Photosystem_II	Chlorophyll a(b) binding protein, photosystem II CP43 protein (PsbC) homolog
Photosynthesis	Electron transport and photophosphorylation	Photosystem_II	Cytochrome b559 alpha chain (PsbE)
Photosynthesis	Electron transport and photophosphorylation	Photosystem_II	Cytochrome b559 beta chain (PsbF)
Photosynthesis	Electron transport and photophosphorylation	Photosystem_II	Photosystem II 10 kDa phosphoprotein (PsbH)
Photosynthesis	Electron transport and photophosphorylation	Photosystem_II	Photosystem II 12 kDa extrinsic protein (PsbU)
Photosynthesis	Electron transport and photophosphorylation	Photosystem_II	Photosystem II 13 kDa protein Psb28 (PsbW)
Photosynthesis	Electron transport and photophosphorylation	Photosystem_II	Photosystem II CP43 protein (PsbC)
Photosynthesis	Electron transport and photophosphorylation	Photosystem_II	Photosystem II CP47 protein (PsbB)
Photosynthesis	Electron transport and photophosphorylation	Photosystem_II	Photosystem II manganese-stabilizing protein (PsbO)
Photosynthesis	Electron transport and photophosphorylation	Photosystem_II	Photosystem II oxygen evolving complex protein PsbP
Photosynthesis	Electron transport and photophosphorylation	Photosystem_II	Photosystem II protein Psb27
Photosynthesis	Electron transport and photophosphorylation	Photosystem_II	Photosystem II protein PsbI
Photosynthesis	Electron transport and photophosphorylation	Photosystem_II	Photosystem II protein PsbJ
Photosynthesis	Electron transport and photophosphorylation	Photosystem_II	Photosystem II protein PsbK
Photosynthesis	Electron transport and photophosphorylation	Photosystem_II	Photosystem II protein PsbL
Photosynthesis	Electron transport and photophosphorylation	Photosystem_II	Photosystem II protein PsbM
Photosynthesis	Electron transport and photophosphorylation	Photosystem_II	Photosystem II protein PsbN
Photosynthesis	Electron transport and photophosphorylation	Photosystem_II	Photosystem II protein PsbT
Photosynthesis	Electron transport and photophosphorylation	Photosystem_II	Photosystem II protein PsbV, cytochrome c550
Photosynthesis	Electron transport and photophosphorylation	Photosystem_II	Photosystem II protein PsbX
Photosynthesis	Electron transport and photophosphorylation	Photosystem_II	Photosystem II protein PsbY
Photosynthesis	Electron transport and photophosphorylation	Photosystem_II	Photosystem II protein PsbZ
Photosynthesis	Electron transport and photophosphorylation	Photosystem_II	Photosystem II stability/assembly factor HCF136/Ycf48
Photosynthesis	Electron transport and photophosphorylation	Photosystem_II	Putative chaperon-like protein Ycf39 for quinone binding in Photosystem II
Photosynthesis	Electron transport and photophosphorylation	Photosystem_II	photosystem II protein D1 (PsbA)
Photosynthesis	Electron transport and photophosphorylation	Photosystem_II	photosystem II protein D2 (PsbD)
Iron acquisition and metabolism	Siderophores	Siderophore_Enterobactin	Isochorismate synthase (EC 5.4.4.2) [enterobactin] siderophore
Iron acquisition and metabolism	Siderophores	Siderophore_Enterobactin	Isochorismatase (EC 3.3.2.1) [enterobactin] siderophore
Iron acquisition and metabolism	Siderophores	Siderophore_Enterobactin	Apo-aryl carrier domain of EntB
Iron acquisition and metabolism	Siderophores	Siderophore_Enterobactin	2,3-dihydro-2,3-dihydroxybenzoate dehydrogenase (EC 1.3.1.28) [enterobactin] siderophore
Iron acquisition and metabolism	Siderophores	Siderophore_Enterobactin	2,3-dihydroxybenzoate-AMP ligase (EC 2.7.7.58) [enterobactin] siderophore
Iron acquisition and metabolism	Siderophores	Siderophore_Enterobactin	4'-phosphopantetheinyl transferase (EC 2.7.8.-) [enterobactin] siderophore
Iron acquisition and metabolism	Siderophores	Siderophore_Enterobactin	Enterobactin synthetase component F, serine activating enzyme (EC 2.7.7.-)
Iron acquisition and metabolism	Siderophores	Siderophore_Enterobactin	Proofreading thioesterase in enterobactin biosynthesis EntH
Iron acquisition and metabolism	Siderophores	Siderophore_Enterobactin	FIG005032: Putative cytoplasmic protein YbdZ in enterobactin biosynthesis operon
Iron acquisition and metabolism	Siderophores	Siderophore_Enterobactin	Enterobactin exporter EntS
Iron acquisition and metabolism	Siderophores	Siderophore_Enterobactin	Enterobactin esterase
Iron acquisition and metabolism	Siderophores	Siderophore_Enterobactin	Ferric enterobactin-binding periplasmic protein FepB (TC 3.A.1.14.2)
Iron acquisition and metabolism	Siderophores	Siderophore_Enterobactin	Ferric enterobactin transport ATP-binding protein FepC (TC 3.A.1.14.2)
Iron acquisition and metabolism	Siderophores	Siderophore_Enterobactin	Ferric enterobactin transport system permease protein FepD (TC 3.A.1.14.2)
Iron acquisition and metabolism	Siderophores	Siderophore_Enterobactin	Ferric enterobactin transport system permease protein FepG (TC 3.A.1.14.2)
Iron acquisition and metabolism	Siderophores	Siderophore_Enterobactin	Ferric enterobactin uptake protein FepE
Iron acquisition and metabolism	Siderophores	Siderophore_Enterobactin	Outer membrane receptor for ferric enterobactin and colicins B, D
Iron acquisition and metabolism	Siderophores	Siderophore_Enterobactin	Transcriptional regulator of AraC family, enterobactin-dependent, predicted
Iron acquisition and metabolism	Siderophores	Siderophore_Enterobactin	Outer membrane receptor for ferric enterobactin PfeA
Iron acquisition and metabolism	Siderophores	Siderophore_Enterobactin	Two-component sensor histidine kinase PfeS, enterobactin
Iron acquisition and metabolism	Siderophores	Siderophore_Enterobactin	Two-component response regulator PfeR, enterobactin
Cell Wall and Capsule	Capsular and extracellular polysacchrides	Alginate_metabolism	Alginate biosynthesis protein Alg8
Cell Wall and Capsule	Capsular and extracellular polysacchrides	Alginate_metabolism	Alginate biosynthesis protein AlgX
Cell Wall and Capsule	Capsular and extracellular polysacchrides	Alginate_metabolism	Alginate biosynthesis transcriptional activator
Cell Wall and Capsule	Capsular and extracellular polysacchrides	Alginate_metabolism	Alginate lyase (EC 4.2.2.3)
Cell Wall and Capsule	Capsular and extracellular polysacchrides	Alginate_metabolism	Alginate lyase precursor (EC 4.2.2.3)
Cell Wall and Capsule	Capsular and extracellular polysacchrides	Alginate_metabolism	GDP-mannose 6-dehydrogenase (EC 1.1.1.132)
Cell Wall and Capsule	Capsular and extracellular polysacchrides	Alginate_metabolism	Hexuronate transporter
Cell Wall and Capsule	Capsular and extracellular polysacchrides	Alginate_metabolism	Mannose-1-phosphate guanylyltransferase (GDP) (EC 2.7.7.22)
Cell Wall and Capsule	Capsular and extracellular polysacchrides	Alginate_metabolism	Mannose-6-phosphate isomerase (EC 5.3.1.8)
Cell Wall and Capsule	Capsular and extracellular polysacchrides	Alginate_metabolism	Pectin degradation protein KdgF
Cell Wall and Capsule	Capsular and extracellular polysacchrides	Alginate_metabolism	Phosphomannomutase (EC 5.4.2.8)
Cell Wall and Capsule	Capsular and extracellular polysacchrides	Alginate_metabolism	Poly(beta-D-mannuronate) C5 epimerase precursor (EC 5.1.3.-)
Cell Wall and Capsule	Capsular and extracellular polysacchrides	Alginate_metabolism	Probable poly(beta-D-mannuronate) O-acetylase (EC 2.3.1.-)
Cell Wall and Capsule	Capsular and extracellular polysacchrides	Alginate_metabolism	RNA polymerase sigma-H factor AlgT
Cell Wall and Capsule	Capsular and extracellular polysacchrides	Alginate_metabolism	alginate biosynthesis protein AlgJ
Cell Wall and Capsule	Capsular and extracellular polysacchrides	Alginate_metabolism	alginate o-acetyltransferase AlgF
Cell Wall and Capsule	Capsular and extracellular polysacchrides	Alginate_metabolism	outer membrane protein AlgE
Cell Wall and Capsule	Capsular and extracellular polysacchrides	Alginate_metabolism	poly(beta-D-mannuronate) lyase (EC 4.2.2.3)
Metabolism of Aromatic Compounds	Peripheral pathways for catabolism of aromatic compounds	n-Phenylalkanoic_acid_degradation	3-ketoacyl-CoA thiolase (EC 2.3.1.16)
Metabolism of Aromatic Compounds	Peripheral pathways for catabolism of aromatic compounds	n-Phenylalkanoic_acid_degradation	Enoyl-CoA hydratase (EC 4.2.1.17)
Metabolism of Aromatic Compounds	Peripheral pathways for catabolism of aromatic compounds	n-Phenylalkanoic_acid_degradation	Long-chain-fatty-acid--CoA ligase (EC 6.2.1.3)
Metabolism of Aromatic Compounds	Peripheral pathways for catabolism of aromatic compounds	n-Phenylalkanoic_acid_degradation	enoyl-CoA hydratase, R-specific
Metabolism of Aromatic Compounds	Peripheral pathways for catabolism of aromatic compounds	n-Phenylalkanoic_acid_degradation	Delta(3)-cis-delta(2)-trans-enoyl-CoA isomerase (EC 5.3.3.8)
Metabolism of Aromatic Compounds	Peripheral pathways for catabolism of aromatic compounds	n-Phenylalkanoic_acid_degradation	3-hydroxyacyl-CoA dehydrogenase (EC 1.1.1.35)
Metabolism of Aromatic Compounds	Peripheral pathways for catabolism of aromatic compounds	n-Phenylalkanoic_acid_degradation	3-hydroxybutyryl-CoA epimerase (EC 5.1.2.3)
Metabolism of Aromatic Compounds	Peripheral pathways for catabolism of aromatic compounds	n-Phenylalkanoic_acid_degradation	Putative 3-hydroxyacyl-coa dehydrogenase
Cell Wall and Capsule	Capsular and extracellular polysacchrides	Capsular_surface_virulence_antigen_loci	Insertion element IS1 protein insA
Cell Wall and Capsule	Capsular and extracellular polysacchrides	Capsular_surface_virulence_antigen_loci	Insertion element IS1 protein insB
Cell Wall and Capsule	Capsular and extracellular polysacchrides	Capsular_surface_virulence_antigen_loci	Vi polysaccharide biosynthesis protein tviA
Cell Wall and Capsule	Capsular and extracellular polysacchrides	Capsular_surface_virulence_antigen_loci	Vi polysaccharide biosynthesis protein tviC
Cell Wall and Capsule	Capsular and extracellular polysacchrides	Capsular_surface_virulence_antigen_loci	Vi polysaccharide biosynthesis protein tviD
Cell Wall and Capsule	Capsular and extracellular polysacchrides	Capsular_surface_virulence_antigen_loci	Vi polysaccharide biosynthesis protein tviE
Cell Wall and Capsule	Capsular and extracellular polysacchrides	Capsular_surface_virulence_antigen_loci	Vi polysaccharide export ATP-binding protein vexC
Cell Wall and Capsule	Capsular and extracellular polysacchrides	Capsular_surface_virulence_antigen_loci	Vi polysaccharide export inner-membrane protein vexB
Cell Wall and Capsule	Capsular and extracellular polysacchrides	Capsular_surface_virulence_antigen_loci	Vi polysaccharide export inner-membrane protein vexD
Cell Wall and Capsule	Capsular and extracellular polysacchrides	Capsular_surface_virulence_antigen_loci	Vi polysaccharide export protein vexE
Phages, Prophages, Transposable elements, Plasmids	Pathogenicity islands	Listeria_Pathogenicity_Island_LIPI-1_extended	Virulence regulatory factor PrfA
Phages, Prophages, Transposable elements, Plasmids	Pathogenicity islands	Listeria_Pathogenicity_Island_LIPI-1_extended	Phosphatidylinositol-specific phospholipase C (EC 4.6.1.13)
Phages, Prophages, Transposable elements, Plasmids	Pathogenicity islands	Listeria_Pathogenicity_Island_LIPI-1_extended	Thiol-activated cytolysin
Phages, Prophages, Transposable elements, Plasmids	Pathogenicity islands	Listeria_Pathogenicity_Island_LIPI-1_extended	Zinc metalloproteinase precursor (EC 3.4.24.29)
Phages, Prophages, Transposable elements, Plasmids	Pathogenicity islands	Listeria_Pathogenicity_Island_LIPI-1_extended	Actin-assembly inducing protein ActA precursor
Phages, Prophages, Transposable elements, Plasmids	Pathogenicity islands	Listeria_Pathogenicity_Island_LIPI-1_extended	Broad-substrate range phospholipase C (EC 3.1.4.3)
Phages, Prophages, Transposable elements, Plasmids	Pathogenicity islands	Listeria_Pathogenicity_Island_LIPI-1_extended	Distant similarity with viral glycoprotein gp160 of HIV type 1
Phages, Prophages, Transposable elements, Plasmids	Pathogenicity islands	Listeria_Pathogenicity_Island_LIPI-1_extended	virulence cluster protein A VclA
Phages, Prophages, Transposable elements, Plasmids	Pathogenicity islands	Listeria_Pathogenicity_Island_LIPI-1_extended	virulence cluster protein B VclB
Cell Division and Cell Cycle		YgjD_and_YeaZ	Inactive homolog of metal-dependent proteases, putative molecular chaperone
Cell Division and Cell Cycle		YgjD_and_YeaZ	YgjD/Kae1/Qri7 family, required for threonylcarbamoyladenosine (t(6)A) formation in tRNA
Cell Division and Cell Cycle		YgjD_and_YeaZ	p53-regulating protein kinase (human PRPK/yeast YGR262c)
Membrane Transport	Protein translocation across cytoplasmic membrane	Twin-arginine_translocation_system	Twin-arginine translocation protein TatA
Membrane Transport	Protein translocation across cytoplasmic membrane	Twin-arginine_translocation_system	Twin-arginine translocation protein TatB
Membrane Transport	Protein translocation across cytoplasmic membrane	Twin-arginine_translocation_system	Twin-arginine translocation protein TatC
Membrane Transport	Protein translocation across cytoplasmic membrane	Twin-arginine_translocation_system	Twin-arginine translocation protein TatE
Membrane Transport	Protein translocation across cytoplasmic membrane	Twin-arginine_translocation_system	Deoxyribonuclease TatD
Protein Metabolism	Protein biosynthesis	Ribosome_LSU_chloroplast	LSU ribosomal protein L1p (L10Ae), chloroplast
Protein Metabolism	Protein biosynthesis	Ribosome_LSU_chloroplast	LSU ribosomal protein L2p (L8e), chloroplast
Protein Metabolism	Protein biosynthesis	Ribosome_LSU_chloroplast	LSU ribosomal protein L3p (L3e), chloroplast
Protein Metabolism	Protein biosynthesis	Ribosome_LSU_chloroplast	LSU ribosomal protein L4p (L1e), chloroplast
Protein Metabolism	Protein biosynthesis	Ribosome_LSU_chloroplast	LSU ribosomal protein L5p (L11e), chloroplast
Protein Metabolism	Protein biosynthesis	Ribosome_LSU_chloroplast	LSU ribosomal protein L6p (L9e), chloroplast
Protein Metabolism	Protein biosynthesis	Ribosome_LSU_chloroplast	LSU ribosomal protein L7/L12 (L23e), chloroplast
Protein Metabolism	Protein biosynthesis	Ribosome_LSU_chloroplast	LSU ribosomal protein L9p, chloroplast
Protein Metabolism	Protein biosynthesis	Ribosome_LSU_chloroplast	LSU ribosomal protein L10p (P0), chloroplast
Protein Metabolism	Protein biosynthesis	Ribosome_LSU_chloroplast	LSU ribosomal protein L11p (L12e), chloroplast
Protein Metabolism	Protein biosynthesis	Ribosome_LSU_chloroplast	LSU ribosomal protein L13p (L13Ae), chloroplast
Protein Metabolism	Protein biosynthesis	Ribosome_LSU_chloroplast	LSU ribosomal protein L14p (L23e), chloroplast
Protein Metabolism	Protein biosynthesis	Ribosome_LSU_chloroplast	LSU ribosomal protein L15p (L27Ae), chloroplast
Protein Metabolism	Protein biosynthesis	Ribosome_LSU_chloroplast	LSU ribosomal protein L16p (L10e), chloroplast
Protein Metabolism	Protein biosynthesis	Ribosome_LSU_chloroplast	LSU ribosomal protein L17p, chloroplast
Protein Metabolism	Protein biosynthesis	Ribosome_LSU_chloroplast	LSU ribosomal protein L18p (L5e), chloroplast
Protein Metabolism	Protein biosynthesis	Ribosome_LSU_chloroplast	LSU ribosomal protein L19p, chloroplast
Protein Metabolism	Protein biosynthesis	Ribosome_LSU_chloroplast	LSU ribosomal protein L20p, chloroplast
Protein Metabolism	Protein biosynthesis	Ribosome_LSU_chloroplast	LSU ribosomal protein L21p, chloroplast
Protein Metabolism	Protein biosynthesis	Ribosome_LSU_chloroplast	LSU ribosomal protein L22p (L17e), chloroplast
Protein Metabolism	Protein biosynthesis	Ribosome_LSU_chloroplast	LSU ribosomal protein L23p (L23Ae), chloroplast
Protein Metabolism	Protein biosynthesis	Ribosome_LSU_chloroplast	LSU ribosomal protein L24p (L26e), chloroplast
Protein Metabolism	Protein biosynthesis	Ribosome_LSU_chloroplast	LSU ribosomal protein L27p, chloroplast
Protein Metabolism	Protein biosynthesis	Ribosome_LSU_chloroplast	LSU ribosomal protein L28p, chloroplast
Protein Metabolism	Protein biosynthesis	Ribosome_LSU_chloroplast	LSU ribosomal protein L29p (L35e), chloroplast
Protein Metabolism	Protein biosynthesis	Ribosome_LSU_chloroplast	LSU ribosomal protein L31p, chloroplast
Protein Metabolism	Protein biosynthesis	Ribosome_LSU_chloroplast	LSU ribosomal protein L32p, chloroplast
Protein Metabolism	Protein biosynthesis	Ribosome_LSU_chloroplast	LSU ribosomal protein L33p, chloroplast
Protein Metabolism	Protein biosynthesis	Ribosome_LSU_chloroplast	LSU ribosomal protein L34p, chloroplast
Protein Metabolism	Protein biosynthesis	Ribosome_LSU_chloroplast	LSU ribosomal protein L35p, chloroplast
Protein Metabolism	Protein biosynthesis	Ribosome_LSU_chloroplast	LSU ribosomal protein L36p, chloroplast
Protein Metabolism	Protein folding	Thermosome,_archaeal	Thermosome subunit
Cell Wall and Capsule	Gram-Negative cell wall components	LOS_core_oligosaccharide_biosynthesis	Phosphoheptose isomerase (EC 5.3.1.-)
Cell Wall and Capsule	Gram-Negative cell wall components	LOS_core_oligosaccharide_biosynthesis	Phosphoheptose isomerase 1 (EC 5.3.1.-)
Cell Wall and Capsule	Gram-Negative cell wall components	LOS_core_oligosaccharide_biosynthesis	Phosphoheptose isomerase 2 (EC 5.3.1.-)
Cell Wall and Capsule	Gram-Negative cell wall components	LOS_core_oligosaccharide_biosynthesis	D-glycero-beta-D-manno-heptose 7-phosphate kinase
Cell Wall and Capsule	Gram-Negative cell wall components	LOS_core_oligosaccharide_biosynthesis	ADP-heptose synthase (EC 2.7.-.-)
Cell Wall and Capsule	Gram-Negative cell wall components	LOS_core_oligosaccharide_biosynthesis	D-glycero-D-manno-heptose 1,7-bisphosphate phosphatase (EC 3.1.1.-)
Cell Wall and Capsule	Gram-Negative cell wall components	LOS_core_oligosaccharide_biosynthesis	ADP-L-glycero-D-manno-heptose-6-epimerase (EC 5.1.3.20)
Cell Wall and Capsule	Gram-Negative cell wall components	LOS_core_oligosaccharide_biosynthesis	3-deoxy-D-manno-octulosonic-acid transferase (EC 2.-.-.-)
Cell Wall and Capsule	Gram-Negative cell wall components	LOS_core_oligosaccharide_biosynthesis	Lipopolysaccharide heptosyltransferase I (EC 2.4.1.-)
Cell Wall and Capsule	Gram-Negative cell wall components	LOS_core_oligosaccharide_biosynthesis	ADP-heptose--lipooligosaccharide heptosyltransferase II (EC 2.4.1.-)
Cell Wall and Capsule	Gram-Negative cell wall components	LOS_core_oligosaccharide_biosynthesis	Lipopolysaccharide core biosynthesis protein WaaP (EC 2.7.-.-), heptosyl-I-kinase
Cell Wall and Capsule	Gram-Negative cell wall components	LOS_core_oligosaccharide_biosynthesis	Lipopolysaccharide heptosyltransferase III (EC 2.4.1.-)
Cell Wall and Capsule	Gram-Negative cell wall components	LOS_core_oligosaccharide_biosynthesis	Lipopolysaccharide core biosynthesis protein RfaY
Cell Wall and Capsule	Gram-Negative cell wall components	LOS_core_oligosaccharide_biosynthesis	UDP-glucose:(heptosyl) LPS alpha1,3-glucosyltransferase WaaG (EC 2.4.1.-)
Cell Wall and Capsule	Gram-Negative cell wall components	LOS_core_oligosaccharide_biosynthesis	UDP-glucose:(glucosyl)lipopolysaccharide alpha-1,3-glucosyltransferase WaaO (EC 2.4.1.-)
Cell Wall and Capsule	Gram-Negative cell wall components	LOS_core_oligosaccharide_biosynthesis	Beta-1,3-glucosyltransferase
Cell Wall and Capsule	Gram-Negative cell wall components	LOS_core_oligosaccharide_biosynthesis	UDP-glucose:(glucosyl)lipopolysaccharide alpha-1,2-glucosyltransferase (EC 2.4.1.58)
Cell Wall and Capsule	Gram-Negative cell wall components	LOS_core_oligosaccharide_biosynthesis	UDP-galactose:(galactosyl) LPS alpha1,2-galactosyltransferase WaaW (EC 2.4.1.-)
Cell Wall and Capsule	Gram-Negative cell wall components	LOS_core_oligosaccharide_biosynthesis	Beta-1,4-galactosyltransferase
Cell Wall and Capsule	Gram-Negative cell wall components	LOS_core_oligosaccharide_biosynthesis	Lipopolysaccharide 1,2-N-acetylglucosaminetransferase (EC 2.4.1.56)
Cell Wall and Capsule	Gram-Negative cell wall components	LOS_core_oligosaccharide_biosynthesis	Lipopolysaccharide core biosynthesis protein RfaZ
Cell Wall and Capsule	Gram-Negative cell wall components	LOS_core_oligosaccharide_biosynthesis	Lipopolysaccharide 1,6-galactosyltransferase (EC 2.4.1.-)
Cell Wall and Capsule	Gram-Negative cell wall components	LOS_core_oligosaccharide_biosynthesis	Putative two-domain glycosyltransferase
Cell Wall and Capsule	Gram-Negative cell wall components	LOS_core_oligosaccharide_biosynthesis	O-antigen ligase
Cell Wall and Capsule	Gram-Negative cell wall components	LOS_core_oligosaccharide_biosynthesis	UDP-galactopyranose mutase (EC 5.4.99.9)
Cell Wall and Capsule	Gram-Negative cell wall components	LOS_core_oligosaccharide_biosynthesis	Lipopolysaccharide core biosynthesis glycosyltransferase, group 2 family protein (EC 2.4.1.-)
Cell Wall and Capsule	Gram-Negative cell wall components	LOS_core_oligosaccharide_biosynthesis	Heptosyltransferase family protein, lipopolysaccharide core biosynthesis
Cell Wall and Capsule	Gram-Negative cell wall components	LOS_core_oligosaccharide_biosynthesis	Lipopolysaccharide core biosynthesis protein RfaS
Regulation and Cell signaling	Programmed Cell Death and Toxin-antitoxin Systems	Murein_hydrolase_regulation_and_cell_death	LysR family regulatory protein CidR
Regulation and Cell signaling	Programmed Cell Death and Toxin-antitoxin Systems	Murein_hydrolase_regulation_and_cell_death	Holin-like protein CidA
Regulation and Cell signaling	Programmed Cell Death and Toxin-antitoxin Systems	Murein_hydrolase_regulation_and_cell_death	CidA-associated membrane protein CidB
Regulation and Cell signaling	Programmed Cell Death and Toxin-antitoxin Systems	Murein_hydrolase_regulation_and_cell_death	Pyruvate oxidase, CidC
Regulation and Cell signaling	Programmed Cell Death and Toxin-antitoxin Systems	Murein_hydrolase_regulation_and_cell_death	Autolysis histidine kinase LytS
Regulation and Cell signaling	Programmed Cell Death and Toxin-antitoxin Systems	Murein_hydrolase_regulation_and_cell_death	Autolysis response regulater LytR
Regulation and Cell signaling	Programmed Cell Death and Toxin-antitoxin Systems	Murein_hydrolase_regulation_and_cell_death	Antiholin-like protein LrgA
Regulation and Cell signaling	Programmed Cell Death and Toxin-antitoxin Systems	Murein_hydrolase_regulation_and_cell_death	LrgA-associated membrane protein LrgB
Regulation and Cell signaling	Programmed Cell Death and Toxin-antitoxin Systems	Murein_hydrolase_regulation_and_cell_death	Cytidine deaminase (EC 3.5.4.5)
Regulation and Cell signaling	Programmed Cell Death and Toxin-antitoxin Systems	Murein_hydrolase_regulation_and_cell_death	tRNA-dihydrouridine synthase C (EC 1.-.-.-)
Regulation and Cell signaling	Programmed Cell Death and Toxin-antitoxin Systems	Murein_hydrolase_regulation_and_cell_death	Holin-like protein 1
Regulation and Cell signaling	Programmed Cell Death and Toxin-antitoxin Systems	Murein_hydrolase_regulation_and_cell_death	Holin associated membrane protein 1
Regulation and Cell signaling	Programmed Cell Death and Toxin-antitoxin Systems	Murein_hydrolase_regulation_and_cell_death	Holin associated hypothetical protein
Regulation and Cell signaling	Programmed Cell Death and Toxin-antitoxin Systems	Murein_hydrolase_regulation_and_cell_death	Holin-like protein 2
Regulation and Cell signaling	Programmed Cell Death and Toxin-antitoxin Systems	Murein_hydrolase_regulation_and_cell_death	Holin associated membrane protein 2
Regulation and Cell signaling	Programmed Cell Death and Toxin-antitoxin Systems	Murein_hydrolase_regulation_and_cell_death	Preprotein translocase subunit SecG (TC 3.A.5.1.1)
Regulation and Cell signaling	Programmed Cell Death and Toxin-antitoxin Systems	Murein_hydrolase_regulation_and_cell_death	S-layer protein Sap
Regulation and Cell signaling	Programmed Cell Death and Toxin-antitoxin Systems	Murein_hydrolase_regulation_and_cell_death	S-layer protein EA1
Nitrogen Metabolism		Nitrogen_fixation	4Fe-4S ferredoxin, nitrogenase-associated
Nitrogen Metabolism		Nitrogen_fixation	AnfO protein, required for Mo- and V-independent nitrogenase
Nitrogen Metabolism		Nitrogen_fixation	AnfR protein, required for Mo- and V-independent nitrogenase
Nitrogen Metabolism		Nitrogen_fixation	Cysteine desulfurase (EC 2.8.1.7), NifS subfamily
Nitrogen Metabolism		Nitrogen_fixation	Homocitrate synthase (EC 2.3.3.14)
Nitrogen Metabolism		Nitrogen_fixation	Homocitrate synthase alpha subunit (EC 2.3.3.14)
Nitrogen Metabolism		Nitrogen_fixation	Homocitrate synthase omega subunit (EC 2.3.3.14)
Nitrogen Metabolism		Nitrogen_fixation	Iron-sulfur cluster assembly scaffold protein NifU
Nitrogen Metabolism		Nitrogen_fixation	LRV (FeS)4 cluster domain protein clustered with nitrogenase cofactor synthesis
Nitrogen Metabolism		Nitrogen_fixation	NifB-domain protein, type 2
Nitrogen Metabolism		Nitrogen_fixation	NifM protein
Nitrogen Metabolism		Nitrogen_fixation	NifT protein
Nitrogen Metabolism		Nitrogen_fixation	NifX-associated protein
Nitrogen Metabolism		Nitrogen_fixation	NifY protein
Nitrogen Metabolism		Nitrogen_fixation	NifZ protein
Nitrogen Metabolism		Nitrogen_fixation	Nitrogenase (iron-iron) alpha chain (EC 1.18.6.1)
Nitrogen Metabolism		Nitrogen_fixation	Nitrogenase (iron-iron) beta chain (EC 1.18.6.1)
Nitrogen Metabolism		Nitrogen_fixation	Nitrogenase (iron-iron) delta chain (EC 1.18.6.1)
Nitrogen Metabolism		Nitrogen_fixation	Nitrogenase (iron-iron) reductase and maturation protein AnfH
Nitrogen Metabolism		Nitrogen_fixation	Nitrogenase (iron-iron) transcriptional regulator
Nitrogen Metabolism		Nitrogen_fixation	Nitrogenase (molybdenum-iron) alpha chain (EC 1.18.6.1)
Nitrogen Metabolism		Nitrogen_fixation	Nitrogenase (molybdenum-iron) beta chain (EC 1.18.6.1)
Nitrogen Metabolism		Nitrogen_fixation	Nitrogenase (molybdenum-iron) reductase and maturation protein NifH
Nitrogen Metabolism		Nitrogen_fixation	Nitrogenase (molybdenum-iron)-specific transcriptional regulator NifA
Nitrogen Metabolism		Nitrogen_fixation	Nitrogenase (vanadium-iron) alpha chain (EC 1.18.6.1)
Nitrogen Metabolism		Nitrogen_fixation	Nitrogenase (vanadium-iron) beta chain (EC 1.18.6.1)
Nitrogen Metabolism		Nitrogen_fixation	Nitrogenase (vanadium-iron) delta chain (EC 1.18.6.1)
Nitrogen Metabolism		Nitrogen_fixation	Nitrogenase (vanadium-iron) reductase and maturation protein VnfH
Nitrogen Metabolism		Nitrogen_fixation	Nitrogenase (vanadium-iron) transcriptional regulator VnfA
Nitrogen Metabolism		Nitrogen_fixation	Nitrogenase FeMo-cofactor carrier protein NifX
Nitrogen Metabolism		Nitrogen_fixation	Nitrogenase FeMo-cofactor scaffold and assembly protein NifE
Nitrogen Metabolism		Nitrogen_fixation	Nitrogenase FeMo-cofactor scaffold and assembly protein NifN
Nitrogen Metabolism		Nitrogen_fixation	Nitrogenase FeMo-cofactor synthesis FeS core scaffold and assembly protein NifB
Nitrogen Metabolism		Nitrogen_fixation	Nitrogenase FeMo-cofactor synthesis molybdenum delivery protein NifQ
Nitrogen Metabolism		Nitrogen_fixation	Nitrogenase cofactor carrier protein NafY
Nitrogen Metabolism		Nitrogen_fixation	Nitrogenase stabilizing/protective protein NifW
Nitrogen Metabolism		Nitrogen_fixation	Nitrogenase vanadium-cofactor synthesis protein VnfE
Nitrogen Metabolism		Nitrogen_fixation	Nitrogenase vanadium-cofactor synthesis protein VnfN
Nitrogen Metabolism		Nitrogen_fixation	Nitrogenase vanadium-cofactor synthesis protein VnfX
Nitrogen Metabolism		Nitrogen_fixation	Nitrogenase vanadium-cofactor synthesis protein VnfY
Nitrogen Metabolism		Nitrogen_fixation	Nitrogenase-associated protein NifO
Nitrogen Metabolism		Nitrogen_fixation	Transcriptional repressor of nif and glnA operons
Nitrogen Metabolism		Nitrogen_fixation	probable iron binding protein from the HesB_IscA_SufA family in Nif operon
Cell Division and Cell Cycle		Macromolecular_synthesis_operon	Carbamoyl-phosphate synthase large chain (EC 6.3.5.5)
Cell Division and Cell Cycle		Macromolecular_synthesis_operon	Carbamoyl-phosphate synthase small chain (EC 6.3.5.5)
Cell Division and Cell Cycle		Macromolecular_synthesis_operon	DNA primase (EC 2.7.7.-)
Cell Division and Cell Cycle		Macromolecular_synthesis_operon	RNA polymerase sigma factor RpoD
Cell Division and Cell Cycle		Macromolecular_synthesis_operon	SSU ribosomal protein S21p
Cell Division and Cell Cycle		Macromolecular_synthesis_operon	Transamidase GatB domain protein
Cell Division and Cell Cycle		Macromolecular_synthesis_operon	YgjD/Kae1/Qri7 family, required for threonylcarbamoyladenosine (t(6)A) formation in tRNA
Protein Metabolism	Protein biosynthesis	Translation_initiation_factors_eukaryotic_and_archaeal	Eukaryotic translation initiation factor 2 alpha subunit
Protein Metabolism	Protein biosynthesis	Translation_initiation_factors_eukaryotic_and_archaeal	Eukaryotic translation initiation factor 2 beta subunit
Protein Metabolism	Protein biosynthesis	Translation_initiation_factors_eukaryotic_and_archaeal	Eukaryotic translation initiation factor 2 gamma subunit
Protein Metabolism	Protein biosynthesis	Translation_initiation_factors_eukaryotic_and_archaeal	Eukaryotic translation initiation factor 5A
Protein Metabolism	Protein biosynthesis	Translation_initiation_factors_eukaryotic_and_archaeal	Eukaryotic translation initiation factor 6
Protein Metabolism	Protein biosynthesis	Translation_initiation_factors_eukaryotic_and_archaeal	Translation initiation factor 1A
Protein Metabolism	Protein biosynthesis	Translation_initiation_factors_eukaryotic_and_archaeal	Translation initiation factor 2
Protein Metabolism	Protein biosynthesis	Translation_initiation_factors_eukaryotic_and_archaeal	Translation initiation factor 2B alpha subunit
Protein Metabolism	Protein biosynthesis	Translation_initiation_factors_eukaryotic_and_archaeal	Translation initiation factor 2B alpha/beta/delta-type subunit
Protein Metabolism	Protein biosynthesis	Translation_initiation_factors_eukaryotic_and_archaeal	Translation initiation factor SUI1-related protein
Nitrogen Metabolism		Nitric_oxide_synthase	Manganese superoxide dismutase (EC 1.15.1.1)
Nitrogen Metabolism		Nitric_oxide_synthase	Nitric oxide synthase oxygenase (EC 1.-.-.-)
Nitrogen Metabolism		Nitric_oxide_synthase	putative cytochrome P450 hydroxylase
Protein Metabolism	Protein biosynthesis	Ribosome_LSU_mitochondrial	LSU ribosomal protein L1p (L10Ae), mitochondrial
Protein Metabolism	Protein biosynthesis	Ribosome_LSU_mitochondrial	LSU ribosomal protein L2p (L8e), mitochondrial
Protein Metabolism	Protein biosynthesis	Ribosome_LSU_mitochondrial	LSU ribosomal protein L3p (L3e), mitochondrial
Protein Metabolism	Protein biosynthesis	Ribosome_LSU_mitochondrial	LSU ribosomal protein L4p (L1e), mitochondrial
Protein Metabolism	Protein biosynthesis	Ribosome_LSU_mitochondrial	LSU ribosomal protein L5p (L11e), mitochondrial
Protein Metabolism	Protein biosynthesis	Ribosome_LSU_mitochondrial	LSU ribosomal protein L6p (L9e), mitochondrial
Protein Metabolism	Protein biosynthesis	Ribosome_LSU_mitochondrial	LSU ribosomal protein L7/L12 (L23e), mitochondrial
Protein Metabolism	Protein biosynthesis	Ribosome_LSU_mitochondrial	LSU ribosomal protein L9p, mitochondrial
Protein Metabolism	Protein biosynthesis	Ribosome_LSU_mitochondrial	LSU ribosomal protein L10p (P0), mitochondrial
Protein Metabolism	Protein biosynthesis	Ribosome_LSU_mitochondrial	LSU ribosomal protein L11p (L12e), mitochondrial
Protein Metabolism	Protein biosynthesis	Ribosome_LSU_mitochondrial	LSU ribosomal protein L13p (L13Ae), mitochondrial
Protein Metabolism	Protein biosynthesis	Ribosome_LSU_mitochondrial	LSU ribosomal protein L14p (L23e), mitochondrial
Protein Metabolism	Protein biosynthesis	Ribosome_LSU_mitochondrial	LSU ribosomal protein L15p (L27Ae), mitochondrial
Protein Metabolism	Protein biosynthesis	Ribosome_LSU_mitochondrial	LSU ribosomal protein L16p (L10e), mitochondrial
Protein Metabolism	Protein biosynthesis	Ribosome_LSU_mitochondrial	LSU ribosomal protein L17p, mitochondrial
Protein Metabolism	Protein biosynthesis	Ribosome_LSU_mitochondrial	LSU ribosomal protein L18p (L5e), mitochondrial
Protein Metabolism	Protein biosynthesis	Ribosome_LSU_mitochondrial	LSU ribosomal protein L19p, mitochondrial
Protein Metabolism	Protein biosynthesis	Ribosome_LSU_mitochondrial	LSU ribosomal protein L20p, mitochondrial
Protein Metabolism	Protein biosynthesis	Ribosome_LSU_mitochondrial	LSU ribosomal protein L21p, mitochondrial
Protein Metabolism	Protein biosynthesis	Ribosome_LSU_mitochondrial	LSU ribosomal protein L22p (L17e), mitochondrial
Protein Metabolism	Protein biosynthesis	Ribosome_LSU_mitochondrial	LSU ribosomal protein L23p (L23Ae), mitochondrial
Protein Metabolism	Protein biosynthesis	Ribosome_LSU_mitochondrial	LSU ribosomal protein L24p (L26e), mitochondrial
Protein Metabolism	Protein biosynthesis	Ribosome_LSU_mitochondrial	LSU ribosomal protein L25p, mitochondrial
Protein Metabolism	Protein biosynthesis	Ribosome_LSU_mitochondrial	LSU ribosomal protein L27p, mitochondrial
Protein Metabolism	Protein biosynthesis	Ribosome_LSU_mitochondrial	LSU ribosomal protein L28p, mitochondrial
Protein Metabolism	Protein biosynthesis	Ribosome_LSU_mitochondrial	LSU ribosomal protein L29p (L35e), mitochondrial
Protein Metabolism	Protein biosynthesis	Ribosome_LSU_mitochondrial	LSU ribosomal protein L30p (L7e), mitochondrial
Protein Metabolism	Protein biosynthesis	Ribosome_LSU_mitochondrial	LSU ribosomal protein L31p, mitochondrial
Protein Metabolism	Protein biosynthesis	Ribosome_LSU_mitochondrial	LSU ribosomal protein L32p, mitochondrial
Protein Metabolism	Protein biosynthesis	Ribosome_LSU_mitochondrial	LSU ribosomal protein L33p, mitochondrial
Protein Metabolism	Protein biosynthesis	Ribosome_LSU_mitochondrial	LSU ribosomal protein L34p, mitochondrial
Protein Metabolism	Protein biosynthesis	Ribosome_LSU_mitochondrial	LSU ribosomal protein L35p, mitochondrial
Protein Metabolism	Protein biosynthesis	Ribosome_LSU_mitochondrial	LSU ribosomal protein L36p, mitochondrial
Protein Metabolism	Protein biosynthesis	Ribosome_LSU_mitochondrial	LSU ribosomal protein L37mt, mitochondrial
Protein Metabolism	Protein biosynthesis	Ribosome_LSU_mitochondrial	LSU ribosomal protein L38mt, mitochondrial
Protein Metabolism	Protein biosynthesis	Ribosome_LSU_mitochondrial	LSU ribosomal protein L39mt, mitochondrial
Protein Metabolism	Protein biosynthesis	Ribosome_LSU_mitochondrial	LSU ribosomal protein L40mt, mitochondrial
Protein Metabolism	Protein biosynthesis	Ribosome_LSU_mitochondrial	LSU ribosomal protein L41mt, mitochondrial
Protein Metabolism	Protein biosynthesis	Ribosome_LSU_mitochondrial	LSU ribosomal protein L42mt, mitochondrial
Protein Metabolism	Protein biosynthesis	Ribosome_LSU_mitochondrial	LSU ribosomal protein L43mt, mitochondrial
Protein Metabolism	Protein biosynthesis	Ribosome_LSU_mitochondrial	LSU ribosomal protein L44mt, mitochondrial
Protein Metabolism	Protein biosynthesis	Ribosome_LSU_mitochondrial	LSU ribosomal protein L45mt, mitochondrial
Protein Metabolism	Protein biosynthesis	Ribosome_LSU_mitochondrial	LSU ribosomal protein L46mt, mitochondrial
Protein Metabolism	Protein biosynthesis	Ribosome_LSU_mitochondrial	LSU ribosomal protein L47mt, mitochondrial
Protein Metabolism	Protein biosynthesis	Ribosome_LSU_mitochondrial	LSU ribosomal protein L48mt, mitochondrial
Protein Metabolism	Protein biosynthesis	Ribosome_LSU_mitochondrial	LSU ribosomal protein L49mt, mitochondrial
Protein Metabolism	Protein biosynthesis	Ribosome_LSU_mitochondrial	LSU ribosomal protein L50mt, mitochondrial
Protein Metabolism	Protein biosynthesis	Ribosome_LSU_mitochondrial	LSU ribosomal protein L51mt, mitochondrial
Protein Metabolism	Protein biosynthesis	Ribosome_LSU_mitochondrial	LSU ribosomal protein L52mt, mitochondrial
Protein Metabolism	Protein biosynthesis	Ribosome_LSU_mitochondrial	LSU ribosomal protein L53mt, mitochondrial
Protein Metabolism	Protein biosynthesis	Ribosome_LSU_mitochondrial	LSU ribosomal protein L54mt, mitochondrial
Protein Metabolism	Protein biosynthesis	Ribosome_LSU_mitochondrial	LSU ribosomal protein L55mt, mitochondrial
Protein Metabolism	Protein biosynthesis	Ribosome_LSU_mitochondrial	LSU ribosomal protein MRPL13, mitochondrial
Protein Metabolism	Protein biosynthesis	Ribosome_LSU_mitochondrial	LSU ribosomal protein MRPL15, mitochondrial
Protein Metabolism	Protein biosynthesis	Ribosome_LSU_mitochondrial	LSU ribosomal protein MRPL20, mitochondrial
Protein Metabolism	Protein biosynthesis	Ribosome_LSU_mitochondrial	LSU ribosomal protein MRPL25, mitochondrial
Protein Metabolism	Protein biosynthesis	Ribosome_LSU_mitochondrial	LSU ribosomal protein MRPL31, mitochondrial
Protein Metabolism	Protein biosynthesis	Ribosome_LSU_mitochondrial	LSU ribosomal protein MRPL35, mitochondrial
Protein Metabolism	Protein biosynthesis	Ribosome_LSU_mitochondrial	LSU ribosomal protein MRP51, mitochondrial
Sulfur Metabolism	Organic sulfur assimilation	DMSP_breakdown	DMSP breakdown hydrolase protein
Sulfur Metabolism	Organic sulfur assimilation	DMSP_breakdown	DMSP demethylase (DmdA) (EC 2.1.2.10)
DNA Metabolism	DNA repair	DNA_repair,_bacterial_MutL-MutS_system	DNA mismatch repair protein MutL
DNA Metabolism	DNA repair	DNA_repair,_bacterial_MutL-MutS_system	DNA mismatch repair protein MutS
DNA Metabolism	DNA repair	DNA_repair,_bacterial_MutL-MutS_system	MutS-related protein, family 1
DNA Metabolism	DNA repair	DNA_repair,_bacterial_MutL-MutS_system	MutS domain protein, family 2
DNA Metabolism	DNA repair	DNA_repair,_bacterial_MutL-MutS_system	MutS domain protein, family 4
DNA Metabolism	DNA repair	DNA_repair,_bacterial_MutL-MutS_system	MutS domain protein, family 5
DNA Metabolism	DNA repair	DNA_repair,_bacterial_MutL-MutS_system	MutS domain protein, family 6
DNA Metabolism	DNA repair	DNA_repair,_bacterial_MutL-MutS_system	Recombination inhibitory protein MutS2
DNA Metabolism	DNA repair	DNA_repair,_bacterial_MutL-MutS_system	Clostridial MutS2-related protein
Cofactors, Vitamins, Prosthetic Groups, Pigments	Tetrapyrroles	Chlorophyll_Biosynthesis	Protoporphyrin IX Mg-chelatase subunit D (EC 6.6.1.1)
Cofactors, Vitamins, Prosthetic Groups, Pigments	Tetrapyrroles	Chlorophyll_Biosynthesis	Protoporphyrin IX Mg-chelatase subunit H (EC 6.6.1.1)
Cofactors, Vitamins, Prosthetic Groups, Pigments	Tetrapyrroles	Chlorophyll_Biosynthesis	Protoporphyrin IX Mg-chelatase subunit I (EC 6.6.1.1)
Cofactors, Vitamins, Prosthetic Groups, Pigments	Tetrapyrroles	Chlorophyll_Biosynthesis	Mg-protoporphyrin O-methyltransferase (EC 2.1.1.11)
Cofactors, Vitamins, Prosthetic Groups, Pigments	Tetrapyrroles	Chlorophyll_Biosynthesis	Mg protoporphyrin IX monomethyl ester oxidative cyclase (aerobic) (EC 1.14.13.81)
Cofactors, Vitamins, Prosthetic Groups, Pigments	Tetrapyrroles	Chlorophyll_Biosynthesis	Mg-protoporphyrin IX monomethyl ester oxidative cyclase (anaerobic) (EC 1.14.13.81)
Cofactors, Vitamins, Prosthetic Groups, Pigments	Tetrapyrroles	Chlorophyll_Biosynthesis	Protein BchJ, involved in reduction of C-8 vinyl of divinyl protochlorophyllide
Cofactors, Vitamins, Prosthetic Groups, Pigments	Tetrapyrroles	Chlorophyll_Biosynthesis	Divinyl protochlorophyllide a 8-vinyl-reductase (EC 1.3.1.75)
Cofactors, Vitamins, Prosthetic Groups, Pigments	Tetrapyrroles	Chlorophyll_Biosynthesis	Putative chaperon-like protein Ycf39 for quinone binding in Photosystem II
Cofactors, Vitamins, Prosthetic Groups, Pigments	Tetrapyrroles	Chlorophyll_Biosynthesis	Light-independent protochlorophyllide reductase iron-sulfur ATP-binding protein ChlL (EC 1.18.-.-)
Cofactors, Vitamins, Prosthetic Groups, Pigments	Tetrapyrroles	Chlorophyll_Biosynthesis	Light-independent protochlorophyllide reductase subunit N (EC 1.18.-.-)
Cofactors, Vitamins, Prosthetic Groups, Pigments	Tetrapyrroles	Chlorophyll_Biosynthesis	Light-independent protochlorophyllide reductase subunit B (EC 1.18.-.-)
Cofactors, Vitamins, Prosthetic Groups, Pigments	Tetrapyrroles	Chlorophyll_Biosynthesis	Light-dependent protochlorophyllide reductase (EC 1.3.1.33)
Cofactors, Vitamins, Prosthetic Groups, Pigments	Tetrapyrroles	Chlorophyll_Biosynthesis	Chlorophyll a synthase ChlG (EC 2.5.1.62)
Cofactors, Vitamins, Prosthetic Groups, Pigments	Tetrapyrroles	Chlorophyll_Biosynthesis	Geranylgeranyl hydrogenase BchP
Cofactors, Vitamins, Prosthetic Groups, Pigments	Tetrapyrroles	Chlorophyll_Biosynthesis	Chlorophyll a, chlorophyllide a oxygenase (EC 1.14.13.-)
Cofactors, Vitamins, Prosthetic Groups, Pigments	Tetrapyrroles	Chlorophyll_Biosynthesis	Chlorophyllide reductase subunit BchX (EC 1.18.-.-)
Cofactors, Vitamins, Prosthetic Groups, Pigments	Tetrapyrroles	Chlorophyll_Biosynthesis	Chlorophyllide reductase subunit BchY (EC 1.18.-.-)
Cofactors, Vitamins, Prosthetic Groups, Pigments	Tetrapyrroles	Chlorophyll_Biosynthesis	Chlorophyllide reductase subunit BchZ (EC 1.18.-.-)
Cofactors, Vitamins, Prosthetic Groups, Pigments	Tetrapyrroles	Chlorophyll_Biosynthesis	2-vinyl bacteriochlorophyllide hydratase BchF (EC 4.2.1.-)
Cofactors, Vitamins, Prosthetic Groups, Pigments	Tetrapyrroles	Chlorophyll_Biosynthesis	2-desacetyl-2-hydroxyethyl bacteriochlorophyllide A dehydrogenase BchC
Cofactors, Vitamins, Prosthetic Groups, Pigments	Tetrapyrroles	Chlorophyll_Biosynthesis	Bacteriochlorophyllide c C8 methyltransefase BchQ
Cofactors, Vitamins, Prosthetic Groups, Pigments	Tetrapyrroles	Chlorophyll_Biosynthesis	Bacteriochlorophyllide c C12 methyltransefase BchR
RNA Metabolism		Group_II_intron-associated_genes	Retron-type reverse transcriptase
Protein Metabolism	Protein biosynthesis	Pyrrolysine	Proline 2-methylase for pyrrolysine biosynthesis
Protein Metabolism	Protein biosynthesis	Pyrrolysine	Proline reductase for pyrrolysine biosynthesis
Protein Metabolism	Protein biosynthesis	Pyrrolysine	Pyrrolysine synthetase
Protein Metabolism	Protein biosynthesis	Pyrrolysine	Pyrrolysyl-tRNA synthetase (EC 6.1.1.26)
Protein Metabolism	Protein biosynthesis	Pyrrolysine	pyrrolysine-containing
Membrane Transport		Transport_of_Nickel_and_Cobalt	ATPase component CbiO of energizing module of cobalt ECF transporter
Membrane Transport		Transport_of_Nickel_and_Cobalt	ATPase component NikO of energizing module of nickel ECF transporter
Membrane Transport		Transport_of_Nickel_and_Cobalt	Additional component NikL of nickel ECF transporter
Membrane Transport		Transport_of_Nickel_and_Cobalt	Additional periplasmic component NikK of nickel ECF transporter
Membrane Transport		Transport_of_Nickel_and_Cobalt	Additional substrate-specific component CbiN of cobalt ECF transporter
Membrane Transport		Transport_of_Nickel_and_Cobalt	Additional substrate-specific component NikN of nickel ECF transporter
Membrane Transport		Transport_of_Nickel_and_Cobalt	HoxN/HupN/NixA family cobalt transporter
Membrane Transport		Transport_of_Nickel_and_Cobalt	HoxN/HupN/NixA family nickel/cobalt transporter
Membrane Transport		Transport_of_Nickel_and_Cobalt	HupE-UreJ family cobalt transporter
Membrane Transport		Transport_of_Nickel_and_Cobalt	HupE-UreJ family metal transporter
Membrane Transport		Transport_of_Nickel_and_Cobalt	Nicel/Cobalt-specific TonB-dependent outer membrane receptor
Membrane Transport		Transport_of_Nickel_and_Cobalt	Nickel ABC transporter, periplasmic nickel-binding protein NikA (TC 3.A.1.5.3)
Membrane Transport		Transport_of_Nickel_and_Cobalt	Nickel ABC transporter, periplasmic nickel-binding protein nikA2 (TC 3.A.1.5.3)
Membrane Transport		Transport_of_Nickel_and_Cobalt	Nickel responsive regulator NikR
Membrane Transport		Transport_of_Nickel_and_Cobalt	Nickel transport ATP-binding protein NikD (TC 3.A.1.5.3)
Membrane Transport		Transport_of_Nickel_and_Cobalt	Nickel transport ATP-binding protein NikE (TC 3.A.1.5.3)
Membrane Transport		Transport_of_Nickel_and_Cobalt	Nickel transport ATP-binding protein nikD2 (TC 3.A.1.5.3)
Membrane Transport		Transport_of_Nickel_and_Cobalt	Nickel transport ATP-binding protein nikE2 (TC 3.A.1.5.3)
Membrane Transport		Transport_of_Nickel_and_Cobalt	Nickel transport system permease protein NikB (TC 3.A.1.5.3)
Membrane Transport		Transport_of_Nickel_and_Cobalt	Nickel transport system permease protein NikC (TC 3.A.1.5.3)
Membrane Transport		Transport_of_Nickel_and_Cobalt	Nickel transport system permease protein nikB2 (TC 3.A.1.5.3)
Membrane Transport		Transport_of_Nickel_and_Cobalt	Nickel transport system permease protein nikC2 (TC 3.A.1.5.3)
Membrane Transport		Transport_of_Nickel_and_Cobalt	Nickel transporter UreH
Membrane Transport		Transport_of_Nickel_and_Cobalt	Predicted cobalt ABC transporter periplasmic component
Membrane Transport		Transport_of_Nickel_and_Cobalt	Predicted cobalt transporter CbtA
Membrane Transport		Transport_of_Nickel_and_Cobalt	Predicted cobalt transporter CbtC
Membrane Transport		Transport_of_Nickel_and_Cobalt	Predicted cobalt transporter in Mycobacteria
Membrane Transport		Transport_of_Nickel_and_Cobalt	Predicted cobalt transporter in sulfate-reducing delta-proteobacteria
Membrane Transport		Transport_of_Nickel_and_Cobalt	Substrate-specific component CbiM of cobalt ECF transporter
Membrane Transport		Transport_of_Nickel_and_Cobalt	Substrate-specific component NikM of nickel ECF transporter
Membrane Transport		Transport_of_Nickel_and_Cobalt	Transmembrane component CbiQ of energizing module of cobalt ECF transporter
Membrane Transport		Transport_of_Nickel_and_Cobalt	Transmembrane component NikQ of energizing module of nickel ECF transporter
Respiration		Formate_hydrogenase	Formate dehydrogenase -O, gamma subunit (EC 1.2.1.2)
Respiration		Formate_hydrogenase	Formate dehydrogenase N alpha subunit (EC 1.2.1.2)
Respiration		Formate_hydrogenase	Formate dehydrogenase N beta subunit (EC 1.2.1.2)
Respiration		Formate_hydrogenase	Formate dehydrogenase N gamma subunit (EC 1.2.1.2)
Respiration		Formate_hydrogenase	Formate dehydrogenase O alpha subunit (EC 1.2.1.2)
Respiration		Formate_hydrogenase	Formate dehydrogenase O beta subunit (EC 1.2.1.2)
Respiration		Formate_hydrogenase	Formate dehydrogenase O gamma subunit (EC 1.2.1.2)
Respiration		Formate_hydrogenase	Formate dehydrogenase O putative subunit
Respiration		Formate_hydrogenase	Formate dehydrogenase chain D (EC 1.2.1.2)
Respiration		Formate_hydrogenase	Formate dehydrogenase putative subunit (EC 1.2.1.2)
Respiration		Formate_hydrogenase	Formate dehydrogenase related protein
Respiration		Formate_hydrogenase	Formate dehydrogenase-O, iron-sulfur subunit (EC 1.2.1.2)
Respiration		Formate_hydrogenase	Formate dehydrogenase-O, major subunit (EC 1.2.1.2)
Respiration		Formate_hydrogenase	Formate hydrogenlyase hypothetical subunit
Respiration		Formate_hydrogenase	Formate hydrogenlyase regulatory protein HycA
Respiration		Formate_hydrogenase	Formate hydrogenlyase subunit 2
Respiration		Formate_hydrogenase	Formate hydrogenlyase subunit 3
Respiration		Formate_hydrogenase	Formate hydrogenlyase subunit 3/Multisubunit Na+/H+ antiporter, MnhD subunit
Respiration		Formate_hydrogenase	Formate hydrogenlyase subunit 4
Respiration		Formate_hydrogenase	Formate hydrogenlyase subunit 5
Respiration		Formate_hydrogenase	Formate hydrogenlyase subunit 6
Respiration		Formate_hydrogenase	Formate hydrogenlyase subunit 7
Respiration		Formate_hydrogenase	Formate hydrogenlyase transcriptional activator
Respiration		Formate_hydrogenase	Hydrogenase-4 component A (EC 1.-.-.-)
Respiration		Formate_hydrogenase	Hydrogenase-4 component B (EC 1.-.-.-)
Respiration		Formate_hydrogenase	Hydrogenase-4 component C (EC 1.-.-.-)
Respiration		Formate_hydrogenase	Hydrogenase-4 component D (EC 1.-.-.-)
Respiration		Formate_hydrogenase	Hydrogenase-4 component E (EC 1.-.-.-)
Respiration		Formate_hydrogenase	Hydrogenase-4 component F (EC 1.-.-.-)
Respiration		Formate_hydrogenase	Hydrogenase-4 component G (EC 1.-.-.-)
Respiration		Formate_hydrogenase	Hydrogenase-4 component H (EC 1.-.-.-)
Respiration		Formate_hydrogenase	Hydrogenase-4 component I (EC 1.-.-.-)
Respiration		Formate_hydrogenase	Hydrogenase-4 transcriptional activator
Respiration		Formate_hydrogenase	Hypothetical protein YrhD
Respiration		Formate_hydrogenase	Hypothetical protein probably related to Formate dehydrogenase function
Respiration		Formate_hydrogenase	NAD-dependent formate dehydrogenase (EC 1.2.1.2)
Respiration		Formate_hydrogenase	NAD-dependent formate dehydrogenase alpha subunit
Respiration		Formate_hydrogenase	NAD-dependent formate dehydrogenase beta subunit
Respiration		Formate_hydrogenase	NAD-dependent formate dehydrogenase delta subunit
Respiration		Formate_hydrogenase	NAD-dependent formate dehydrogenase gamma subunit
Respiration		Formate_hydrogenase	Putative formate dehydrogenase iron-sulfur subunit (EC 1.2.1.2)
Respiration		Formate_hydrogenase	Putative formate dehydrogenase oxidoreductase protein
Respiration		Formate_hydrogenase	Putative formate dehydrogenase, cytochrome B subunit (EC 1.2.1.2)
Respiration		Formate_hydrogenase	Putative formate dehydrogenase-specific chaperone
Respiration		Formate_hydrogenase	formate dehydrogenase formation protein FdhE
Respiration		Formate_hydrogenase	hydrogenase, HycC subunit, putative
Respiration		Formate_hydrogenase	hydrogenase, group 4, HycE subunit, putative
Respiration		Formate_hydrogenase	hydrogenase, group 4, HycG subunit, putative
Respiration		Formate_hydrogenase	tungsten-containing formate dehydrogenase alpha subunit
Respiration		Formate_hydrogenase	tungsten-containing formate dehydrogenase beta subunit
Stress Response	Oxidative stress	Glutathionylspermidine_and_Trypanothione	Glutathionylspermidine amidohydrolase (EC 3.5.1.78)
Stress Response	Oxidative stress	Glutathionylspermidine_and_Trypanothione	Glutathionylspermidine synthase (EC 6.3.1.8)
Stress Response	Oxidative stress	Glutathionylspermidine_and_Trypanothione	Similarity with glutathionylspermidine synthase (EC 6.3.1.8), group 1
Stress Response	Oxidative stress	Glutathionylspermidine_and_Trypanothione	Similarity with glutathionylspermidine synthase (EC 6.3.1.8), group 2
Stress Response	Oxidative stress	Glutathionylspermidine_and_Trypanothione	Uncharacterized GST-like protein yghU associated with glutathionylspermidine synthetase/amidase
RNA Metabolism	Transcription	Rrf2_family_transcriptional_regulators	Nitrite-sensitive transcriptional repressor NsrR
RNA Metabolism	Transcription	Rrf2_family_transcriptional_regulators	Iron-responsive repressor RirA
RNA Metabolism	Transcription	Rrf2_family_transcriptional_regulators	Iron-sulfur cluster regulator IscR
RNA Metabolism	Transcription	Rrf2_family_transcriptional_regulators	Predicted transcriptional regulator of sulfate adenylyltransferase, Rrf2 family
RNA Metabolism	Transcription	Rrf2_family_transcriptional_regulators	Predicted transcriptional regulator of sulfate transport, Rrf2 family
RNA Metabolism	Transcription	Rrf2_family_transcriptional_regulators	Hmc operon transcriptional regulator Rrf2
RNA Metabolism	Transcription	Rrf2_family_transcriptional_regulators	Predicted transcriptional regulator of 4-carboxymuconolactone decarboxylase, Rrf2 family
RNA Metabolism	Transcription	Rrf2_family_transcriptional_regulators	Rrf2 family transcriptional regulator
RNA Metabolism	Transcription	Rrf2_family_transcriptional_regulators	Predicted transcriptional regulator of NADH dehydrogenase, Rrf2 family
RNA Metabolism	Transcription	Rrf2_family_transcriptional_regulators	Predicted transcriptional regulator of cysteine synthase, Rrf2 family
RNA Metabolism	Transcription	Rrf2_family_transcriptional_regulators	Rrf2 family transcriptional regulator, group III
Membrane Transport		ECF_class_transporters	ATPase component BioM of energizing module of biotin ECF transporter
Membrane Transport		ECF_class_transporters	ATPase component CbiO of energizing module of cobalt ECF transporter
Membrane Transport		ECF_class_transporters	ATPase component NikO of energizing module of nickel ECF transporter
Membrane Transport		ECF_class_transporters	ATPase component STY3232 of energizing module of queuosine-regulated ECF transporter
Membrane Transport		ECF_class_transporters	ATPase component STY3233 of energizing module of queuosine-regulated ECF transporter
Membrane Transport		ECF_class_transporters	ATPase component of energizing module of predicted pantothenate ECF transporter
Membrane Transport		ECF_class_transporters	ATPase component of energizing module of predicted queuosine-regulated ECF transporter
Membrane Transport		ECF_class_transporters	ATPase component of general energizing module of ECF transporters
Membrane Transport		ECF_class_transporters	Additional substrate-specific component CbiN of cobalt ECF transporter
Membrane Transport		ECF_class_transporters	Additional substrate-specific component NikN of nickel ECF transporter
Membrane Transport		ECF_class_transporters	Candidate substrate-specific domain of ECF transporters in Mycobacteria
Membrane Transport		ECF_class_transporters	Duplicated ATPase component BL0693 of energizing module of predicted ECF transporter
Membrane Transport		ECF_class_transporters	Duplicated ATPase component CbrU of energizing module of predicted cobalamin ECF transporter
Membrane Transport		ECF_class_transporters	Duplicated ATPase component Cce_1530 of energizing module of predicted ECF transporter
Membrane Transport		ECF_class_transporters	Duplicated ATPase component Kcr_0336 of energizing module of predicted ECF transporter
Membrane Transport		ECF_class_transporters	Duplicated ATPase component MTH454 of energizing module of predicted ECF transporter
Membrane Transport		ECF_class_transporters	Duplicated ATPase component MtsB of energizing module of methionine-regulated ECF transporter
Membrane Transport		ECF_class_transporters	Duplicated ATPase component SS1136 of energizing module of predicted ECF transporter
Membrane Transport		ECF_class_transporters	Duplicated ATPase component TTE1589 of energizing module of predicted methylthioadenosine ECF transporter
Membrane Transport		ECF_class_transporters	Duplicated ATPase component YkoD of energizing module of thiamin-regulated ECF transporter for HydroxyMethylPyrimidine
Membrane Transport		ECF_class_transporters	Duplicated ATPase component glr2054 of energizing module of predicted ECF transporter
Membrane Transport		ECF_class_transporters	Duplicated ATPase component of energizing module of predicted B12-regulated ECF transporter for dimethylbenzimidazole
Membrane Transport		ECF_class_transporters	Duplicated ATPase component of energizing module of predicted ECF transporter in Mycobacteria
Membrane Transport		ECF_class_transporters	Duplicated ATPase component of energizing module of predicted pyridoxine-related ECF transporter
Membrane Transport		ECF_class_transporters	Duplicated ATPase component of energizing module of predicted thiazole ECF transporter
Membrane Transport		ECF_class_transporters	Duplicated ATPase component of energizing module of predicted tryptophan ECF transporter
Membrane Transport		ECF_class_transporters	Duplicated ATPase component of energizing module of riboflavin ECF transporter
Membrane Transport		ECF_class_transporters	Substrate-specific component BL0695 of predicted ECF transporter
Membrane Transport		ECF_class_transporters	Substrate-specific component BioY of biotin ECF transporter
Membrane Transport		ECF_class_transporters	Substrate-specific component CbiM of cobalt ECF transporter
Membrane Transport		ECF_class_transporters	Substrate-specific component CblT of predicted B12-regulated ECF transporter for dimethylbenzimidazole
Membrane Transport		ECF_class_transporters	Substrate-specific component CbrT of predicted cobalamin ECF transporter
Membrane Transport		ECF_class_transporters	Substrate-specific component Cce_1529 of predicted ECF transporter
Membrane Transport		ECF_class_transporters	Substrate-specific component FolT of folate ECF transporter
Membrane Transport		ECF_class_transporters	Substrate-specific component Kcr_0335 of predicted ECF transporter
Membrane Transport		ECF_class_transporters	Substrate-specific component MTH452 of predicted ECF transporter
Membrane Transport		ECF_class_transporters	Substrate-specific component MtsA of methionine-regulated ECF transporter
Membrane Transport		ECF_class_transporters	Substrate-specific component NiaX of predicted niacin ECF transporter
Membrane Transport		ECF_class_transporters	Substrate-specific component NikM of nickel ECF transporter
Membrane Transport		ECF_class_transporters	Substrate-specific component PAM0308 of predicted lipoate ECF transporter
Membrane Transport		ECF_class_transporters	Substrate-specific component PanT of predicted pantothenate ECF transporter
Membrane Transport		ECF_class_transporters	Substrate-specific component PdxU of predicted pyridoxine ECF transporter
Membrane Transport		ECF_class_transporters	Substrate-specific component PdxU2 of predicted pyridoxin-related ECF transporter
Membrane Transport		ECF_class_transporters	Substrate-specific component QueT (COG4708) of predicted queuosine-regulated ECF transporter
Membrane Transport		ECF_class_transporters	Substrate-specific component RibU of riboflavin ECF transporter
Membrane Transport		ECF_class_transporters	Substrate-specific component ST1137 of predicted ECF transporter
Membrane Transport		ECF_class_transporters	Substrate-specific component STY3230 of queuosine-regulated ECF transporter
Membrane Transport		ECF_class_transporters	Substrate-specific component TTE1586 of predicted methylthioadenosine ECF transporter
Membrane Transport		ECF_class_transporters	Substrate-specific component ThiT of thiamin ECF transporter
Membrane Transport		ECF_class_transporters	Substrate-specific component ThiW of predicted thiazole ECF transporter
Membrane Transport		ECF_class_transporters	Substrate-specific component TrpP of tryptophan ECF transporter
Membrane Transport		ECF_class_transporters	Substrate-specific component YkoE of thiamin-regulated ECF transporter for HydroxyMethylPyrimidine
Membrane Transport		ECF_class_transporters	Substrate-specific component glr2052 of predicted ECF transporter
Membrane Transport		ECF_class_transporters	Transmembrane component BL0694 of energizing module of predicted ECF transporter
Membrane Transport		ECF_class_transporters	Transmembrane component BioN of energizing module of biotin ECF transporter
Membrane Transport		ECF_class_transporters	Transmembrane component CbiQ of energizing module of cobalt ECF transporter
Membrane Transport		ECF_class_transporters	Transmembrane component CbrV of energizing module of predicted cobalamin ECF transporter
Membrane Transport		ECF_class_transporters	Transmembrane component Cce_1531 of energizing module of predicted ECF transporter
Membrane Transport		ECF_class_transporters	Transmembrane component Kcr_0337 of energizing module of predicted ECF transporter
Membrane Transport		ECF_class_transporters	Transmembrane component MTH453 of energizing module of predicted ECF transporter
Membrane Transport		ECF_class_transporters	Transmembrane component MtsC of energizing module of methionine-regulated ECF transporter
Membrane Transport		ECF_class_transporters	Transmembrane component NikQ of energizing module of nickel ECF transporter
Membrane Transport		ECF_class_transporters	Transmembrane component SS1135 of energizing module of predicted ECF transporter
Membrane Transport		ECF_class_transporters	Transmembrane component STY3231 of energizing module of queuosine-regulated ECF transporter
Membrane Transport		ECF_class_transporters	Transmembrane component TTE1588 of energizing module of predicted methylthioadenosine ECF transporter
Membrane Transport		ECF_class_transporters	Transmembrane component YkoC of energizing module of thiamin-regulated ECF transporter for HydroxyMethylPyrimidine
Membrane Transport		ECF_class_transporters	Transmembrane component glr2053 of energizing module of predicted ECF transporter
Membrane Transport		ECF_class_transporters	Transmembrane component of energizing module of ECF transporters in Cyanobacteria
Membrane Transport		ECF_class_transporters	Transmembrane component of energizing module of ECF transporters in Mycobacteria
Membrane Transport		ECF_class_transporters	Transmembrane component of energizing module of predicted B12-regulated ECF transporter for dimethylbenzimidazole
Membrane Transport		ECF_class_transporters	Transmembrane component of energizing module of predicted pantothenate ECF transporter
Membrane Transport		ECF_class_transporters	Transmembrane component of energizing module of predicted pyridoxine-related ECF transporter
Membrane Transport		ECF_class_transporters	Transmembrane component of energizing module of predicted queuosine-regulated ECF transporter
Membrane Transport		ECF_class_transporters	Transmembrane component of energizing module of predicted tryptophan ECF transporter
Membrane Transport		ECF_class_transporters	Transmembrane component of energizing module of riboflavin ECF transporter
Membrane Transport		ECF_class_transporters	Transmembrane component of general energizing module of ECF transporters
Protein Metabolism	Protein folding	Periplasmic_disulfide_interchange	Periplasmic thiol:disulfide interchange protein DsbA
Protein Metabolism	Protein folding	Periplasmic_disulfide_interchange	Periplasmic thiol:disulfide interchange protein, DsbA-like
Protein Metabolism	Protein folding	Periplasmic_disulfide_interchange	Periplasmic thiol:disulfide oxidoreductase DsbB, required for DsbA reoxidation
Protein Metabolism	Protein folding	Periplasmic_disulfide_interchange	Thiol:disulfide interchange protein DsbC
Protein Metabolism	Protein folding	Periplasmic_disulfide_interchange	Cytochrome c-type biogenesis protein DsbD, protein-disulfide reductase (EC 1.8.1.8)
Protein Metabolism	Protein folding	Periplasmic_disulfide_interchange	Cytochrome c-type biogenesis protein CcdA (DsbD analog)
Protein Metabolism	Protein folding	Periplasmic_disulfide_interchange	Cytochrome c-type biogenesis protein CcmG/DsbE, thiol:disulfide oxidoreductase
Protein Metabolism	Protein folding	Periplasmic_disulfide_interchange	Thiol:disulfide interchange protein DsbG precursor
Carbohydrates	Aminosugars	Neotrehalosadiamine_(NTD)_Biosynthesis_Operon	NTD biosynthesis operon protein NtdA
Carbohydrates	Aminosugars	Neotrehalosadiamine_(NTD)_Biosynthesis_Operon	NTD biosynthesis operon putative hydrolase NtdB (EC 3.-.-.-)
Carbohydrates	Aminosugars	Neotrehalosadiamine_(NTD)_Biosynthesis_Operon	NTD biosynthesis operon putative oxidoreductase NtdC (EC 1.-.-.-)
Carbohydrates	Aminosugars	Neotrehalosadiamine_(NTD)_Biosynthesis_Operon	NTD biosynthesis operon regulator NtdR
RNA Metabolism	Transcription	Transcription_factors_cyanobacterial_RpoD-like_sigma_factors	Cyanobacteria-specific RpoD-like sigma factor, type-1
RNA Metabolism	Transcription	Transcription_factors_cyanobacterial_RpoD-like_sigma_factors	Cyanobacteria-specific RpoD-like sigma factor, type-11
RNA Metabolism	Transcription	Transcription_factors_cyanobacterial_RpoD-like_sigma_factors	Cyanobacteria-specific RpoD-like sigma factor, type-12
RNA Metabolism	Transcription	Transcription_factors_cyanobacterial_RpoD-like_sigma_factors	Cyanobacteria-specific RpoD-like sigma factor, type-13
RNA Metabolism	Transcription	Transcription_factors_cyanobacterial_RpoD-like_sigma_factors	Cyanobacteria-specific RpoD-like sigma factor, type-14
RNA Metabolism	Transcription	Transcription_factors_cyanobacterial_RpoD-like_sigma_factors	Cyanobacteria-specific RpoD-like sigma factor, type-2
RNA Metabolism	Transcription	Transcription_factors_cyanobacterial_RpoD-like_sigma_factors	Cyanobacteria-specific RpoD-like sigma factor, type-3
RNA Metabolism	Transcription	Transcription_factors_cyanobacterial_RpoD-like_sigma_factors	Cyanobacteria-specific RpoD-like sigma factor, type-4
RNA Metabolism	Transcription	Transcription_factors_cyanobacterial_RpoD-like_sigma_factors	Cyanobacteria-specific RpoD-like sigma factor, type-5
RNA Metabolism	Transcription	Transcription_factors_cyanobacterial_RpoD-like_sigma_factors	Cyanobacteria-specific RpoD-like sigma factor, type-6
RNA Metabolism	Transcription	Transcription_factors_cyanobacterial_RpoD-like_sigma_factors	Cyanobacteria-specific RpoD-like sigma factor, type-7
RNA Metabolism	Transcription	Transcription_factors_cyanobacterial_RpoD-like_sigma_factors	Cyanobacteria-specific RpoD-like sigma factor, type-9
RNA Metabolism	Transcription	Transcription_factors_cyanobacterial_RpoD-like_sigma_factors	RNA polymerase sigma factor RpoD
RNA Metabolism	RNA processing and modification	Spliceosome	Pre-mRNA splicing factor PRP1
RNA Metabolism	RNA processing and modification	Spliceosome	U4/U6 small nuclear ribonucleoprotein component PRP3
RNA Metabolism	RNA processing and modification	Spliceosome	Pre-mRNA splicing factor PRP6
RNA Metabolism	RNA processing and modification	Spliceosome	Pre-mRNA splicing factor PRP8
Carbohydrates	Aminosugars	Chitin_and_N-acetylglucosamine_utilization	N-acetylglucosamine kinase of eukaryotic type (EC 2.7.1.59)
Carbohydrates	Aminosugars	Chitin_and_N-acetylglucosamine_utilization	predicted N-acetylglucosamine kinase, glucokinase-like (EC 2.7.1.59)
Carbohydrates	Aminosugars	Chitin_and_N-acetylglucosamine_utilization	N-acetylglucosamine-6-phosphate deacetylase (EC 3.5.1.25)
Carbohydrates	Aminosugars	Chitin_and_N-acetylglucosamine_utilization	Glucosamine-6-phosphate deaminase (EC 3.5.99.6)
Carbohydrates	Aminosugars	Chitin_and_N-acetylglucosamine_utilization	Glucosamine-6-phosphate deaminase [isomerizing], alternative (EC 3.5.99.6)
Carbohydrates	Aminosugars	Chitin_and_N-acetylglucosamine_utilization	PTS system, N-acetylglucosamine-specific IIA component (EC 2.7.1.69)
Carbohydrates	Aminosugars	Chitin_and_N-acetylglucosamine_utilization	PTS system, N-acetylglucosamine-specific IIB component (EC 2.7.1.69)
Carbohydrates	Aminosugars	Chitin_and_N-acetylglucosamine_utilization	PTS system, N-acetylglucosamine-specific IIC component (EC 2.7.1.69)
Carbohydrates	Aminosugars	Chitin_and_N-acetylglucosamine_utilization	N-Acetyl-D-glucosamine ABC transport system, sugar-binding protein
Carbohydrates	Aminosugars	Chitin_and_N-acetylglucosamine_utilization	N-Acetyl-D-glucosamine ABC transport system, permease protein 1
Carbohydrates	Aminosugars	Chitin_and_N-acetylglucosamine_utilization	N-Acetyl-D-glucosamine ABC transport system, permease protein 2
Carbohydrates	Aminosugars	Chitin_and_N-acetylglucosamine_utilization	N-Acetyl-D-glucosamine ABC transport system ATP-binding protein
Carbohydrates	Aminosugars	Chitin_and_N-acetylglucosamine_utilization	N-acetyl glucosamine transporter, NagP
Carbohydrates	Aminosugars	Chitin_and_N-acetylglucosamine_utilization	Predicted transcriptional regulator of N-Acetylglucosamine utilization, GntR family
Carbohydrates	Aminosugars	Chitin_and_N-acetylglucosamine_utilization	N-acetylglucosamine-6P-responsive transcriptional repressor NagC, ROK family
Carbohydrates	Aminosugars	Chitin_and_N-acetylglucosamine_utilization	Predicted transcriptional regulator of N-Acetylglucosamine utilization, LacI family
Carbohydrates	Aminosugars	Chitin_and_N-acetylglucosamine_utilization	Beta-hexosaminidase (EC 3.2.1.52)
Carbohydrates	Aminosugars	Chitin_and_N-acetylglucosamine_utilization	Alpha-N-acetylglucosaminidase (EC 3.2.1.50)
Carbohydrates	Aminosugars	Chitin_and_N-acetylglucosamine_utilization	Chitodextrinase precursor (EC 3.2.1.14)
Carbohydrates	Aminosugars	Chitin_and_N-acetylglucosamine_utilization	Chitinase (EC 3.2.1.14)
Carbohydrates	Aminosugars	Chitin_and_N-acetylglucosamine_utilization	Chitin binding protein
Carbohydrates	Aminosugars	Chitin_and_N-acetylglucosamine_utilization	N-acetylglucosamine-regulated TonB-dependent outer membrane receptor
Carbohydrates	Aminosugars	Chitin_and_N-acetylglucosamine_utilization	N-acetylglucosamine-regulated outer membrane porin
Carbohydrates	Aminosugars	Chitin_and_N-acetylglucosamine_utilization	N-acetylglucosamine regulated methyl-accepting chemotaxis protein
Carbohydrates	Aminosugars	Chitin_and_N-acetylglucosamine_utilization	Phosphatase NagD predicted to act in N-acetylglucosamine utilization subsystem
Carbohydrates	Aminosugars	Chitin_and_N-acetylglucosamine_utilization	N-acetylglucosamine related transporter, NagX
Carbohydrates	Aminosugars	Chitin_and_N-acetylglucosamine_utilization	hypothetical oxidoreductase related to N-acetylglucosamine utilization
Carbohydrates	Aminosugars	Chitin_and_N-acetylglucosamine_utilization	PTS system, chitobiose-specific IIB component (EC 2.7.1.69)
Carbohydrates	Aminosugars	Chitin_and_N-acetylglucosamine_utilization	PTS system, chitobiose-specific IIC component (EC 2.7.1.69)
Carbohydrates	Aminosugars	Chitin_and_N-acetylglucosamine_utilization	PTS system, chitobiose-specific IIA component (EC 2.7.1.69)
Carbohydrates	Aminosugars	Chitin_and_N-acetylglucosamine_utilization	Chitobiose-specific regulator ChbR, AraC family
Carbohydrates	Aminosugars	Chitin_and_N-acetylglucosamine_utilization	Chitobiose-specific 6-phospho-beta-glucosidase ChbF (EC 3.2.1.86)
Carbohydrates	Aminosugars	Chitin_and_N-acetylglucosamine_utilization	Predicted N-acetyl-glucosamine kinase 2, ROK family (EC 2.7.1.59)
Carbohydrates	Aminosugars	Chitin_and_N-acetylglucosamine_utilization	N-Acetyl-D-glucosamine permease 2, possible
Carbohydrates	Aminosugars	Chitin_and_N-acetylglucosamine_utilization	Transcriptional regulator of chitobiose utilization cluster, AraC family
Carbohydrates	Aminosugars	Chitin_and_N-acetylglucosamine_utilization	Regulator of chitobiose utilization ChiR, ROK family
Carbohydrates	Aminosugars	Chitin_and_N-acetylglucosamine_utilization	Predicted chitobiose ABC transport system, sugar-binding protein
Carbohydrates	Aminosugars	Chitin_and_N-acetylglucosamine_utilization	Predicted chitobiose ABC transport system, permease protein 1
Carbohydrates	Aminosugars	Chitin_and_N-acetylglucosamine_utilization	Predicted chitobiose ABC transport system II, permease protein 2
Carbohydrates	Aminosugars	Chitin_and_N-acetylglucosamine_utilization	Predicted chitobiose ABC transport system II, sugar-binding protein
Carbohydrates	Aminosugars	Chitin_and_N-acetylglucosamine_utilization	Predicted chitobiose ABC transport system II, permease protein 1
Carbohydrates	Aminosugars	Chitin_and_N-acetylglucosamine_utilization	Predicted chitobiose ABC transport system, permease protein 2
Secondary Metabolism	Biosynthesis of phenylpropanoids	Phytoalexin_biosynthesis	Isoflavone reductase homolog P3 (EC 1.3.1.-)
Secondary Metabolism	Biosynthesis of phenylpropanoids	Phytoalexin_biosynthesis	flavonoid 7-O-methyltransferase (EC 2.1.1.75)
Secondary Metabolism	Biosynthesis of phenylpropanoids	Phytoalexin_biosynthesis	6-deoxychalcone synthase
Secondary Metabolism	Biosynthesis of phenylpropanoids	Phytoalexin_biosynthesis	4-coumarate--CoA ligase 1 (EC 6.2.1.12)
Secondary Metabolism	Biosynthesis of phenylpropanoids	Phytoalexin_biosynthesis	trans-cinnamate 4-monooxygenase
Secondary Metabolism	Biosynthesis of phenylpropanoids	Phytoalexin_biosynthesis	Diterpene cyclase
Secondary Metabolism	Biosynthesis of phenylpropanoids	Phytoalexin_biosynthesis	copalyl diphosphate synthase (CPS) (ent-kaurene synthetase A)
Secondary Metabolism	Biosynthesis of phenylpropanoids	Phytoalexin_biosynthesis	sesquiterpene synthase-like protein
Metabolism of Aromatic Compounds		Aromatic_Amin_Catabolism	3,4-dihydroxyphenylacetate 2,3-dioxygenase (EC 1.13.11.15)
Metabolism of Aromatic Compounds		Aromatic_Amin_Catabolism	4-hydroxyphenylacetate 3-monooxygenase (EC 1.14.13.3)
Metabolism of Aromatic Compounds		Aromatic_Amin_Catabolism	4-hydroxyphenylacetate 3-monooxygenase, reductase component (EC 1.6.8.-)
Metabolism of Aromatic Compounds		Aromatic_Amin_Catabolism	Aldehyde dehydrogenase (EC 1.2.1.3), PaaZ
Metabolism of Aromatic Compounds		Aromatic_Amin_Catabolism	Monoamine oxidase (1.4.3.4)
Metabolism of Aromatic Compounds		Aromatic_Amin_Catabolism	Nitrilotriacetate monooxygenase component B (EC 1.14.13.-)
Metabolism of Aromatic Compounds		Aromatic_Amin_Catabolism	Phenylacetaldehyde dehydrogenase (EC 1.2.1.39)
Fatty Acids, Lipids, and Isoprenoids		Polyhydroxybutyrate_metabolism	3-hydroxyacyl-CoA dehydrogenase (EC 1.1.1.35)
Fatty Acids, Lipids, and Isoprenoids		Polyhydroxybutyrate_metabolism	3-hydroxybutyryl-CoA dehydratase (EC 4.2.1.55)
Fatty Acids, Lipids, and Isoprenoids		Polyhydroxybutyrate_metabolism	3-hydroxybutyryl-CoA dehydrogenase (EC 1.1.1.157)
Fatty Acids, Lipids, and Isoprenoids		Polyhydroxybutyrate_metabolism	3-hydroxybutyryl-CoA epimerase (EC 5.1.2.3)
Fatty Acids, Lipids, and Isoprenoids		Polyhydroxybutyrate_metabolism	3-ketoacyl-CoA thiolase (EC 2.3.1.16)
Fatty Acids, Lipids, and Isoprenoids		Polyhydroxybutyrate_metabolism	Acetoacetyl-CoA reductase (EC 1.1.1.36)
Fatty Acids, Lipids, and Isoprenoids		Polyhydroxybutyrate_metabolism	Acetoacetyl-CoA synthetase (EC 6.2.1.16)
Fatty Acids, Lipids, and Isoprenoids		Polyhydroxybutyrate_metabolism	Acetyl-CoA acetyltransferase (EC 2.3.1.9)
Fatty Acids, Lipids, and Isoprenoids		Polyhydroxybutyrate_metabolism	Butyrate-acetoacetate CoA-transferase subunit A (EC 2.8.3.9)
Fatty Acids, Lipids, and Isoprenoids		Polyhydroxybutyrate_metabolism	Butyrate-acetoacetate CoA-transferase subunit B (EC 2.8.3.9)
Fatty Acids, Lipids, and Isoprenoids		Polyhydroxybutyrate_metabolism	D(-)-3-hydroxybutyrate oligomer hydrolase (EC 3.1.1.22)
Fatty Acids, Lipids, and Isoprenoids		Polyhydroxybutyrate_metabolism	D-beta-hydroxybutyrate dehydrogenase (EC 1.1.1.30)
Fatty Acids, Lipids, and Isoprenoids		Polyhydroxybutyrate_metabolism	D-beta-hydroxybutyrate permease
Fatty Acids, Lipids, and Isoprenoids		Polyhydroxybutyrate_metabolism	Enoyl-CoA hydratase (EC 4.2.1.17)
Fatty Acids, Lipids, and Isoprenoids		Polyhydroxybutyrate_metabolism	Intracellular PHB depolymerase (EC 3.1.1.-)
Fatty Acids, Lipids, and Isoprenoids		Polyhydroxybutyrate_metabolism	Poly(3-hydroxyalkanoate) depolymerase
Fatty Acids, Lipids, and Isoprenoids		Polyhydroxybutyrate_metabolism	Polyhydroxyalkanoate granule-associated protein PhaF
Fatty Acids, Lipids, and Isoprenoids		Polyhydroxybutyrate_metabolism	Polyhydroxyalkanoic acid synthase
Fatty Acids, Lipids, and Isoprenoids		Polyhydroxybutyrate_metabolism	Putative 3-hydroxyacyl-coa dehydrogenase
Fatty Acids, Lipids, and Isoprenoids		Polyhydroxybutyrate_metabolism	Short chain fatty acids transporter
Fatty Acids, Lipids, and Isoprenoids		Polyhydroxybutyrate_metabolism	polyhydroxyalkanoate granule-associated protein PhaI
Fatty Acids, Lipids, and Isoprenoids		Polyhydroxybutyrate_metabolism	polyhydroxyalkanoate synthesis repressor PhaR
Membrane Transport	ABC transporters	ABC_transporter_of_unknown_substrate_X	Possible ABC transporter, periplasmic substrate X binding protein precursor
Membrane Transport	ABC transporters	ABC_transporter_of_unknown_substrate_X	Putative ABC transporter of substrate X, ATP-binding subunit
Membrane Transport	ABC transporters	ABC_transporter_of_unknown_substrate_X	Putative ABC transporter of substrate X, permease subunit I
Membrane Transport	ABC transporters	ABC_transporter_of_unknown_substrate_X	Putative ABC transporter of substrate X, permease subunit II
Nucleosides and Nucleotides	Detoxification	Nucleoside_triphosphate_pyrophosphohydrolase_MazG	Nucleoside triphosphate pyrophosphohydrolase MazG
Nucleosides and Nucleotides	Detoxification	Nucleoside_triphosphate_pyrophosphohydrolase_MazG	MazG protein domain
Nucleosides and Nucleotides	Detoxification	Nucleoside_triphosphate_pyrophosphohydrolase_MazG	MazG-related protein
Iron acquisition and metabolism	Siderophores	Siderophore_pyochelin	Isochorismate synthase (EC 5.4.4.2) [pyochelin] siderophore
Iron acquisition and metabolism	Siderophores	Siderophore_pyochelin	Isochorismate synthase (EC 5.4.4.2) [enantio-pyochelin] siderophore
Iron acquisition and metabolism	Siderophores	Siderophore_pyochelin	Isochorismate pyruvate-lyase (EC 4.-.-.-) [pyochelin] siderophore
Iron acquisition and metabolism	Siderophores	Siderophore_pyochelin	Isochorismate pyruvate-lyase (EC 4.-.-.-) [enantio-pyochelin] siderophore
Iron acquisition and metabolism	Siderophores	Siderophore_pyochelin	Pyochelin biosynthetic protein PchC, predicted thioesterase
Iron acquisition and metabolism	Siderophores	Siderophore_pyochelin	Enantio-pyochelin biosynthetic protein PchC, predicted thioesterase
Iron acquisition and metabolism	Siderophores	Siderophore_pyochelin	2,3-dihydroxybenzoate-AMP ligase (EC 2.7.7.58) [pyochelin] siderophore
Iron acquisition and metabolism	Siderophores	Siderophore_pyochelin	2,3-dihydroxybenzoate-AMP ligase (EC 2.7.7.58) [enantio-pyochelin] siderophore
Iron acquisition and metabolism	Siderophores	Siderophore_pyochelin	Pyochelin biosynthetic protein PchG, oxidoreductase (NAD-binding)
Iron acquisition and metabolism	Siderophores	Siderophore_pyochelin	Enantio-pyochelin biosynthetic protein PchK, putative reductoisomerase
Iron acquisition and metabolism	Siderophores	Siderophore_pyochelin	Dihydroaeruginoate synthetase PchE, non-ribosomal peptide synthetase modules
Iron acquisition and metabolism	Siderophores	Siderophore_pyochelin	Pyochelin synthetase PchF, non-ribosomal peptide synthetase module
Iron acquisition and metabolism	Siderophores	Siderophore_pyochelin	Enantio-pyochelin synthetase PchF, non-ribosomal peptide synthetase module
Iron acquisition and metabolism	Siderophores	Siderophore_pyochelin	Outer membrane receptor for ferric-pyochelin FptA
Iron acquisition and metabolism	Siderophores	Siderophore_pyochelin	Outer membrane receptor for ferric enantio-pyochelin
Iron acquisition and metabolism	Siderophores	Siderophore_pyochelin	Hypothetical protein FtpB in pyochelin gene cluster
Iron acquisition and metabolism	Siderophores	Siderophore_pyochelin	Putative iron-regulated membrane protein FtpC in pyochelin gene cluster
Iron acquisition and metabolism	Siderophores	Siderophore_pyochelin	Inner-membrane permease FptX, ferripyochelin
Iron acquisition and metabolism	Siderophores	Siderophore_pyochelin	ABC efflux pump, fused inner membrane and ATPase subunits in pyochelin gene cluster
Iron acquisition and metabolism	Siderophores	Siderophore_pyochelin	Transcriptional regulator PchR
Iron acquisition and metabolism	Siderophores	Siderophore_pyochelin	Ferric enantio-pyochelin transport system permease protein
Iron acquisition and metabolism	Siderophores	Siderophore_pyochelin	Ferric enantio-pyochelin transport system ATP-binding protein
Iron acquisition and metabolism	Siderophores	Siderophore_pyochelin	Ferric enantio-pyochelin transport system periplasmic substrate-binding protein
Iron acquisition and metabolism	Siderophores	Siderophore_pyochelin	Probable MFS transporter in enantio-pyochelin gene cluster
Iron acquisition and metabolism		Iron_acquisition_in_Vibrio	2,3-dihydro-2,3-dihydroxybenzoate dehydrogenase (EC 1.3.1.28)
Iron acquisition and metabolism		Iron_acquisition_in_Vibrio	2,3-dihydroxybenzoate-AMP ligase (EC 2.7.7.58)
Iron acquisition and metabolism		Iron_acquisition_in_Vibrio	Aerobactin siderophore receptor IutA
Iron acquisition and metabolism		Iron_acquisition_in_Vibrio	Amide synthase component of siderophore synthetase
Iron acquisition and metabolism		Iron_acquisition_in_Vibrio	Bacterioferritin
Iron acquisition and metabolism		Iron_acquisition_in_Vibrio	Bacterioferritin-associated ferredoxin
Iron acquisition and metabolism		Iron_acquisition_in_Vibrio	Catechol siderophore ABC transporter, ATP-binding component
Iron acquisition and metabolism		Iron_acquisition_in_Vibrio	Catechol siderophore ABC transporter, permease component
Iron acquisition and metabolism		Iron_acquisition_in_Vibrio	Catechol siderophore ABC transporter, substrate-binding protein
Iron acquisition and metabolism		Iron_acquisition_in_Vibrio	Enterobactin receptor IrgA
Iron acquisition and metabolism		Iron_acquisition_in_Vibrio	Enterobactin receptor VctA
Iron acquisition and metabolism		Iron_acquisition_in_Vibrio	Ferric aerobactin ABC transporter, ATPase component
Iron acquisition and metabolism		Iron_acquisition_in_Vibrio	Ferric aerobactin ABC transporter, periplasmic substrate binding protein
Iron acquisition and metabolism		Iron_acquisition_in_Vibrio	Ferric aerobactin ABC transporter, permease component
Iron acquisition and metabolism		Iron_acquisition_in_Vibrio	Ferric hydroxamate ABC transporter (TC 3.A.1.14.3), ATP-binding protein FhuC
Iron acquisition and metabolism		Iron_acquisition_in_Vibrio	Ferric hydroxamate ABC transporter (TC 3.A.1.14.3), periplasmic substrate binding protein FhuD
Iron acquisition and metabolism		Iron_acquisition_in_Vibrio	Ferric hydroxamate ABC transporter (TC 3.A.1.14.3), permease component FhuB
Iron acquisition and metabolism		Iron_acquisition_in_Vibrio	Ferric hydroxamate outer membrane receptor FhuA
Iron acquisition and metabolism		Iron_acquisition_in_Vibrio	Ferric iron ABC transporter, ATP-binding protein
Iron acquisition and metabolism		Iron_acquisition_in_Vibrio	Ferric iron ABC transporter, iron-binding protein
Iron acquisition and metabolism		Iron_acquisition_in_Vibrio	Ferric iron ABC transporter, permease protein
Iron acquisition and metabolism		Iron_acquisition_in_Vibrio	Ferric uptake regulation protein FUR
Iron acquisition and metabolism		Iron_acquisition_in_Vibrio	Ferric vibriobactin receptor ViuA
Iron acquisition and metabolism		Iron_acquisition_in_Vibrio	Ferric vibriobactin, enterobactin transport system, ATP-binding protein (TC 3.A.1.14.6)
Iron acquisition and metabolism		Iron_acquisition_in_Vibrio	Ferric vibriobactin, enterobactin transport system, ATP-binding protein ViuC (TC 3.A.1.14.6)
Iron acquisition and metabolism		Iron_acquisition_in_Vibrio	Ferric vibriobactin, enterobactin transport system, permease protein VctD (TC 3.A.1.14.6)
Iron acquisition and metabolism		Iron_acquisition_in_Vibrio	Ferric vibriobactin, enterobactin transport system, permease protein VctG (TC 3.A.1.14.6)
Iron acquisition and metabolism		Iron_acquisition_in_Vibrio	Ferric vibriobactin, enterobactin transport system, permease protein ViuD (TC 3.A.1.14.6)
Iron acquisition and metabolism		Iron_acquisition_in_Vibrio	Ferric vibriobactin, enterobactin transport system, permease protein ViuG (TC 3.A.1.14.6)
Iron acquisition and metabolism		Iron_acquisition_in_Vibrio	Ferric vibriobactin, enterobactin transport system, substrate-binding protein VctP (TC 3.A.1.14.6)
Iron acquisition and metabolism		Iron_acquisition_in_Vibrio	Ferric vibriobactin, enterobactin transport system, substrate-binding protein ViuP (TC 3.A.1.14.6)
Iron acquisition and metabolism		Iron_acquisition_in_Vibrio	Ferric vulnibactin receptor VuuA
Iron acquisition and metabolism		Iron_acquisition_in_Vibrio	Ferrichrome transport ATP-binding protein FhuC (TC 3.A.1.14.3)
Iron acquisition and metabolism		Iron_acquisition_in_Vibrio	Ferrichrome transport system permease protein FhuB (TC 3.A.1.14.3)
Iron acquisition and metabolism		Iron_acquisition_in_Vibrio	Ferrichrome-binding periplasmic protein precursor (TC 3.A.1.14.3)
Iron acquisition and metabolism		Iron_acquisition_in_Vibrio	Ferrichrome-iron receptor
Iron acquisition and metabolism		Iron_acquisition_in_Vibrio	Ferrous iron transport protein A
Iron acquisition and metabolism		Iron_acquisition_in_Vibrio	Ferrous iron transport protein B
Iron acquisition and metabolism		Iron_acquisition_in_Vibrio	Ferrous iron transport protein C
Iron acquisition and metabolism		Iron_acquisition_in_Vibrio	Hemin ABC transporter, permease protein
Iron acquisition and metabolism		Iron_acquisition_in_Vibrio	Hypothetical protein colocalized with Enterobactin receptor VctA
Iron acquisition and metabolism		Iron_acquisition_in_Vibrio	Hypothetical protein in aerobactin uptake cluster
Iron acquisition and metabolism		Iron_acquisition_in_Vibrio	Iron-regulated virulence regulatory protein irgB
Iron acquisition and metabolism		Iron_acquisition_in_Vibrio	Isochorismatase (EC 3.3.2.1) of siderophore biosynthesis
Iron acquisition and metabolism		Iron_acquisition_in_Vibrio	Isochorismate pyruvate-lyase of siderophore biosynthesis
Iron acquisition and metabolism		Iron_acquisition_in_Vibrio	Isochorismate synthase (EC 5.4.4.2) of siderophore biosynthesis
Iron acquisition and metabolism		Iron_acquisition_in_Vibrio	Non-ribosomal peptide synthetase modules, siderophore biosynthesis
Iron acquisition and metabolism		Iron_acquisition_in_Vibrio	Phosphopantetheinyl transferase component of siderophore synthetase (EC 2.7.8.-)
Iron acquisition and metabolism		Iron_acquisition_in_Vibrio	Putative TonB-dependent heme receptor HasR
Iron acquisition and metabolism		Iron_acquisition_in_Vibrio	Putative heme iron utilization protein
Iron acquisition and metabolism		Iron_acquisition_in_Vibrio	Pyridoxamine 5'-phosphate oxidase-related putative heme iron utilization protein
Iron acquisition and metabolism		Iron_acquisition_in_Vibrio	Regulatory small RNA involved in iron homeostasis RyhB
Iron acquisition and metabolism		Iron_acquisition_in_Vibrio	TonB-dependent heme and hemoglobin receptor HutA
Iron acquisition and metabolism		Iron_acquisition_in_Vibrio	TonB-dependent heme receptor HutR
Iron acquisition and metabolism		Iron_acquisition_in_Vibrio	TonB-dependent receptor
Iron acquisition and metabolism		Iron_acquisition_in_Vibrio	Transcriptional regulator near Vibriobactin biosynthetic gene custer
Iron acquisition and metabolism		Iron_acquisition_in_Vibrio	Transcriptional regulator, VCA0231 ortholog
Iron acquisition and metabolism		Iron_acquisition_in_Vibrio	Transcriptional repressor of aerobactin receptor iutR
Iron acquisition and metabolism		Iron_acquisition_in_Vibrio	Utilization protein for unknown catechol-siderophore X
Iron acquisition and metabolism		Iron_acquisition_in_Vibrio	Vibriobactin utilization protein ViuB
Iron acquisition and metabolism		Iron_acquisition_in_Vibrio	Vulnibactin utilization protein VuuB
RNA Metabolism	Transcription	RNA_polymerase_II	DNA-directed RNA polymerase II largest subunit (EC 2.7.7.6)
RNA Metabolism	Transcription	RNA_polymerase_II	DNA-directed RNA polymerase II second largest subunit (EC 2.7.7.6)
RNA Metabolism	Transcription	RNA_polymerase_II	DNA-directed RNA polymerase II 45 kDa polypeptide (EC 2.7.7.6)
RNA Metabolism	Transcription	RNA_polymerase_II	DNA-directed RNA polymerase II 32 kDa polypeptide (EC 2.7.7.6)
RNA Metabolism	Transcription	RNA_polymerase_II	DNA-directed RNA polymerases I, II, and III 27 kDa polypeptide (EC 2.7.7.6)
RNA Metabolism	Transcription	RNA_polymerase_II	DNA-directed RNA polymerases I, II, and III 15 kDa polypeptide (EC 2.7.7.6)
RNA Metabolism	Transcription	RNA_polymerase_II	DNA-directed RNA polymerase II 19 kDa polypeptide (EC 2.7.7.6)
RNA Metabolism	Transcription	RNA_polymerase_II	DNA-directed RNA polymerases I, II, and III 14.5 kDa polypeptide (EC 2.7.7.6)
RNA Metabolism	Transcription	RNA_polymerase_II	DNA-directed RNA polymerase II 13.2 kDa polypeptide (EC 2.7.7.6)
RNA Metabolism	Transcription	RNA_polymerase_II	DNA-directed RNA polymerases I, II, and III 8.3 kDa polypeptide (EC 2.7.7.6)
RNA Metabolism	Transcription	RNA_polymerase_II	DNA-directed RNA polymerase II 13.3 kDa polypeptide (EC 2.7.7.6)
RNA Metabolism	Transcription	RNA_polymerase_II	DNA-directed RNA polymerases I, II, and III 7.7 kDa polypeptide (EC 2.7.7.6)
Regulation and Cell signaling	Quorum sensing and biofilm formation	Autoinducer_2_(AI-2)_transport_and_processing_(lsrACDBFGE_operon)	Autoinducer 2 (AI-2) kinase LsrK (EC 2.7.1.-)
Regulation and Cell signaling	Quorum sensing and biofilm formation	Autoinducer_2_(AI-2)_transport_and_processing_(lsrACDBFGE_operon)	LsrR, transcriptional repressor of lsr operon
Regulation and Cell signaling	Quorum sensing and biofilm formation	Autoinducer_2_(AI-2)_transport_and_processing_(lsrACDBFGE_operon)	Autoinducer 2 (AI-2) ABC transport system, fused AI2 transporter subunits and ATP-binding component
Regulation and Cell signaling	Quorum sensing and biofilm formation	Autoinducer_2_(AI-2)_transport_and_processing_(lsrACDBFGE_operon)	Autoinducer 2 (AI-2) ABC transport system, periplasmic AI-2 binding protein LsrB
Regulation and Cell signaling	Quorum sensing and biofilm formation	Autoinducer_2_(AI-2)_transport_and_processing_(lsrACDBFGE_operon)	Autoinducer 2 (AI-2) ABC transport system, membrane channel protein LsrC
Regulation and Cell signaling	Quorum sensing and biofilm formation	Autoinducer_2_(AI-2)_transport_and_processing_(lsrACDBFGE_operon)	Autoinducer 2 (AI-2) ABC transport system, membrane channel protein LsrD
Regulation and Cell signaling	Quorum sensing and biofilm formation	Autoinducer_2_(AI-2)_transport_and_processing_(lsrACDBFGE_operon)	Autoinducer 2 (AI-2) aldolase LsrF (EC 4.2.1.-)
Regulation and Cell signaling	Quorum sensing and biofilm formation	Autoinducer_2_(AI-2)_transport_and_processing_(lsrACDBFGE_operon)	Autoinducer 2 (AI-2) modifying protein LsrG
Regulation and Cell signaling	Quorum sensing and biofilm formation	Autoinducer_2_(AI-2)_transport_and_processing_(lsrACDBFGE_operon)	S-ribosylhomocysteine lyase (EC 4.4.1.21)
Regulation and Cell signaling	Quorum sensing and biofilm formation	Autoinducer_2_(AI-2)_transport_and_processing_(lsrACDBFGE_operon)	Autoinducer 2-binding periplasmic protein LuxP precursor
Regulation and Cell signaling	Quorum sensing and biofilm formation	Autoinducer_2_(AI-2)_transport_and_processing_(lsrACDBFGE_operon)	Autoinducer 2 sensor kinase/phosphatase LuxQ (EC 2.7.3.-) (EC 3.1.3.-)
Metabolism of Aromatic Compounds	Peripheral pathways for catabolism of aromatic compounds	Phenylpropanoid_compound_degradation	2,3-dihydroxy-2,3-dihydro-phenylpropionate dehydrogenase (EC 1.3.1.-)
Metabolism of Aromatic Compounds	Peripheral pathways for catabolism of aromatic compounds	Phenylpropanoid_compound_degradation	3-hydroxyphenylpropionic acid transporter
Metabolism of Aromatic Compounds	Peripheral pathways for catabolism of aromatic compounds	Phenylpropanoid_compound_degradation	4-hydroxybenzoate transporter
Metabolism of Aromatic Compounds	Peripheral pathways for catabolism of aromatic compounds	Phenylpropanoid_compound_degradation	4-hydroxycinnamoyl CoA hydratase/lyase (Enoyl-CoA hydratase/lyase) (EC 4.2.1.17)
Metabolism of Aromatic Compounds	Peripheral pathways for catabolism of aromatic compounds	Phenylpropanoid_compound_degradation	Acyl coenzyme A dehydrogenase (EC 1.3.99.13)
Metabolism of Aromatic Compounds	Peripheral pathways for catabolism of aromatic compounds	Phenylpropanoid_compound_degradation	Chlorogenate esterase
Metabolism of Aromatic Compounds	Peripheral pathways for catabolism of aromatic compounds	Phenylpropanoid_compound_degradation	Feruloyl-CoA synthetase
Metabolism of Aromatic Compounds	Peripheral pathways for catabolism of aromatic compounds	Phenylpropanoid_compound_degradation	Lignostilbene-alpha,beta-dioxygenase and related enzymes
Metabolism of Aromatic Compounds	Peripheral pathways for catabolism of aromatic compounds	Phenylpropanoid_compound_degradation	Phenylpropionate dioxygenase and related ring-hydroxylating dioxygenases, large terminal subunit
Metabolism of Aromatic Compounds	Peripheral pathways for catabolism of aromatic compounds	Phenylpropanoid_compound_degradation	Probable FERULIC acid hydratase protein
Metabolism of Aromatic Compounds	Peripheral pathways for catabolism of aromatic compounds	Phenylpropanoid_compound_degradation	Probable FERULOYL-CoA synthetase protein
Metabolism of Aromatic Compounds	Peripheral pathways for catabolism of aromatic compounds	Phenylpropanoid_compound_degradation	Probable VANILLIN dehydrogenase oxidoreductase protein (EC 1.-.-.-)
Metabolism of Aromatic Compounds	Peripheral pathways for catabolism of aromatic compounds	Phenylpropanoid_compound_degradation	Probable vanillate O-demethylase oxygenase subunit oxidoreductase protein (EC 1.14.13.-)
Metabolism of Aromatic Compounds	Peripheral pathways for catabolism of aromatic compounds	Phenylpropanoid_compound_degradation	Protein involved in meta-pathway of phenol degradation
Metabolism of Aromatic Compounds	Peripheral pathways for catabolism of aromatic compounds	Phenylpropanoid_compound_degradation	Putative 3-alpha-hydroxysteroid dehydrogenase/carbonyl reductase oxidoreductase protein (EC 1.1.1.50)
Metabolism of Aromatic Compounds	Peripheral pathways for catabolism of aromatic compounds	Phenylpropanoid_compound_degradation	Putative benzaldehyde dehydrogenase oxidoreductase protein (EC 1.2.1.28)
Metabolism of Aromatic Compounds	Peripheral pathways for catabolism of aromatic compounds	Phenylpropanoid_compound_degradation	Putative hydroxycinnamate transporter
Metabolism of Aromatic Compounds	Peripheral pathways for catabolism of aromatic compounds	Phenylpropanoid_compound_degradation	Putative phthalate 4,5-dioxygenase oxygenase subunit (OhpA2)
Metabolism of Aromatic Compounds	Peripheral pathways for catabolism of aromatic compounds	Phenylpropanoid_compound_degradation	Putative phthalate 4,5-dioxygenase reductase subunit (OhpA1)
Metabolism of Aromatic Compounds	Peripheral pathways for catabolism of aromatic compounds	Phenylpropanoid_compound_degradation	Transcriptional regulator for ferulate or vanillate catabolism
Metabolism of Aromatic Compounds	Peripheral pathways for catabolism of aromatic compounds	Phenylpropanoid_compound_degradation	Vanillate O-demethylase oxidoreductase (EC 1.14.13.-)
Metabolism of Aromatic Compounds	Peripheral pathways for catabolism of aromatic compounds	Phenylpropanoid_compound_degradation	Vanillate O-demethylase oxygenase subunit (EC 1.14.13.82)
Metabolism of Aromatic Compounds	Peripheral pathways for catabolism of aromatic compounds	Phenylpropanoid_compound_degradation	Vanillin dehydrogenase (Hydroxybenzaldehyde dehydrogenase) (EC 1.2.1.28)
Metabolism of Aromatic Compounds	Peripheral pathways for catabolism of aromatic compounds	Phenylpropanoid_compound_degradation	hydroxycinnamate specific porine
Metabolism of Aromatic Compounds	Peripheral pathways for catabolism of aromatic compounds	Phenylpropanoid_compound_degradation	lignostilbene-alpha,beta-dioxygenase
Metabolism of Aromatic Compounds	Peripheral pathways for catabolism of aromatic compounds	Phenylpropanoid_compound_degradation	putative 3-hydroxyphenylpropionic acid porine
Metabolism of Aromatic Compounds	Peripheral pathways for catabolism of aromatic compounds	Phenylpropanoid_compound_degradation	putative porin for vanillate trafficking (VanP)
Metabolism of Aromatic Compounds	Peripheral pathways for catabolism of aromatic compounds	Phenylpropanoid_compound_degradation	vannilate transporter VanK
Dormancy and Sporulation		Bacillus_biofilm_matrix_protein_component_TasA_and_homologs	Subtilase family domain protein
Dormancy and Sporulation		Bacillus_biofilm_matrix_protein_component_TasA_and_homologs	Cell envelope-bound metalloprotease, Camelysin (EC 3.4.24.-)
Dormancy and Sporulation		Bacillus_biofilm_matrix_protein_component_TasA_and_homologs	Stationary phase secreted protein TasA, major protein component of biofilm matrix
Dormancy and Sporulation		Bacillus_biofilm_matrix_protein_component_TasA_and_homologs	YqxM protein, required for localization of TasA to extracellular matrix
Dormancy and Sporulation		Bacillus_biofilm_matrix_protein_component_TasA_and_homologs	Signal peptidase SipW (EC 3.4.21.89), required for TasA secretion
Dormancy and Sporulation		Bacillus_biofilm_matrix_protein_component_TasA_and_homologs	Secreted and spore coat-associated protein 1, similar to biofilm matrix component TasA and to camelysin
Dormancy and Sporulation		Bacillus_biofilm_matrix_protein_component_TasA_and_homologs	Secreted and spore coat-associated protein 2, similar to biofilm matrix component TasA and to camelysin
Dormancy and Sporulation		Bacillus_biofilm_matrix_protein_component_TasA_and_homologs	Secreted and spore coat-associated protein 3, similar to biofilm matrix component TasA and to camelysin
Dormancy and Sporulation		Bacillus_biofilm_matrix_protein_component_TasA_and_homologs	Hypothetical protein in cluster with SinR and SinI
Dormancy and Sporulation		Bacillus_biofilm_matrix_protein_component_TasA_and_homologs	SinR, regulator of post-exponential-phase responses genes (competence and sporulation)
Dormancy and Sporulation		Bacillus_biofilm_matrix_protein_component_TasA_and_homologs	SinI protein, antagonist of SinR
Dormancy and Sporulation		Bacillus_biofilm_matrix_protein_component_TasA_and_homologs	Immune inhibitor A metalloprotease
Dormancy and Sporulation		Bacillus_biofilm_matrix_protein_component_TasA_and_homologs	Sporulation-associated protease N-terminal domain protein
Dormancy and Sporulation		Bacillus_biofilm_matrix_protein_component_TasA_and_homologs	Slr, positive regulator of the extracellular matrix biosynthesis operon yqxM-sipW-tasA
Dormancy and Sporulation		Bacillus_biofilm_matrix_protein_component_TasA_and_homologs	Transcriptional activator PlcR
Dormancy and Sporulation		Bacillus_biofilm_matrix_protein_component_TasA_and_homologs	PlcR activating protein PapR, quorum-sensing effector
RNA Metabolism	RNA processing and modification	Wyeosine-MimG_Biosynthesis	tRNA (Guanine37-N1) -methyltransferase (EC 2.1.1.31)
RNA Metabolism	RNA processing and modification	Wyeosine-MimG_Biosynthesis	PAB2272 methyltransferase homolog
RNA Metabolism	RNA processing and modification	Wyeosine-MimG_Biosynthesis	Fe-S OXIDOREDUCTASE (1.8.-.-) Wyeosine biosynthesis
RNA Metabolism	RNA processing and modification	Wyeosine-MimG_Biosynthesis	Thioredoxin reductase (EC 1.8.1.9)
RNA Metabolism	RNA processing and modification	Wyeosine-MimG_Biosynthesis	tRNA methylase YGL050w homolog Wyeosine biosynthesis
RNA Metabolism	RNA processing and modification	Wyeosine-MimG_Biosynthesis	tRNA methylase YGL050w homolog Wyeosine biosynthesis type 2
RNA Metabolism	RNA processing and modification	Wyeosine-MimG_Biosynthesis	tRNA methylase Trm12p Wyeosine biosynthesis
RNA Metabolism	RNA processing and modification	Wyeosine-MimG_Biosynthesis	tRNA methylase Yol141w homolog Wyeosine biosynthesis
RNA Metabolism	RNA processing and modification	Wyeosine-MimG_Biosynthesis	Iron-sulfur cluster assembly scaffold protein IscU
RNA Metabolism	RNA processing and modification	Wyeosine-MimG_Biosynthesis	Uncharacterized protein conserved in archaea (DUF531)
RNA Metabolism	RNA processing and modification	Wyeosine-MimG_Biosynthesis	Hypothetical ATP-binding protein, containing DUF265 domain
DNA Metabolism		DNA_structural_proteins,_bacterial	DNA-binding protein HU
DNA Metabolism		DNA_structural_proteins,_bacterial	DNA-binding protein HU-alpha
DNA Metabolism		DNA_structural_proteins,_bacterial	DNA-binding protein HU-beta
DNA Metabolism		DNA_structural_proteins,_bacterial	DNA-binding protein HBsu
DNA Metabolism		DNA_structural_proteins,_bacterial	Integration host factor alpha subunit
DNA Metabolism		DNA_structural_proteins,_bacterial	Integration host factor beta subunit
DNA Metabolism		DNA_structural_proteins,_bacterial	DNA-binding protein Fis
DNA Metabolism		DNA_structural_proteins,_bacterial	Chromosome partition protein MukB
DNA Metabolism		DNA_structural_proteins,_bacterial	Chromosome partition protein MukE
DNA Metabolism		DNA_structural_proteins,_bacterial	Chromosome partition protein MukF
Stress Response		Flavohaemoglobin	3-phenylpropionate dioxygenase, alpha subunit (EC 1.14.12.19)
Stress Response		Flavohaemoglobin	3-phenylpropionate dioxygenase, beta subunit (EC 1.14.12.19)
Stress Response		Flavohaemoglobin	ABC-type Fe3+-siderophore transport system, permease 2 component
Stress Response		Flavohaemoglobin	Flavohemoprotein (Hemoglobin-like protein) (Flavohemoglobin) (Nitric oxide dioxygenase) (EC 1.14.12.17)
Stress Response		Flavohaemoglobin	Nitric-oxide reductase (EC 1.7.99.7), quinol-dependent
Stress Response	Oxidative stress	Rubrerythrin	Rubrerythrin
Stress Response	Oxidative stress	Rubrerythrin	Superoxide reductase (EC 1.15.1.2)
Stress Response	Oxidative stress	Rubrerythrin	Rubredoxin
Stress Response	Oxidative stress	Rubrerythrin	rubredoxin-oxygen oxidoreductase
Stress Response	Oxidative stress	Rubrerythrin	Rubredoxin-NAD(+) reductase (EC 1.18.1.1)
Stress Response	Oxidative stress	Rubrerythrin	Alkyl hydroperoxide reductase subunit C-like protein
Stress Response	Oxidative stress	Rubrerythrin	Probable peroxiredoxin (EC 1.11.1.15)
Stress Response	Oxidative stress	Rubrerythrin	Hypothetical protein i Rubrerythrin cluster
Stress Response	Oxidative stress	Rubrerythrin	Fe-S oxidoreductase-like protein in Rubrerythrin cluster
Cell Wall and Capsule	Capsular and extracellular polysacchrides	Polysaccharide_deacetylases	Peptidoglycan N-acetylglucosamine deacetylase (EC 3.5.1.-)
Cell Wall and Capsule	Capsular and extracellular polysacchrides	Polysaccharide_deacetylases	Polysaccharide deacetylase
Cell Wall and Capsule	Capsular and extracellular polysacchrides	Polysaccharide_deacetylases	Polysaccharide intercellular adhesin (PIA) biosynthesis deacetylase IcaB (EC 3.-.-.-)
Miscellaneous	Plant-Prokaryote DOE project	Conserved_gene_cluster_possibly_involved_in_RNA_metabolism	Hypothetical protein, Spy1939 homolog
Miscellaneous	Plant-Prokaryote DOE project	Conserved_gene_cluster_possibly_involved_in_RNA_metabolism	Serine acetyltransferase (EC 2.3.1.30)
Miscellaneous	Plant-Prokaryote DOE project	Conserved_gene_cluster_possibly_involved_in_RNA_metabolism	Cysteinyl-tRNA synthetase (EC 6.1.1.16)
Miscellaneous	Plant-Prokaryote DOE project	Conserved_gene_cluster_possibly_involved_in_RNA_metabolism	Small protein similar to cysteinyl-tRNA synthetase
Miscellaneous	Plant-Prokaryote DOE project	Conserved_gene_cluster_possibly_involved_in_RNA_metabolism	TrmH family tRNA/rRNA methyltransferase YacO (EC 2.1.1.-)
Miscellaneous	Plant-Prokaryote DOE project	Conserved_gene_cluster_possibly_involved_in_RNA_metabolism	Hypothetical protein DUF901, similar to C-terminal domain of ribosome protection-type Tc-resistance proteins
Miscellaneous	Plant-Prokaryote DOE project	Conserved_gene_cluster_possibly_involved_in_RNA_metabolism	RNA polymerase sporulation specific sigma factor SigH
Miscellaneous	Plant-Prokaryote DOE project	Conserved_gene_cluster_possibly_involved_in_RNA_metabolism	DegV family protein in cluster with TrmH family tRNA/rRNA methyltransferase YacO
Miscellaneous	Plant-Prokaryote DOE project	Conserved_gene_cluster_possibly_involved_in_RNA_metabolism	Putative anti-sigma factor antagonist
Miscellaneous	Plant-Prokaryote DOE project	Conserved_gene_cluster_possibly_involved_in_RNA_metabolism	Hypothetical protein, Slr0957 homolog
Secondary Metabolism	Bacterial cytostatics, differentiation factors and antibiotics	Clavulanic_acid_biosynthesis	clavaldehyde dehydrogenase
Carbohydrates	Di- and oligosaccharides	Lactose_and_Galactose_Uptake_and_Utilization	Lactose phosphotransferase system repressor
Carbohydrates	Di- and oligosaccharides	Lactose_and_Galactose_Uptake_and_Utilization	PTS system, lactose-specific IIA component (EC 2.7.1.69)
Carbohydrates	Di- and oligosaccharides	Lactose_and_Galactose_Uptake_and_Utilization	PTS system, lactose-specific IIB component (EC 2.7.1.69)
Carbohydrates	Di- and oligosaccharides	Lactose_and_Galactose_Uptake_and_Utilization	PTS system, lactose-specific IIC component (EC 2.7.1.69)
Carbohydrates	Di- and oligosaccharides	Lactose_and_Galactose_Uptake_and_Utilization	6-phospho-beta-galactosidase (EC 3.2.1.85)
Carbohydrates	Di- and oligosaccharides	Lactose_and_Galactose_Uptake_and_Utilization	Galactose-6-phosphate isomerase, LacA subunit (EC 5.3.1.26)
Carbohydrates	Di- and oligosaccharides	Lactose_and_Galactose_Uptake_and_Utilization	Galactose-6-phosphate isomerase, LacB subunit (EC 5.3.1.26)
Carbohydrates	Di- and oligosaccharides	Lactose_and_Galactose_Uptake_and_Utilization	Tagatose-6-phosphate kinase (EC 2.7.1.144)
Carbohydrates	Di- and oligosaccharides	Lactose_and_Galactose_Uptake_and_Utilization	Tagatose 1,6-bisphosphate aldolase (EC 4.1.2.40)
Carbohydrates	Di- and oligosaccharides	Lactose_and_Galactose_Uptake_and_Utilization	Lactose permease
Carbohydrates	Di- and oligosaccharides	Lactose_and_Galactose_Uptake_and_Utilization	Lactose and galactose permease, GPH translocator family
Carbohydrates	Di- and oligosaccharides	Lactose_and_Galactose_Uptake_and_Utilization	Beta-galactosidase (EC 3.2.1.23)
Carbohydrates	Di- and oligosaccharides	Lactose_and_Galactose_Uptake_and_Utilization	Beta-galactosidase large subunit (EC 3.2.1.23)
Carbohydrates	Di- and oligosaccharides	Lactose_and_Galactose_Uptake_and_Utilization	Beta-galactosidase small subunit (EC 3.2.1.23)
Carbohydrates	Di- and oligosaccharides	Lactose_and_Galactose_Uptake_and_Utilization	Transcriptional repressor of the lac operon
Carbohydrates	Di- and oligosaccharides	Lactose_and_Galactose_Uptake_and_Utilization	PTS system, galactose-specific IIA component (EC 2.7.1.69)
Carbohydrates	Di- and oligosaccharides	Lactose_and_Galactose_Uptake_and_Utilization	PTS system, galactose-specific IIB component (EC 2.7.1.69)
Carbohydrates	Di- and oligosaccharides	Lactose_and_Galactose_Uptake_and_Utilization	PTS system, galactose-specific IIC component (EC 2.7.1.69)
Carbohydrates	Di- and oligosaccharides	Lactose_and_Galactose_Uptake_and_Utilization	Galactose permease
Carbohydrates	Di- and oligosaccharides	Lactose_and_Galactose_Uptake_and_Utilization	Aldose 1-epimerase (EC 5.1.3.3)
Carbohydrates	Di- and oligosaccharides	Lactose_and_Galactose_Uptake_and_Utilization	Galactokinase (EC 2.7.1.6)
Carbohydrates	Di- and oligosaccharides	Lactose_and_Galactose_Uptake_and_Utilization	Galactose-1-phosphate uridylyltransferase (EC 2.7.7.10)
Carbohydrates	Di- and oligosaccharides	Lactose_and_Galactose_Uptake_and_Utilization	UDP-glucose 4-epimerase (EC 5.1.3.2)
Carbohydrates	Di- and oligosaccharides	Lactose_and_Galactose_Uptake_and_Utilization	Galactose operon repressor, GalR-LacI family of transcriptional regulators
Carbohydrates	Di- and oligosaccharides	Lactose_and_Galactose_Uptake_and_Utilization	Galactose/methyl galactoside ABC transport system, ATP-binding protein MglA (EC 3.6.3.17)
Carbohydrates	Di- and oligosaccharides	Lactose_and_Galactose_Uptake_and_Utilization	Galactose/methyl galactoside ABC transport system, permease protein MglC (TC 3.A.1.2.3)
Carbohydrates	Di- and oligosaccharides	Lactose_and_Galactose_Uptake_and_Utilization	Galactose/methyl galactoside ABC transport system, D-galactose-binding periplasmic protein MglB (TC 3.A.1.2.3)
Carbohydrates	Di- and oligosaccharides	Lactose_and_Galactose_Uptake_and_Utilization	Mgl repressor and galactose ultrainduction factor GalS, HTH-type transcriptional regulator
Carbohydrates	Di- and oligosaccharides	Lactose_and_Galactose_Uptake_and_Utilization	Alpha-galactosidase (EC 3.2.1.22)
Carbohydrates	Di- and oligosaccharides	Lactose_and_Galactose_Uptake_and_Utilization	Beta-galactosidase (EC 3.2.1.23), LacZ family
Carbohydrates	Di- and oligosaccharides	Lactose_and_Galactose_Uptake_and_Utilization	Beta-galactosidase (EC 3.2.1.23), LacA family
Carbohydrates	Di- and oligosaccharides	Lactose_and_Galactose_Uptake_and_Utilization	Predicted galactoside ABC transporter, sugar-binding protein
Carbohydrates	Di- and oligosaccharides	Lactose_and_Galactose_Uptake_and_Utilization	Predicted galactoside ABC transporter, permease protein 1
Carbohydrates	Di- and oligosaccharides	Lactose_and_Galactose_Uptake_and_Utilization	Predicted galactoside ABC transporter, permease protein 2
Carbohydrates	Di- and oligosaccharides	Lactose_and_Galactose_Uptake_and_Utilization	Predicted galactoside ABC transporter, ATP-binding protein 1
Carbohydrates	Di- and oligosaccharides	Lactose_and_Galactose_Uptake_and_Utilization	Predicted galactoside ABC transporter, ATP-binding protein 2
Carbohydrates	Di- and oligosaccharides	Lactose_and_Galactose_Uptake_and_Utilization	Predicted galactoside ABC transporter type II, sugar-binding protein
Carbohydrates	Di- and oligosaccharides	Lactose_and_Galactose_Uptake_and_Utilization	Predicted galactoside ABC transporter type II, permease protein 1
Carbohydrates	Di- and oligosaccharides	Lactose_and_Galactose_Uptake_and_Utilization	Predicted galactoside ABC transporter type II, permease protein 2
Carbohydrates	Di- and oligosaccharides	Lactose_and_Galactose_Uptake_and_Utilization	Arabinogalactan endo-1,4-beta-galactosidase (EC 3.2.1.89)
Carbohydrates	Di- and oligosaccharides	Lactose_and_Galactose_Uptake_and_Utilization	Predicted regulator of galactoside utilization, LacI family
Amino Acids and Derivatives	Branched-chain amino acids	Isoleucine_degradation	Branched-chain amino acid aminotransferase (EC 2.6.1.42)
Amino Acids and Derivatives	Branched-chain amino acids	Isoleucine_degradation	Transcriptional regulator BkdR of isoleucine and valine catabolism operon
Amino Acids and Derivatives	Branched-chain amino acids	Isoleucine_degradation	Branched-chain alpha-keto acid dehydrogenase, E1 component, alpha subunit (EC 1.2.4.4)
Amino Acids and Derivatives	Branched-chain amino acids	Isoleucine_degradation	Branched-chain alpha-keto acid dehydrogenase, E1 component, beta subunit (EC 1.2.4.4)
Amino Acids and Derivatives	Branched-chain amino acids	Isoleucine_degradation	Lipoamide acyltransferase component of branched-chain alpha-keto acid dehydrogenase complex (EC 2.3.1.-)
Amino Acids and Derivatives	Branched-chain amino acids	Isoleucine_degradation	Dihydrolipoamide acyltransferase component of branched-chain alpha-keto acid dehydrogenase complex (EC 2.3.1.168)
Amino Acids and Derivatives	Branched-chain amino acids	Isoleucine_degradation	Dihydrolipoamide dehydrogenase of branched-chain alpha-keto acid dehydrogenase (EC 1.8.1.4)
Amino Acids and Derivatives	Branched-chain amino acids	Isoleucine_degradation	Butyrate kinase (EC 2.7.2.7)
Amino Acids and Derivatives	Branched-chain amino acids	Isoleucine_degradation	phosphotransbutyrylase (EC 2.3.1.19)
Amino Acids and Derivatives	Branched-chain amino acids	Isoleucine_degradation	Branched-chain acyl-CoA dehydrogenase (EC 1.3.99.12)
Amino Acids and Derivatives	Branched-chain amino acids	Isoleucine_degradation	Butyryl-CoA dehydrogenase (EC 1.3.99.2)
Amino Acids and Derivatives	Branched-chain amino acids	Isoleucine_degradation	Probable acyl-CoA dehydrogenase (EC 1.3.99.3)
Amino Acids and Derivatives	Branched-chain amino acids	Isoleucine_degradation	Acyl-CoA dehydrogenase, short-chain specific (EC 1.3.99.2)
Amino Acids and Derivatives	Branched-chain amino acids	Isoleucine_degradation	Enoyl-CoA hydratase [isoleucine degradation] (EC 4.2.1.17)
Amino Acids and Derivatives	Branched-chain amino acids	Isoleucine_degradation	3-hydroxyacyl-CoA dehydrogenase (EC 1.1.1.35)
Amino Acids and Derivatives	Branched-chain amino acids	Isoleucine_degradation	3-ketoacyl-CoA thiolase [isoleucine degradation] (EC 2.3.1.16)
Amino Acids and Derivatives	Branched-chain amino acids	Isoleucine_degradation	3-ketoacyl-CoA thiolase (EC 2.3.1.16)
Amino Acids and Derivatives	Branched-chain amino acids	Isoleucine_degradation	Enoyl-CoA hydratase (EC 4.2.1.17)
Amino Acids and Derivatives	Branched-chain amino acids	Isoleucine_degradation	Predicted transcriptional regulator of leucine degradation pathway, MerR family
Carbohydrates	Monosaccharides	L-fucose_utilization_temp	Fucose permease
Carbohydrates	Monosaccharides	L-fucose_utilization_temp	Alpha-L-fucosidase (EC 3.2.1.51)
Carbohydrates	Monosaccharides	L-fucose_utilization_temp	Possible alternative L-fucose mutarotase
Carbohydrates	Monosaccharides	L-fucose_utilization_temp	L-fuco-beta-pyranose dehydrogenase
Carbohydrates	Monosaccharides	L-fucose_utilization_temp	L-fuconolactone hydrolase
Carbohydrates	Monosaccharides	L-fucose_utilization_temp	L-fuconate dehydratase (EC 4.2.1.68)
Carbohydrates	Monosaccharides	L-fucose_utilization_temp	2-keto-3-deoxy-L-fuconate dehydrogenase
Carbohydrates	Monosaccharides	L-fucose_utilization_temp	2,4-diketo-3-deoxy-L-fuconate hydrolase
Carbohydrates	Monosaccharides	L-fucose_utilization_temp	dehydrogenase clustered with L-fuconate utilization genes
Virulence, Disease and Defense	Resistance to antibiotics and toxic compounds	Streptococcus_pneumoniae_Vancomycin_Tolerance_Locus	ABC transporter membrane-spanning permease, Pep export, Vex1
Virulence, Disease and Defense	Resistance to antibiotics and toxic compounds	Streptococcus_pneumoniae_Vancomycin_Tolerance_Locus	ABC transporter membrane-spanning permease, Pep export, Vex3
Virulence, Disease and Defense	Resistance to antibiotics and toxic compounds	Streptococcus_pneumoniae_Vancomycin_Tolerance_Locus	ABC transporter, ATP-binding protein Vex2
Virulence, Disease and Defense	Resistance to antibiotics and toxic compounds	Streptococcus_pneumoniae_Vancomycin_Tolerance_Locus	Sensor histidine kinase VncS
Virulence, Disease and Defense	Resistance to antibiotics and toxic compounds	Streptococcus_pneumoniae_Vancomycin_Tolerance_Locus	Two-component response regulator VncR
Cofactors, Vitamins, Prosthetic Groups, Pigments	Quinone cofactors	Ubiquinone_Biosynthesis	2-octaprenyl-3-methyl-6-methoxy-1,4-benzoquinol hydroxylase (EC 1.14.13.-)
Cofactors, Vitamins, Prosthetic Groups, Pigments	Quinone cofactors	Ubiquinone_Biosynthesis	2-octaprenyl-6-methoxyphenol hydroxylase (EC 1.14.13.-)
Cofactors, Vitamins, Prosthetic Groups, Pigments	Quinone cofactors	Ubiquinone_Biosynthesis	3-demethylubiquinone-9 3-methyltransferase (EC 2.1.1.64)
Cofactors, Vitamins, Prosthetic Groups, Pigments	Quinone cofactors	Ubiquinone_Biosynthesis	3-polyprenyl-4-hydroxybenzoate carboxy-lyase (EC 4.1.1.-)
Cofactors, Vitamins, Prosthetic Groups, Pigments	Quinone cofactors	Ubiquinone_Biosynthesis	3-polyprenyl-4-hydroxybenzoate carboxy-lyase UbiX (EC 4.1.1.-)
Cofactors, Vitamins, Prosthetic Groups, Pigments	Quinone cofactors	Ubiquinone_Biosynthesis	4-hydroxybenzoate polyprenyltransferase (EC 2.5.1.-)
Cofactors, Vitamins, Prosthetic Groups, Pigments	Quinone cofactors	Ubiquinone_Biosynthesis	Chorismate--pyruvate lyase (EC 4.1.3.40)
Cofactors, Vitamins, Prosthetic Groups, Pigments	Quinone cofactors	Ubiquinone_Biosynthesis	NAD(P)H-flavin reductase (EC 1.5.1.29) (EC 1.16.1.3)
Cofactors, Vitamins, Prosthetic Groups, Pigments	Quinone cofactors	Ubiquinone_Biosynthesis	Protein YigP (COG3165) clustered with ubiquinone biosynthetic genes
Cofactors, Vitamins, Prosthetic Groups, Pigments	Quinone cofactors	Ubiquinone_Biosynthesis	Ubiquinone biosynthesis enzyme COQ7
Cofactors, Vitamins, Prosthetic Groups, Pigments	Quinone cofactors	Ubiquinone_Biosynthesis	Ubiquinone biosynthesis monooxygenase UbiB
Cofactors, Vitamins, Prosthetic Groups, Pigments	Quinone cofactors	Ubiquinone_Biosynthesis	Ubiquinone/menaquinone biosynthesis methyltransferase UbiE (EC 2.1.1.-)
Carbohydrates	Sugar alcohols	Glycerol_fermenation_to_1,3-propanediol	1,3-propanediol dehydrogenase (EC 1.1.1.202)
Carbohydrates	Sugar alcohols	Glycerol_fermenation_to_1,3-propanediol	Cob(I)alamin adenosyltransferase PduO (EC 2.5.1.17)
Carbohydrates	Sugar alcohols	Glycerol_fermenation_to_1,3-propanediol	Glycerol dehydratase large subunit (EC 4.2.1.30)
Carbohydrates	Sugar alcohols	Glycerol_fermenation_to_1,3-propanediol	Glycerol dehydratase medium subunit (EC 4.2.1.30)
Carbohydrates	Sugar alcohols	Glycerol_fermenation_to_1,3-propanediol	Glycerol dehydratase reactivation factor large subunit
Carbohydrates	Sugar alcohols	Glycerol_fermenation_to_1,3-propanediol	Glycerol dehydratase reactivation factor small subunit
Carbohydrates	Sugar alcohols	Glycerol_fermenation_to_1,3-propanediol	Glycerol dehydratase small subunit (EC 4.2.1.30)
Carbohydrates	Sugar alcohols	Glycerol_fermenation_to_1,3-propanediol	Glycerol uptake facilitator protein
Carbohydrates	Sugar alcohols	Propanediol_utilization	Propanediol utilization transcriptional activator
Carbohydrates	Sugar alcohols	Propanediol_utilization	Propanediol diffusion facilitator
Carbohydrates	Sugar alcohols	Propanediol_utilization	Propanediol utilization polyhedral body protein PduA
Carbohydrates	Sugar alcohols	Propanediol_utilization	Propanediol utilization polyhedral body protein PduB
Carbohydrates	Sugar alcohols	Propanediol_utilization	Propanediol dehydratase large subunit (EC 4.2.1.28)
Carbohydrates	Sugar alcohols	Propanediol_utilization	Propanediol dehydratase medium subunit (EC 4.2.1.28)
Carbohydrates	Sugar alcohols	Propanediol_utilization	Propanediol dehydratase small subunit (EC 4.2.1.28)
Carbohydrates	Sugar alcohols	Propanediol_utilization	Propanediol dehydratase reactivation factor large subunit
Carbohydrates	Sugar alcohols	Propanediol_utilization	Propanediol dehydratase reactivation factor small subunit
Carbohydrates	Sugar alcohols	Propanediol_utilization	Propanediol utilization polyhedral body protein PduJ
Carbohydrates	Sugar alcohols	Propanediol_utilization	Propanediol utilization polyhedral body protein PduK
Carbohydrates	Sugar alcohols	Propanediol_utilization	Propanediol utilization protein PduL
Carbohydrates	Sugar alcohols	Propanediol_utilization	Propanediol utilization protein PduM
Carbohydrates	Sugar alcohols	Propanediol_utilization	Propanediol utilization polyhedral body protein PduN
Carbohydrates	Sugar alcohols	Propanediol_utilization	Cob(I)alamin adenosyltransferase PduO (EC 2.5.1.17)
Carbohydrates	Sugar alcohols	Propanediol_utilization	CoA-acylating propionaldehyde dehydrogenase
Carbohydrates	Sugar alcohols	Propanediol_utilization	Putative iron-containing NADPH-dependent propanol dehydrogenase
Carbohydrates	Sugar alcohols	Propanediol_utilization	Cob(III)alamin reductase
Carbohydrates	Sugar alcohols	Propanediol_utilization	Cob(II)alamin reductase
Carbohydrates	Sugar alcohols	Propanediol_utilization	Propanediol utilization polyhedral body protein PduT
Carbohydrates	Sugar alcohols	Propanediol_utilization	Propanediol utilization polyhedral body protein PduU
Carbohydrates	Sugar alcohols	Propanediol_utilization	Propanediol utilization protein PduV
Carbohydrates	Sugar alcohols	Propanediol_utilization	Propionate kinase, propanediol utilization (EC 2.7.2.1)
Carbohydrates	Sugar alcohols	Propanediol_utilization	Threonine kinase in B12 biosynthesis
Carbohydrates	Sugar alcohols	Propanediol_utilization	Phosphate acetyltransferase (EC 2.3.1.8)
Regulation and Cell signaling	Proteolytic pathway	Coagulation_cascade	Thrombin, protease S01.217
Regulation and Cell signaling	Proteolytic pathway	Coagulation_cascade	Fibrinogen alpha chain
Regulation and Cell signaling	Proteolytic pathway	Coagulation_cascade	Tissue factor
Regulation and Cell signaling	Proteolytic pathway	Coagulation_cascade	Coagulation factor VIIa, protease S01.215
Regulation and Cell signaling	Proteolytic pathway	Coagulation_cascade	Coagulation factor Xa, protease S01.216
Regulation and Cell signaling	Proteolytic pathway	Coagulation_cascade	Coagulation factor V
Regulation and Cell signaling	Proteolytic pathway	Coagulation_cascade	Tissue factor pathway inhibitor-1, protease inhibitor I02.012
Regulation and Cell signaling	Proteolytic pathway	Coagulation_cascade	Heparin cofactor II, protease inhibitor I04.019
Regulation and Cell signaling	Proteolytic pathway	Coagulation_cascade	Coagulation factor IXa, protease S01.214
Regulation and Cell signaling	Proteolytic pathway	Coagulation_cascade	Coagulation factor VIII
Regulation and Cell signaling	Proteolytic pathway	Coagulation_cascade	Von Willebrand factor, protease inhibitor I08.954
Regulation and Cell signaling	Proteolytic pathway	Coagulation_cascade	Coagulation factor XIa, protease S01.213
Regulation and Cell signaling	Proteolytic pathway	Coagulation_cascade	Coagulation factor XIIa, protease S01.211
Regulation and Cell signaling	Proteolytic pathway	Coagulation_cascade	Coagulation factor XIII, protein-glutamine gamma-glutamyltransferase (EC 2.3.2.13)
Regulation and Cell signaling	Proteolytic pathway	Coagulation_cascade	Thrombomodulin
Regulation and Cell signaling	Proteolytic pathway	Coagulation_cascade	Protein C, protease S01.218
Regulation and Cell signaling	Proteolytic pathway	Coagulation_cascade	Vitamin K-dependent protein S
Regulation and Cell signaling	Proteolytic pathway	Coagulation_cascade	Plasminogen activator inhibitor-1, protease inhibitor I04.020
Regulation and Cell signaling	Proteolytic pathway	Coagulation_cascade	Antithrombin III, protease inhibitor I04.018
Regulation and Cell signaling	Proteolytic pathway	Coagulation_cascade	Serpin A5, protease inhibitor I04.004
Regulation and Cell signaling	Proteolytic pathway	Coagulation_cascade	Alpha-2-macroglobulin, protease inhibitor I39.001
Regulation and Cell signaling	Proteolytic pathway	Coagulation_cascade	Alpha-1-peptidase inhibitor, protease inhibitor I04.001
Regulation and Cell signaling	Proteolytic pathway	Coagulation_cascade	Proteinase activated receptor 1
Regulation and Cell signaling	Proteolytic pathway	Coagulation_cascade	Carboxypeptidase U, proteinase M14.009
Regulation and Cell signaling	Proteolytic pathway	Coagulation_cascade	Plasmin, protease S01.233
Amino Acids and Derivatives		L-2-amino-thiazoline-4-carboxylic_acid-Lcysteine_conversion	Putative N-carbamyl-L-cysteine amidohydrolase
Amino Acids and Derivatives		L-2-amino-thiazoline-4-carboxylic_acid-Lcysteine_conversion	Beta-ureidopropionase (EC 3.5.1.6)
Amino Acids and Derivatives		L-2-amino-thiazoline-4-carboxylic_acid-Lcysteine_conversion	L-2-amino-thiazoline-4-carboxylic acid hydrolase (EC 3.5.2.-)
Virulence, Disease and Defense	Resistance to antibiotics and toxic compounds	Aminoglycoside_adenylyltransferases	Streptomycin 3''-O-adenylyltransferase (EC 2.7.7.47)
Virulence, Disease and Defense	Resistance to antibiotics and toxic compounds	Aminoglycoside_adenylyltransferases	Spectinomycin 9-O-adenylyltransferase
Virulence, Disease and Defense	Resistance to antibiotics and toxic compounds	Aminoglycoside_adenylyltransferases	Aminoglycoside N6'-acetyltransferase (EC 2.3.1.82)
Regulation and Cell signaling		CytR_regulation	Transcriptional (co)regulator CytR
Regulation and Cell signaling		CytR_regulation	Cyclic AMP receptor protein
Carbohydrates	Monosaccharides	Xylose_utilization	Xylose isomerase (EC 5.3.1.5)
Carbohydrates	Monosaccharides	Xylose_utilization	Xylulose kinase (EC 2.7.1.17)
Carbohydrates	Monosaccharides	Xylose_utilization	Xylose-responsive transcription regulator, ROK family
Carbohydrates	Monosaccharides	Xylose_utilization	Xylose activator XylR (AraC family)
Carbohydrates	Monosaccharides	Xylose_utilization	Xylose ABC transporter, periplasmic xylose-binding protein XylF
Carbohydrates	Monosaccharides	Xylose_utilization	D-xylose transport ATP-binding protein XylG
Carbohydrates	Monosaccharides	Xylose_utilization	Xylose ABC transporter, permease protein XylH
Carbohydrates	Monosaccharides	Xylose_utilization	D-xylose proton-symporter XylT
Carbohydrates	Monosaccharides	Xylose_utilization	D-xylose proton-symporter XylE
Carbohydrates	Monosaccharides	Xylose_utilization	Xyloside transporter XynT
Carbohydrates	Monosaccharides	Xylose_utilization	Novel Xylose regulator from LacI family
Carbohydrates	Monosaccharides	Xylose_utilization	Alpha-xylosidase (EC 3.2.1.-)
Carbohydrates	Monosaccharides	Xylose_utilization	Beta-xylosidase (EC 3.2.1.37)
Carbohydrates	Monosaccharides	Xylose_utilization	Possible alpha-xyloside ABC transporter, substrate-binding component
Carbohydrates	Monosaccharides	Xylose_utilization	Possible alpha-xyloside ABC transporter, permease component
Carbohydrates	Monosaccharides	Xylose_utilization	Possible alpha-xyloside ABC transporter, ATP-binding component
Carbohydrates	Monosaccharides	Xylose_utilization	Endo-1,4-beta-xylanase A precursor (EC 3.2.1.8)
Carbohydrates	Monosaccharides	Xylose_utilization	D-xylose-specific 1-epimerase (mutarotase)
Carbohydrates	Monosaccharides	Xylose_utilization	Xylose ABC transporter, substrate-binding component
Carbohydrates	Monosaccharides	Xylose_utilization	Xylose ABC transporter, permease component
Carbohydrates	Monosaccharides	Xylose_utilization	Xylose ABC transporter, ATP-binding component
Carbohydrates	Monosaccharides	Xylose_utilization	Phosphotransferase system for xylose-containing disaccharide, EIIA component
Carbohydrates	Monosaccharides	Xylose_utilization	Phosphotransferase system for xylose-containing disaccharide, EIIB component
Carbohydrates	Monosaccharides	Xylose_utilization	Phosphotransferase system for xylose-containing disaccharide, EIIC component
Carbohydrates	Monosaccharides	Xylose_utilization	Phosphotransferase system for xylose-containing disaccharide, EIID component
Carbohydrates	Monosaccharides	Xylose_utilization	D-xylose 1-dehydrogenase (EC 1.1.1.175)
Carbohydrates	Monosaccharides	Xylose_utilization	Xylonolactonase (EC 3.1.1.68)
Carbohydrates	Monosaccharides	Xylose_utilization	Xylonate dehydratase (EC 4.2.1.82)
Carbohydrates	Monosaccharides	Xylose_utilization	predicted 2-keto-3-deoxyxylonate dehydratase
Carbohydrates	Monosaccharides	Xylose_utilization	2-ketoglutaric semialdehyde dehydrogenase (EC 1.2.1.26)
Carbohydrates	Monosaccharides	Xylose_utilization	NAD(P)H-dependent D-xylose reductase (EC 1.1.1.-)
Carbohydrates	Monosaccharides	Xylose_utilization	predicted xylose isomerase
Carbohydrates	Monosaccharides	Xylose_utilization	Putative xylulose kinase (EC 2.7.1.17)
Carbohydrates	Monosaccharides	Xylose_utilization	Xylanase
Carbohydrates	Monosaccharides	Xylose_utilization	Xylose oligosaccharides ABC transporter, sugar-binding protein
Carbohydrates	Monosaccharides	Xylose_utilization	Xylose oligosaccharides ABC transporter, permease protein 1
Carbohydrates	Monosaccharides	Xylose_utilization	Xylose oligosaccharides ABC transporter, permease protein 2
Carbohydrates	Monosaccharides	Xylose_utilization	Xylose oligosaccharides ABC transporter, ATP-binding protein 1
Carbohydrates	Monosaccharides	Xylose_utilization	Xylose oligosaccharides ABC transporter, ATP-binding protein 2
Carbohydrates	Monosaccharides	Xylose_utilization	Acetyl xylan esterase (EC 3.1.1.41)
Carbohydrates	Monosaccharides	Xylose_utilization	Endo-1,4-beta-xylanase B ( EC 3.2.1.8 )
Carbohydrates	Monosaccharides	Xylose_utilization	Endo-1,4-beta-xylanase C precursor (EC 3.2.1.8)
Carbohydrates	Monosaccharides	Xylose_utilization	Putative alpha-xylosidase (EC 3.2.1.-)
Carbohydrates	Monosaccharides	Xylose_utilization	Predicted xylose oligosaccharide ABC transporter, substrate-binding component
Carbohydrates	Monosaccharides	Xylose_utilization	Acetyl xylan esterase XylU (EC 3.1.1.41)
Regulation and Cell signaling	Quorum sensing and biofilm formation	Quorum_Sensing:_Autoinducer-2_Synthesis	S-adenosylmethionine synthetase (EC 2.5.1.6)
Regulation and Cell signaling	Quorum sensing and biofilm formation	Quorum_Sensing:_Autoinducer-2_Synthesis	DNA (cytosine-5-)-methyltransferase (EC 2.1.1.37)
Regulation and Cell signaling	Quorum sensing and biofilm formation	Quorum_Sensing:_Autoinducer-2_Synthesis	S-adenosylhomocysteine hydrolase; Pfs (EC 3.2.2.9)
Regulation and Cell signaling	Quorum sensing and biofilm formation	Quorum_Sensing:_Autoinducer-2_Synthesis	S-ribosylhomocysteine lyase; LuxS (EC 4.4.1.21)
Regulation and Cell signaling	Quorum sensing and biofilm formation	Quorum_Sensing:_Autoinducer-2_Synthesis	Regulation of luxS
Metabolism of Aromatic Compounds	Metabolism of central aromatic intermediates	4-Hydroxyphenylacetic_acid_catabolic_pathway	2,4-dihydroxyhept-2-ene-1,7-dioic acid aldolase (EC 4.1.2.-)
Metabolism of Aromatic Compounds	Metabolism of central aromatic intermediates	4-Hydroxyphenylacetic_acid_catabolic_pathway	2-hydroxyhepta-2,4-diene-1,7-dioate isomerase (EC 5.3.3.-)
Metabolism of Aromatic Compounds	Metabolism of central aromatic intermediates	4-Hydroxyphenylacetic_acid_catabolic_pathway	2-oxo-hepta-3-ene-1,7-dioic acid hydratase (EC 4.2.-.-)
Metabolism of Aromatic Compounds	Metabolism of central aromatic intermediates	4-Hydroxyphenylacetic_acid_catabolic_pathway	3,4-dihydroxyphenylacetate 2,3-dioxygenase (EC 1.13.11.15)
Metabolism of Aromatic Compounds	Metabolism of central aromatic intermediates	4-Hydroxyphenylacetic_acid_catabolic_pathway	4-hydroxyphenylacetate 3-monooxygenase (EC 1.14.13.3)
Metabolism of Aromatic Compounds	Metabolism of central aromatic intermediates	4-Hydroxyphenylacetic_acid_catabolic_pathway	4-hydroxyphenylacetate 3-monooxygenase, reductase component (EC 1.6.8.-)
Metabolism of Aromatic Compounds	Metabolism of central aromatic intermediates	4-Hydroxyphenylacetic_acid_catabolic_pathway	4-hydroxyphenylacetate symporter, major facilitator superfamily (MFS)
Metabolism of Aromatic Compounds	Metabolism of central aromatic intermediates	4-Hydroxyphenylacetic_acid_catabolic_pathway	5-carboxymethyl-2-hydroxymuconate delta-isomerase (EC 5.3.3.10)
Metabolism of Aromatic Compounds	Metabolism of central aromatic intermediates	4-Hydroxyphenylacetic_acid_catabolic_pathway	5-carboxymethyl-2-hydroxymuconate semialdehyde dehydrogenase (EC 1.2.1.60)
Metabolism of Aromatic Compounds	Metabolism of central aromatic intermediates	4-Hydroxyphenylacetic_acid_catabolic_pathway	5-carboxymethyl-2-oxo-hex-3- ene-1,7-dioate decarboxylase (EC 4.1.1.68)
Metabolism of Aromatic Compounds	Metabolism of central aromatic intermediates	4-Hydroxyphenylacetic_acid_catabolic_pathway	Homoprotocatechuate degradative operon repressor
Metabolism of Aromatic Compounds	Metabolism of central aromatic intermediates	4-Hydroxyphenylacetic_acid_catabolic_pathway	Transcriptional activator of 4-hydroxyphenylacetate 3-monooxygenase operon, XylS/AraC family
Carbohydrates	Organic acids	Methylcitrate_cycle	Propionate--CoA ligase (EC 6.2.1.17)
Carbohydrates	Organic acids	Methylcitrate_cycle	2-methylcitrate synthase (EC 2.3.3.5)
Carbohydrates	Organic acids	Methylcitrate_cycle	2-methylcitrate dehydratase (EC 4.2.1.79)
Carbohydrates	Organic acids	Methylcitrate_cycle	2-methylcitrate dehydratase FeS dependent (EC 4.2.1.79)
Carbohydrates	Organic acids	Methylcitrate_cycle	PrpF protein involved in 2-methylcitrate cycle
Carbohydrates	Organic acids	Methylcitrate_cycle	2-methylisocitrate dehydratase (EC 4.2.1.99)
Carbohydrates	Organic acids	Methylcitrate_cycle	Methylisocitrate lyase (EC 4.1.3.30)
Carbohydrates	Organic acids	Methylcitrate_cycle	Propionate catabolism operon regulatory protein PrpR
Carbohydrates	Organic acids	Methylcitrate_cycle	Propionate catabolism operon transcriptional regulator of GntR family [predicted]
Respiration	Electron donating reactions	Hydrogenases	Coenzyme F420 hydrogenase beta subunit (FruB) (EC 1.12.98.1)
Respiration	Electron donating reactions	Hydrogenases	Coenzyme F420 hydrogenase maturation protease (EC 3.4.24.-)
Respiration	Electron donating reactions	Hydrogenases	Coenzyme F420-reducing hydrogenase, alpha subunit
Respiration	Electron donating reactions	Hydrogenases	Coenzyme F420-reducing hydrogenase, beta subunit
Respiration	Electron donating reactions	Hydrogenases	Coenzyme F420-reducing hydrogenase, gamma subunit
Respiration	Electron donating reactions	Hydrogenases	Fe-S-cluster-containing hydrogenase components 1
Respiration	Electron donating reactions	Hydrogenases	Fe-S-cluster-containing hydrogenase components 2
Respiration	Electron donating reactions	Hydrogenases	Methanophenazine hydrogenase cytochrome b subunit (EC 1.12.98.3)
Respiration	Electron donating reactions	Hydrogenases	Methanophenazine hydrogenase large subunit (EC 1.12.98.3)
Respiration	Electron donating reactions	Hydrogenases	Methanophenazine hydrogenase small subunit precursor (EC 1.12.98.3)
Respiration	Electron donating reactions	Hydrogenases	NAD-reducing hydrogenase subunit HoxE (EC 1.12.1.2)
Respiration	Electron donating reactions	Hydrogenases	NAD-reducing hydrogenase subunit HoxF (EC 1.12.1.2)
Respiration	Electron donating reactions	Hydrogenases	NAD-reducing hydrogenase subunit HoxH (EC 1.12.1.2)
Respiration	Electron donating reactions	Hydrogenases	NAD-reducing hydrogenase subunit HoxU (EC 1.12.1.2)
Respiration	Electron donating reactions	Hydrogenases	NAD-reducing hydrogenase subunit HoxY (EC 1.12.1.2)
Respiration	Electron donating reactions	Hydrogenases	NADH-reducing hydrogenase maturation factor
Respiration	Electron donating reactions	Hydrogenases	NADP-reducing hydrogenase, subunit A
Respiration	Electron donating reactions	Hydrogenases	NADP-reducing hydrogenase, subunit B
Respiration	Electron donating reactions	Hydrogenases	NADP-reducing hydrogenase, subunit C
Respiration	Electron donating reactions	Hydrogenases	Ni,Fe-hydrogenase I cytochrome b subunit
Respiration	Electron donating reactions	Hydrogenases	Ni,Fe-hydrogenase I large subunit
Respiration	Electron donating reactions	Hydrogenases	Ni,Fe-hydrogenase III large subunit
Respiration	Electron donating reactions	Hydrogenases	Ni,Fe-hydrogenase III small subunit
Respiration	Electron donating reactions	Hydrogenases	Ni,Fe-hydrogenase maturation factor
Respiration	Electron donating reactions	Hydrogenases	Ni/Fe-hydrogenase 2 B-type cytochrome subunit
Respiration	Electron donating reactions	Hydrogenases	Nickel-dependent hydrogenase, large subunit
Respiration	Electron donating reactions	Hydrogenases	Nickel-dependent hydrogenase, small subunit
Respiration	Electron donating reactions	Hydrogenases	Periplasmic [Fe] hydrogenase (EC 1.12.7.2)
Respiration	Electron donating reactions	Hydrogenases	Periplasmic [Fe] hydrogenase large subunit (EC 1.12.7.2)
Respiration	Electron donating reactions	Hydrogenases	Periplasmic [Fe] hydrogenase small subunit (EC 1.12.7.2)
Respiration	Electron donating reactions	Hydrogenases	Probable Ni/Fe-hydrogenase 2 B-type cytochrome subunit
Respiration	Electron donating reactions	Hydrogenases	Protein hydE
Respiration	Electron donating reactions	Hydrogenases	Quinone-reactive Ni/Fe hydrogenase, cytochrome b subunit
Respiration	Electron donating reactions	Hydrogenases	Quinone-reactive Ni/Fe-hydrogenase large chain (EC 1.12.5.1)
Respiration	Electron donating reactions	Hydrogenases	Quinone-reactive Ni/Fe-hydrogenase small chain precursor (EC 1.12.5.1)
Respiration	Electron donating reactions	Hydrogenases	Signal transduction histidine kinase HoxJ (hydrogenase regulation)
Respiration	Electron donating reactions	Hydrogenases	Signal transduction histidine kinase for Quinone-reactive Ni/Fe-hydrogenase
Respiration	Electron donating reactions	Hydrogenases	Sulfhydrogenase II subunit a
Respiration	Electron donating reactions	Hydrogenases	Sulfhydrogenase II subunit b
Respiration	Electron donating reactions	Hydrogenases	Sulfhydrogenase II subunit d
Respiration	Electron donating reactions	Hydrogenases	Sulfhydrogenase II subunit g
Respiration	Electron donating reactions	Hydrogenases	Uptake hydrogenase large subunit (EC 1.12.99.6)
Respiration	Electron donating reactions	Hydrogenases	Uptake hydrogenase small subunit precursor (EC 1.12.99.6)
Respiration	Electron donating reactions	Hydrogenases	[Fe] hydrogenase gamma (EC 1.12.7.2)
Respiration	Electron donating reactions	Hydrogenases	[Fe] hydrogenase, HymA subunit, putative
Respiration	Electron donating reactions	Hydrogenases	[Fe] hydrogenase, HymB subunit, putative
Respiration	Electron donating reactions	Hydrogenases	[Fe] hydrogenase, HymD subunit, putative
Respiration	Electron donating reactions	Hydrogenases	[Ni/Fe] hydrogenase, group 1, large subunit
Respiration	Electron donating reactions	Hydrogenases	[Ni/Fe] hydrogenase, group 1, small subunit
Respiration	Electron donating reactions	Hydrogenases	cytochrome-c3 hydrogenase alpha chain
Respiration	Electron donating reactions	Hydrogenases	cytochrome-c3 hydrogenase delta chain
Respiration	Electron donating reactions	Hydrogenases	cytochrome-c3 hydrogenase gamma chain
Respiration	Electron donating reactions	Hydrogenases	heterodisulfide reductase, subunit A/methylviologen reducing hydrogenase, subunit delta
Respiration	Electron donating reactions	Hydrogenases	hydrogenase (cytochrome-c3 hydrogenase beta chain)
Respiration	Electron donating reactions	Hydrogenases	hydrogenase, (NiFe)/(NiFeSe) small subunit family
Respiration	Electron donating reactions	Hydrogenases	hydrogenase, methyl-violgen-reducing type, delta subunit
Respiration	Electron donating reactions	Hydrogenases	hydrogenase, subunit gamma related protein
Respiration	Electron donating reactions	Hydrogenases	hydrogenase/sulfur reductase, alpha subunit
Respiration	Electron donating reactions	Hydrogenases	hydrogenase/sulfur reductase, beta subunit
Respiration	Electron donating reactions	Hydrogenases	hydrogenase/sulfur reductase, delta subunit
Respiration	Electron donating reactions	Hydrogenases	hydrogenase/sulfur reductase, gamma subunit
Respiration	Electron donating reactions	Hydrogenases	methyl viologen-reducing hydrogenase, delta subunit homolog FlpD
Respiration	Electron donating reactions	Hydrogenases	quinone-reactive Ni/Fe-hydrogenase, small subunit
Metabolism of Aromatic Compounds		Benzoate_transport_and_degradation_cluster	2-keto-4-pentenoate hydratase/2-oxohepta-3-ene-1,7-dioic acid hydratase (catechol pathway)
Metabolism of Aromatic Compounds		Benzoate_transport_and_degradation_cluster	2-oxo-hepta-3-ene-1,7-dioic acid hydratase (EC 4.2.-.-)
Metabolism of Aromatic Compounds		Benzoate_transport_and_degradation_cluster	3-hydroxyacyl-CoA dehydrogenase (PaaH) (EC 1.1.1.157)
Metabolism of Aromatic Compounds		Benzoate_transport_and_degradation_cluster	4-hydroxybenzoyl-CoA reductase, beta subunit (EC 1.3.99.20)
Metabolism of Aromatic Compounds		Benzoate_transport_and_degradation_cluster	4-hydroxybenzoyl-CoA reductase, gamma subunit (EC 1.3.99.20)
Metabolism of Aromatic Compounds		Benzoate_transport_and_degradation_cluster	4-oxalocrotonate decarboxylase (EC 4.1.1.77)
Metabolism of Aromatic Compounds		Benzoate_transport_and_degradation_cluster	Benzoate transport related protein
Metabolism of Aromatic Compounds		Benzoate_transport_and_degradation_cluster	Benzoate transport, ATP binding protein
Metabolism of Aromatic Compounds		Benzoate_transport_and_degradation_cluster	Benzoate transport, ATPase component
Metabolism of Aromatic Compounds		Benzoate_transport_and_degradation_cluster	Benzoate transport, extracellular ligand-binding receptor
Metabolism of Aromatic Compounds		Benzoate_transport_and_degradation_cluster	Benzoate transport, inner membrane transport component
Metabolism of Aromatic Compounds		Benzoate_transport_and_degradation_cluster	Benzoate transport, inner-membrane translocator
Metabolism of Aromatic Compounds		Benzoate_transport_and_degradation_cluster	Benzoate transport, inner-membrane translocator precursor
Metabolism of Aromatic Compounds		Benzoate_transport_and_degradation_cluster	Benzoate-CoA ligase (EC 6.2.1.25)
Metabolism of Aromatic Compounds		Benzoate_transport_and_degradation_cluster	Benzoyl-CoA oxygenase component A
Metabolism of Aromatic Compounds		Benzoate_transport_and_degradation_cluster	Benzoyl-CoA oxygenase component B
Metabolism of Aromatic Compounds		Benzoate_transport_and_degradation_cluster	Beta-ketoadipyl CoA thiolase (EC 2.3.1.9)
Metabolism of Aromatic Compounds		Benzoate_transport_and_degradation_cluster	Hydroxybenzoyl-CoA reductase subunit
Metabolism of Aromatic Compounds		Benzoate_transport_and_degradation_cluster	Methylglutaconyl-CoA hydratase (EC 4.2.1.18)
Metabolism of Aromatic Compounds		Benzoate_transport_and_degradation_cluster	P-hydroxylaminobenzoate lyase
Metabolism of Aromatic Compounds		Benzoate_transport_and_degradation_cluster	Predicted 2-keto-4-pentenoate hydratase/2-oxohepta-3-ene-1,7-dioic acid hydratase
Metabolism of Aromatic Compounds		Benzoate_transport_and_degradation_cluster	Putative Acyl-CoA thiolase
Metabolism of Aromatic Compounds		Benzoate_transport_and_degradation_cluster	Regulatory protein of benzoate catabolism
Metabolism of Aromatic Compounds		Benzoate_transport_and_degradation_cluster	Shikimate kinase I (EC 2.7.1.71)
Metabolism of Aromatic Compounds		Benzoate_transport_and_degradation_cluster	Shikimate kinase II (EC 2.7.1.71)
Metabolism of Aromatic Compounds		Benzoate_transport_and_degradation_cluster	benzoate degradation ring-cleavage hydrolase
Metabolism of Aromatic Compounds		Benzoate_transport_and_degradation_cluster	benzoyl-CoA-dihydrodiol lyase (BoxC)
Metabolism of Aromatic Compounds		Benzoate_transport_and_degradation_cluster	hydroxybenzoate permease
Clustering-based subsystems		CBSS-261594.1.peg.2640	FAD-dependent pyridine nucleotide-disulphide oxidoreductase, GBAA2537 homolog
Clustering-based subsystems		CBSS-261594.1.peg.2640	Metal-dependent hydrolase COG0491 with rhodanese-homology domain (RHOD)
Clustering-based subsystems		CBSS-261594.1.peg.2640	Putative phosphoesterase, GBAA2539 homolog
Clustering-based subsystems		CBSS-261594.1.peg.2640	Hypothetical protein, GBAA2540 homolog
Clustering-based subsystems		CBSS-261594.1.peg.2640	Hypothetical protein, sulfurtransferase domain
Clustering-based subsystems		CBSS-261594.1.peg.2640	Protein of unknown function DUF156
Clustering-based subsystems		CBSS-261594.1.peg.2640	Protein of unknown function DUF81, SAV0084 homolog
DNA Metabolism	DNA repair	DNA_repair,_bacterial	RecA protein
DNA Metabolism	DNA repair	DNA_repair,_bacterial	DNA repair protein RadA
DNA Metabolism	DNA repair	DNA_repair,_bacterial	DNA repair protein RadC
DNA Metabolism	DNA repair	DNA_repair,_bacterial	Methyl-directed repair DNA adenine methylase (EC 2.1.1.72)
DNA Metabolism	DNA repair	DNA_repair,_bacterial	DNA mismatch repair endonuclease MutH
DNA Metabolism	DNA repair	DNA_repair,_bacterial	DNA recombination-dependent growth factor C
DNA Metabolism	DNA repair	DNA_repair,_bacterial	Exonuclease SbcC
DNA Metabolism	DNA repair	DNA_repair,_bacterial	Exonuclease SbcD
DNA Metabolism	DNA repair	DNA_repair,_bacterial	DNA repair exonuclease family protein YhaO
DNA Metabolism	DNA repair	DNA_repair,_bacterial	Exodeoxyribonuclease VII large subunit (EC 3.1.11.6)
DNA Metabolism	DNA repair	DNA_repair,_bacterial	Exodeoxyribonuclease VII small subunit (EC 3.1.11.6)
DNA Metabolism	DNA repair	DNA_repair,_bacterial	SOS-response repressor and protease LexA (EC 3.4.21.88)
DNA Metabolism	DNA repair	DNA_repair,_bacterial	DNA polymerase IV (EC 2.7.7.7)
DNA Metabolism	DNA repair	DNA_repair,_bacterial	DNA polymerase-like protein PA0670
DNA Metabolism	DNA repair	DNA_repair,_bacterial	DNA polymerase-like protein MT3142
DNA Metabolism	DNA repair	DNA_repair,_bacterial	DNA-damage-inducible protein I
DNA Metabolism	DNA repair	DNA_repair,_bacterial	DNA-damage-inducible protein J
DNA Metabolism	DNA repair	DNA_repair,_bacterial	Single-stranded DNA-binding protein
DNA Metabolism	DNA repair	DNA_repair,_bacterial	Endonuclease IV (EC 3.1.21.2)
DNA Metabolism	DNA repair	DNA_repair,_bacterial	Endonuclease V (EC 3.1.21.7)
DNA Metabolism	DNA repair	DNA_repair,_bacterial	Exodeoxyribonuclease III (EC 3.1.11.2)
DNA Metabolism	DNA repair	DNA_repair,_bacterial	Methylated-DNA--protein-cysteine methyltransferase (EC 2.1.1.63)
DNA Metabolism	DNA repair	DNA_repair,_bacterial	ADA regulatory protein
DNA Metabolism	DNA repair	DNA_repair,_bacterial	Alkylated DNA repair protein AlkB
DNA Metabolism	DNA repair	DNA_repair,_bacterial	DNA repair protein RecN
DNA Metabolism	DNA repair	DNA_repair,_bacterial	Recombinational DNA repair protein RecT (prophage associated)
DNA Metabolism	DNA repair	DNA_repair,_bacterial	DNA recombination protein RmuC
DNA Metabolism	DNA repair	DNA_repair,_bacterial	Very-short-patch mismatch repair endonuclease (G-T specific)
DNA Metabolism	DNA repair	DNA_repair,_bacterial	A/G-specific adenine glycosylase (EC 3.2.2.-)
DNA Metabolism	DNA repair	DNA_repair,_bacterial	G:T/U mismatch-specific uracil/thymine DNA-glycosylase
Cell Wall and Capsule	Capsular and extracellular polysacchrides	Phosphorylcholine_incorporation_in_LPS	Choline kinase (EC 2.7.1.32)
Cell Wall and Capsule	Capsular and extracellular polysacchrides	Phosphorylcholine_incorporation_in_LPS	Choline permease LicB
Cell Wall and Capsule	Capsular and extracellular polysacchrides	Phosphorylcholine_incorporation_in_LPS	Cholinephosphate cytidylyltransferase (EC 2.7.7.15)
Cell Wall and Capsule	Capsular and extracellular polysacchrides	Phosphorylcholine_incorporation_in_LPS	Lipopolysaccharide cholinephosphotransferase LicD1 (EC 2.7.8.-)
Cell Wall and Capsule	Capsular and extracellular polysacchrides	Phosphorylcholine_incorporation_in_LPS	Lipopolysaccharide cholinephosphotransferase LicD2 (EC 2.7.8.-)
Iron acquisition and metabolism		Campylobacter_Iron_Metabolism	Enterochelin uptake ATP-binding protein
Iron acquisition and metabolism		Campylobacter_Iron_Metabolism	Enterochelin uptake periplasmic binding protein
Iron acquisition and metabolism		Campylobacter_Iron_Metabolism	Enterochelin uptake permease CeuB
Iron acquisition and metabolism		Campylobacter_Iron_Metabolism	Enterochelin uptake permease CeuC
Iron acquisition and metabolism		Campylobacter_Iron_Metabolism	Ferric iron ABC transporter, iron-binding protein
Iron acquisition and metabolism		Campylobacter_Iron_Metabolism	Ferric iron ABC transporter, permease protein
Iron acquisition and metabolism		Campylobacter_Iron_Metabolism	Ferric receptor CfrA
Iron acquisition and metabolism		Campylobacter_Iron_Metabolism	Ferric siderophore transport system, biopolymer transport protein ExbB
Iron acquisition and metabolism		Campylobacter_Iron_Metabolism	Ferric siderophore transport system, biopolymer transport protein ExbD
Iron acquisition and metabolism		Campylobacter_Iron_Metabolism	Ferric siderophore transport system, periplasmic binding protein TonB
Iron acquisition and metabolism		Campylobacter_Iron_Metabolism	Ferric uptake regulation protein
Iron acquisition and metabolism		Campylobacter_Iron_Metabolism	Ferrous iron transport protein A, putative
Iron acquisition and metabolism		Campylobacter_Iron_Metabolism	Ferrous iron transport protein B
Iron acquisition and metabolism		Campylobacter_Iron_Metabolism	Haemin uptake system ATP-binding protein
Iron acquisition and metabolism		Campylobacter_Iron_Metabolism	Haemin uptake system outer membrane receptor
Iron acquisition and metabolism		Campylobacter_Iron_Metabolism	Haemin uptake system periplasmic haemin-binding protein
Iron acquisition and metabolism		Campylobacter_Iron_Metabolism	Haemin uptake system permease protein
Iron acquisition and metabolism		Campylobacter_Iron_Metabolism	Hemerythrin-like iron-binding protein
Iron acquisition and metabolism		Campylobacter_Iron_Metabolism	Magnesium and cobalt transport protein CorA
Iron acquisition and metabolism		Campylobacter_Iron_Metabolism	Nonheme iron-containing ferritin
Iron acquisition and metabolism		Campylobacter_Iron_Metabolism	Periplasmic protein p19 involved in high-affinity Fe2+ transport
Iron acquisition and metabolism		Campylobacter_Iron_Metabolism	Peroxide stress regulator
Iron acquisition and metabolism		Campylobacter_Iron_Metabolism	Possible bacterioferritin
Iron acquisition and metabolism		Campylobacter_Iron_Metabolism	Putative heme oxygenase
Iron acquisition and metabolism		Campylobacter_Iron_Metabolism	Putative high-affinity iron permease
Iron acquisition and metabolism		Campylobacter_Iron_Metabolism	Putative iron-uptake ABC transport system ATP-binding protein
Iron acquisition and metabolism		Campylobacter_Iron_Metabolism	Putative lipoprotein of ferric iron transporter system
Iron acquisition and metabolism		Campylobacter_Iron_Metabolism	Putative lipoprotein, similar to CjrA of Escherichia coli O164
Iron acquisition and metabolism		Campylobacter_Iron_Metabolism	Putative outer membrane siderophore receptor
Protein Metabolism	Protein processing and modification	Ribosomal_protein_S5p_acylation	SSU ribosomal protein S5p (S2e)
Protein Metabolism	Protein processing and modification	Ribosomal_protein_S5p_acylation	Ribosomal-protein-S5p-alanine acetyltransferase
Membrane Transport		Agrobacterium_opine_transport	LysR-type transcriptional regulator for nopaline catabolism NocR
Membrane Transport		Agrobacterium_opine_transport	Nopaline transporter ATP-binding protein NocP
Membrane Transport		Agrobacterium_opine_transport	Nopaline transporter periplasmic substrate-binding protein NocT
Membrane Transport		Agrobacterium_opine_transport	Nopaline transporter permease protein NocM
Membrane Transport		Agrobacterium_opine_transport	Nopaline transporter permease protein NocQ
Virulence, Disease and Defense	Resistance to antibiotics and toxic compounds	Copper_homeostasis	Blue copper oxidase CueO precursor
Virulence, Disease and Defense	Resistance to antibiotics and toxic compounds	Copper_homeostasis	CopG protein
Virulence, Disease and Defense	Resistance to antibiotics and toxic compounds	Copper_homeostasis	Copper chaperone
Virulence, Disease and Defense	Resistance to antibiotics and toxic compounds	Copper_homeostasis	Copper resistance protein B
Virulence, Disease and Defense	Resistance to antibiotics and toxic compounds	Copper_homeostasis	Copper resistance protein C precursor
Virulence, Disease and Defense	Resistance to antibiotics and toxic compounds	Copper_homeostasis	Copper resistance protein D
Virulence, Disease and Defense	Resistance to antibiotics and toxic compounds	Copper_homeostasis	Copper sensory histidine kinase CusS
Virulence, Disease and Defense	Resistance to antibiotics and toxic compounds	Copper_homeostasis	Copper tolerance protein
Virulence, Disease and Defense	Resistance to antibiotics and toxic compounds	Copper_homeostasis	Copper-binding periplasmic protein
Virulence, Disease and Defense	Resistance to antibiotics and toxic compounds	Copper_homeostasis	Copper-sensing two-component system response regulator CusR
Virulence, Disease and Defense	Resistance to antibiotics and toxic compounds	Copper_homeostasis	Copper-translocating P-type ATPase (EC 3.6.3.4)
Virulence, Disease and Defense	Resistance to antibiotics and toxic compounds	Copper_homeostasis	Cu(I)-responsive transcriptional regulator
Virulence, Disease and Defense	Resistance to antibiotics and toxic compounds	Copper_homeostasis	Cytochrome c heme lyase subunit CcmF
Virulence, Disease and Defense	Resistance to antibiotics and toxic compounds	Copper_homeostasis	Cytochrome c heme lyase subunit CcmH
Virulence, Disease and Defense	Resistance to antibiotics and toxic compounds	Copper_homeostasis	Heavy metal-(Cd/Co/Hg/Pb/Zn)-translocating P-type ATPase:Heavy metal translocating P-type ATPase
Virulence, Disease and Defense	Resistance to antibiotics and toxic compounds	Copper_homeostasis	Multicopper oxidase
Virulence, Disease and Defense	Resistance to antibiotics and toxic compounds	Copper_homeostasis	Multidrug resistance transporter, Bcr/CflA family
Virulence, Disease and Defense	Resistance to antibiotics and toxic compounds	Copper_homeostasis	Negative transcriptional regulator-copper transport operon
Virulence, Disease and Defense	Resistance to antibiotics and toxic compounds	Copper_homeostasis	Sensor protein copS (EC 2.7.3.-)
Virulence, Disease and Defense	Resistance to antibiotics and toxic compounds	Copper_homeostasis	Transcriptional activator protein CopR
Phages, Prophages, Transposable elements, Plasmids	Phages, Prophages	Staphylococcal_phi-Mu50B-like_prophages	Iron-sulfur cluster assembly protein SufB
Phages, Prophages, Transposable elements, Plasmids	Phages, Prophages	Staphylococcal_phi-Mu50B-like_prophages	Integrase [SA bacteriophages 11, Mu50B]
Phages, Prophages, Transposable elements, Plasmids	Phages, Prophages	Staphylococcal_phi-Mu50B-like_prophages	Excisionase [SA bacteriophages 11, Mu50B]
Phages, Prophages, Transposable elements, Plasmids	Phages, Prophages	Staphylococcal_phi-Mu50B-like_prophages	Hypothetical protein, PV83 orf3 homolog [SA bacteriophages 11, Mu50B]
Phages, Prophages, Transposable elements, Plasmids	Phages, Prophages	Staphylococcal_phi-Mu50B-like_prophages	Hypothetical protein, SAV0849 homolog [SA bacteriophages 11, Mu50B]
Phages, Prophages, Transposable elements, Plasmids	Phages, Prophages	Staphylococcal_phi-Mu50B-like_prophages	Hypothetical protein, PV83 orf4 homolog [SA bacteriophages 11, Mu50B]
Phages, Prophages, Transposable elements, Plasmids	Phages, Prophages	Staphylococcal_phi-Mu50B-like_prophages	CI-like repressor [SA bacteriophages 11, Mu50B]
Phages, Prophages, Transposable elements, Plasmids	Phages, Prophages	Staphylococcal_phi-Mu50B-like_prophages	Cro-like repressor [SA bacteriophages 11, Mu50B]
Phages, Prophages, Transposable elements, Plasmids	Phages, Prophages	Staphylococcal_phi-Mu50B-like_prophages	Hypothetical protein, SAV0852 homolog [SA bacteriophages 11, Mu50B]
Phages, Prophages, Transposable elements, Plasmids	Phages, Prophages	Staphylococcal_phi-Mu50B-like_prophages	Antirepressor [SA bacteriophages 11, Mu50B]
Phages, Prophages, Transposable elements, Plasmids	Phages, Prophages	Staphylococcal_phi-Mu50B-like_prophages	Hypothetical protein [SA bacteriophages 11, Mu50B]
Phages, Prophages, Transposable elements, Plasmids	Phages, Prophages	Staphylococcal_phi-Mu50B-like_prophages	Hypothetical protein, PV83 orf10 homolog [SA bacteriophages 11, Mu50B]
Phages, Prophages, Transposable elements, Plasmids	Phages, Prophages	Staphylococcal_phi-Mu50B-like_prophages	Hypothetical protein, PV83 orf12 homolog [SA bacteriophages 11, Mu50B]
Phages, Prophages, Transposable elements, Plasmids	Phages, Prophages	Staphylococcal_phi-Mu50B-like_prophages	Hypothetical protein, PVL orf39 homolog [SA bacteriophages 11, Mu50B]
Phages, Prophages, Transposable elements, Plasmids	Phages, Prophages	Staphylococcal_phi-Mu50B-like_prophages	Hypothetical protein, SAV0860 homolog [SA bacteriophages 11, Mu50B]
Phages, Prophages, Transposable elements, Plasmids	Phages, Prophages	Staphylococcal_phi-Mu50B-like_prophages	Hypothetical protein, phi-ETA orf16 homolog [SA bacteriophages 11, Mu50B]
Phages, Prophages, Transposable elements, Plasmids	Phages, Prophages	Staphylococcal_phi-Mu50B-like_prophages	Hypothetical protein, phi-ETA orf17 homolog [SA bacteriophages 11, Mu50B]
Phages, Prophages, Transposable elements, Plasmids	Phages, Prophages	Staphylococcal_phi-Mu50B-like_prophages	Ssb protein [SA bacteriophages 11, Mu50B]
Phages, Prophages, Transposable elements, Plasmids	Phages, Prophages	Staphylococcal_phi-Mu50B-like_prophages	Hypothetical protein, PV83 orf19 homolog [SA bacteriophages 11, Mu50B]
Phages, Prophages, Transposable elements, Plasmids	Phages, Prophages	Staphylococcal_phi-Mu50B-like_prophages	Hypothetical protein, PV83 orf 20 homolog [SA bacteriophages 11, Mu50B]
Phages, Prophages, Transposable elements, Plasmids	Phages, Prophages	Staphylococcal_phi-Mu50B-like_prophages	Hypothetical protein, SAB1742c homolog [SA bacteriophages 11, Mu50B]
Phages, Prophages, Transposable elements, Plasmids	Phages, Prophages	Staphylococcal_phi-Mu50B-like_prophages	DNA helicase [SA bacteriophages 11, Mu50B]
Phages, Prophages, Transposable elements, Plasmids	Phages, Prophages	Staphylococcal_phi-Mu50B-like_prophages	Hypothetical protein, phi-ETA orf24 homolog [SA bacteriophages 11, Mu50B]
Phages, Prophages, Transposable elements, Plasmids	Phages, Prophages	Staphylococcal_phi-Mu50B-like_prophages	Hypothetical protein, PV83 orf22 homolog [SA bacteriophages 11, Mu50B]
Phages, Prophages, Transposable elements, Plasmids	Phages, Prophages	Staphylococcal_phi-Mu50B-like_prophages	Hypothetical protein, PV83 orf23 homolog [SA bacteriophages 11, Mu50B]
Phages, Prophages, Transposable elements, Plasmids	Phages, Prophages	Staphylococcal_phi-Mu50B-like_prophages	DNA binding protein [SA bacteriophages 11, Mu50B]
Phages, Prophages, Transposable elements, Plasmids	Phages, Prophages	Staphylococcal_phi-Mu50B-like_prophages	Hypothetical protein, PVL orf50 homolog [SA bacteriophages 11, Mu50B]
Phages, Prophages, Transposable elements, Plasmids	Phages, Prophages	Staphylococcal_phi-Mu50B-like_prophages	Hypothetical protein, PVL orf51 homolog [SA bacteriophages 11, Mu50B]
Phages, Prophages, Transposable elements, Plasmids	Phages, Prophages	Staphylococcal_phi-Mu50B-like_prophages	Hypothetical protein, PVL orf52 homolog [SA bacteriophages 11, Mu50B]
Phages, Prophages, Transposable elements, Plasmids	Phages, Prophages	Staphylococcal_phi-Mu50B-like_prophages	Hypothetical protein, phi-ETA orf33 homolog [SA bacteriophages 11, Mu50B]
Phages, Prophages, Transposable elements, Plasmids	Phages, Prophages	Staphylococcal_phi-Mu50B-like_prophages	Hypothetical protein, SAB1734c homolog [SA bacteriophages 11, Mu50B]
Phages, Prophages, Transposable elements, Plasmids	Phages, Prophages	Staphylococcal_phi-Mu50B-like_prophages	Hypothetical protein, SAV0876 homolog [SA bacteriophages 11, Mu50B]
Phages, Prophages, Transposable elements, Plasmids	Phages, Prophages	Staphylococcal_phi-Mu50B-like_prophages	Hypothetical protein, SAV0877 homolog [SA bacteriophages 11, Mu50B]
Phages, Prophages, Transposable elements, Plasmids	Phages, Prophages	Staphylococcal_phi-Mu50B-like_prophages	Hypothetical protein, SAV0878 homolog [SA bacteriophages 11, Mu50B]
Phages, Prophages, Transposable elements, Plasmids	Phages, Prophages	Staphylococcal_phi-Mu50B-like_prophages	Hypothetical protein, SAV0879 homolog [SA bacteriophages 11, Mu50B]
Phages, Prophages, Transposable elements, Plasmids	Phages, Prophages	Staphylococcal_phi-Mu50B-like_prophages	Hypothetical protein, SAV0880 homolog [SA bacteriophages 11, Mu50B]
Phages, Prophages, Transposable elements, Plasmids	Phages, Prophages	Staphylococcal_phi-Mu50B-like_prophages	Hypothetical protein, SAV0881 homolog [SA bacteriophages 11, Mu50B]
Phages, Prophages, Transposable elements, Plasmids	Phages, Prophages	Staphylococcal_phi-Mu50B-like_prophages	Deoxyuridine 5'-triphosphate nucleotidohydrolase (EC 3.6.1.23) [SA bacteriophages 11, Mu50B]
Phages, Prophages, Transposable elements, Plasmids	Phages, Prophages	Staphylococcal_phi-Mu50B-like_prophages	Hypothetical protein, SLT orf81b homolog [SA bacteriophages 11, Mu50B]
Phages, Prophages, Transposable elements, Plasmids	Phages, Prophages	Staphylococcal_phi-Mu50B-like_prophages	Integrase regulator RinB [SA bacteriophages 11, Mu50B]
Phages, Prophages, Transposable elements, Plasmids	Phages, Prophages	Staphylococcal_phi-Mu50B-like_prophages	Integrase regulator RinA [SA bacteriophages 11, Mu50B]
Phages, Prophages, Transposable elements, Plasmids	Phages, Prophages	Staphylococcal_phi-Mu50B-like_prophages	Phage terminase, small subunit [SA bacteriophages 11, Mu50B]
Phages, Prophages, Transposable elements, Plasmids	Phages, Prophages	Staphylococcal_phi-Mu50B-like_prophages	Phage terminase, large subunit [SA bacteriophages 11, Mu50B]
Phages, Prophages, Transposable elements, Plasmids	Phages, Prophages	Staphylococcal_phi-Mu50B-like_prophages	phi 11 orf31 homolog [SA bacteriophages 11, Mu50B]
Phages, Prophages, Transposable elements, Plasmids	Phages, Prophages	Staphylococcal_phi-Mu50B-like_prophages	phi 11 orf32 homolog [SA bacteriophages 11, Mu50B]
Phages, Prophages, Transposable elements, Plasmids	Phages, Prophages	Staphylococcal_phi-Mu50B-like_prophages	phi 11 orf33 homolog [SA bacteriophages 11, Mu50B]
Phages, Prophages, Transposable elements, Plasmids	Phages, Prophages	Staphylococcal_phi-Mu50B-like_prophages	Phage head protein [SA bacteriophages 11, Mu50B]
Phages, Prophages, Transposable elements, Plasmids	Phages, Prophages	Staphylococcal_phi-Mu50B-like_prophages	phi 11 orf35 homolog [SA bacteriophages 11, Mu50B]
Phages, Prophages, Transposable elements, Plasmids	Phages, Prophages	Staphylococcal_phi-Mu50B-like_prophages	phi 11 orf36 homolog [SA bacteriophages 11, Mu50B]
Phages, Prophages, Transposable elements, Plasmids	Phages, Prophages	Staphylococcal_phi-Mu50B-like_prophages	phi 11 orf37 homolog [SA bacteriophages 11, Mu50B]
Phages, Prophages, Transposable elements, Plasmids	Phages, Prophages	Staphylococcal_phi-Mu50B-like_prophages	phi 11 orf38 homolog [SA bacteriophages 11, Mu50B]
Phages, Prophages, Transposable elements, Plasmids	Phages, Prophages	Staphylococcal_phi-Mu50B-like_prophages	phi 11 orf39 homolog [SA bacteriophages 11, Mu50B]
Phages, Prophages, Transposable elements, Plasmids	Phages, Prophages	Staphylococcal_phi-Mu50B-like_prophages	phi 11 orf40 homolog [SA bacteriophages 11, Mu50B]
Phages, Prophages, Transposable elements, Plasmids	Phages, Prophages	Staphylococcal_phi-Mu50B-like_prophages	phi 11 orf41 homolog [SA bacteriophages 11, Mu50B]
Phages, Prophages, Transposable elements, Plasmids	Phages, Prophages	Staphylococcal_phi-Mu50B-like_prophages	Tape measure protein [SA bacteriophages 11, Mu50B]
Phages, Prophages, Transposable elements, Plasmids	Phages, Prophages	Staphylococcal_phi-Mu50B-like_prophages	phi 11 orf43 homolog [SA bacteriophages 11, Mu50B]
Phages, Prophages, Transposable elements, Plasmids	Phages, Prophages	Staphylococcal_phi-Mu50B-like_prophages	Hypothetical protein, phi-ETA orf55 homolog [SA bacteriophages 11, Mu50B]
Phages, Prophages, Transposable elements, Plasmids	Phages, Prophages	Staphylococcal_phi-Mu50B-like_prophages	Putative major teichoic acid biosynthesis protein C
Phages, Prophages, Transposable elements, Plasmids	Phages, Prophages	Staphylococcal_phi-Mu50B-like_prophages	Hypothetical protein, phi-ETA orf42 homolog [SA bacteriophages 11, Mu50B]
Phages, Prophages, Transposable elements, Plasmids	Phages, Prophages	Staphylococcal_phi-Mu50B-like_prophages	Hypothetical protein, phi-ETA orf58 homolog [SA bacteriophages 11, Mu50B]
Phages, Prophages, Transposable elements, Plasmids	Phages, Prophages	Staphylococcal_phi-Mu50B-like_prophages	Hypothetical protein, SLT orf99 homolog [SA bacteriophages 11, Mu50B]
Phages, Prophages, Transposable elements, Plasmids	Phages, Prophages	Staphylococcal_phi-Mu50B-like_prophages	Autolysin [SA bacteriophages 11, Mu50B]
Phages, Prophages, Transposable elements, Plasmids	Phages, Prophages	Staphylococcal_phi-Mu50B-like_prophages	Tail fiber protein [SA bacteriophages 11, Mu50B]
Phages, Prophages, Transposable elements, Plasmids	Phages, Prophages	Staphylococcal_phi-Mu50B-like_prophages	Hypothetical protein, phi-ETA orf63 homolog [SA bacteriophages 11, Mu50B]
Phages, Prophages, Transposable elements, Plasmids	Phages, Prophages	Staphylococcal_phi-Mu50B-like_prophages	Holin [SA bacteriophages 11, Mu50B]
Phages, Prophages, Transposable elements, Plasmids	Phages, Prophages	Staphylococcal_phi-Mu50B-like_prophages	Lytic enzyme, amidase [SA bacteriophages 11, Mu50B]
Carbohydrates	Organic acids	Lactate_utilization	L-lactate dehydrogenase (EC 1.1.2.3)
Carbohydrates	Organic acids	Lactate_utilization	D-Lactate dehydrogenase (EC 1.1.2.5)
Carbohydrates	Organic acids	Lactate_utilization	Predicted D-lactate dehydrogenase, Fe-S protein, FAD/FMN-containing
Carbohydrates	Organic acids	Lactate_utilization	Predicted L-lactate dehydrogenase, Fe-S oxidoreductase subunit YkgE
Carbohydrates	Organic acids	Lactate_utilization	Predicted L-lactate dehydrogenase, Iron-sulfur cluster-binding subunit YkgF
Carbohydrates	Organic acids	Lactate_utilization	Predicted L-lactate dehydrogenase, hypothetical protein subunit YkgG
Carbohydrates	Organic acids	Lactate_utilization	Predicted L-lactate dehydrogenase, hypothetical protein subunit SO1518
Carbohydrates	Organic acids	Lactate_utilization	L-lactate permease
Carbohydrates	Organic acids	Lactate_utilization	Lactate-responsive regulator LldR in Enterobacteria, GntR family
Carbohydrates	Organic acids	Lactate_utilization	Lactate-responsive regulator LldR in Firmicutes, GntR family
Carbohydrates	Organic acids	Lactate_utilization	Predicted Lactate-responsive regulator, LysR family
Carbohydrates	Organic acids	Lactate_utilization	Predicted Lactate-responsive regulator, IclR family
Carbohydrates	Organic acids	Lactate_utilization	Lactate-responsive regulator LldR in Actinobacteria, GntR family
Carbohydrates	Organic acids	Lactate_utilization	Lactate-responsive regulator LldR in Betaproteobacteria, LysR family
Carbohydrates	Organic acids	Lactate_utilization	Predicted lactate-responsive transcriptional regulator of ykgEFG LDH gene cluster, LysR-type
RNA Metabolism	RNA processing and modification	ATP-dependent_RNA_helicases,_bacterial	Cold-shock DEAD-box protein A
RNA Metabolism	RNA processing and modification	ATP-dependent_RNA_helicases,_bacterial	ATP-dependent RNA helicase DbpA
RNA Metabolism	RNA processing and modification	ATP-dependent_RNA_helicases,_bacterial	ATP-dependent RNA helicase YxiN
RNA Metabolism	RNA processing and modification	ATP-dependent_RNA_helicases,_bacterial	ATP-dependent RNA helicase RhlB
RNA Metabolism	RNA processing and modification	ATP-dependent_RNA_helicases,_bacterial	ATP-dependent RNA helicase RhlE
RNA Metabolism	RNA processing and modification	ATP-dependent_RNA_helicases,_bacterial	ATP-dependent RNA helicase SrmB
RNA Metabolism	RNA processing and modification	ATP-dependent_RNA_helicases,_bacterial	ATP-dependent RNA helicase VCA0061
RNA Metabolism	RNA processing and modification	ATP-dependent_RNA_helicases,_bacterial	ATP-dependent RNA helicase VCA0768
RNA Metabolism	RNA processing and modification	ATP-dependent_RNA_helicases,_bacterial	ATP-dependent RNA helicase VCA0990
RNA Metabolism	RNA processing and modification	ATP-dependent_RNA_helicases,_bacterial	ATP-dependent RNA helicase VC1407
RNA Metabolism	RNA processing and modification	ATP-dependent_RNA_helicases,_bacterial	ATP-dependent RNA helicase VVA0939
RNA Metabolism	RNA processing and modification	ATP-dependent_RNA_helicases,_bacterial	ATP-dependent RNA helicase VF1437
RNA Metabolism	RNA processing and modification	ATP-dependent_RNA_helicases,_bacterial	ATP-dependent RNA helicase SO1501
RNA Metabolism	RNA processing and modification	ATP-dependent_RNA_helicases,_bacterial	ATP-dependent RNA helicase PA3950
RNA Metabolism	RNA processing and modification	ATP-dependent_RNA_helicases,_bacterial	ATP-dependent RNA helicase NGO0650
RNA Metabolism	RNA processing and modification	ATP-dependent_RNA_helicases,_bacterial	ATP-dependent RNA helicase Bcep18194_A5658
RNA Metabolism	RNA processing and modification	ATP-dependent_RNA_helicases,_bacterial	ATP-dependent RNA helicase Atu1833
RNA Metabolism	RNA processing and modification	ATP-dependent_RNA_helicases,_bacterial	ATP-dependent RNA helicase YqfR
RNA Metabolism	RNA processing and modification	ATP-dependent_RNA_helicases,_bacterial	ATP-dependent RNA helicase YfmL
RNA Metabolism	RNA processing and modification	ATP-dependent_RNA_helicases,_bacterial	ATP-dependent RNA helicase BA2475
Virulence, Disease and Defense	Resistance to antibiotics and toxic compounds	Mercury_resistance_operon	Mercuric ion reductase (EC 1.16.1.1)
Virulence, Disease and Defense	Resistance to antibiotics and toxic compounds	Mercury_resistance_operon	Mercuric resistance operon coregulator
Virulence, Disease and Defense	Resistance to antibiotics and toxic compounds	Mercury_resistance_operon	Mercuric resistance operon regulatory protein
Virulence, Disease and Defense	Resistance to antibiotics and toxic compounds	Mercury_resistance_operon	Mercuric transport protein, MerC
Virulence, Disease and Defense	Resistance to antibiotics and toxic compounds	Mercury_resistance_operon	Mercuric transport protein, MerE
Virulence, Disease and Defense	Resistance to antibiotics and toxic compounds	Mercury_resistance_operon	Mercuric transport protein, MerT
Virulence, Disease and Defense	Resistance to antibiotics and toxic compounds	Mercury_resistance_operon	Organomercurial lyase (EC 4.99.1.2)
Virulence, Disease and Defense	Resistance to antibiotics and toxic compounds	Mercury_resistance_operon	Periplasmic mercury(+2) binding protein
Regulation and Cell signaling		Stringent_Response,_(p)ppGpp_metabolism	D-tyrosyl-tRNA(Tyr) deacylase
Regulation and Cell signaling		Stringent_Response,_(p)ppGpp_metabolism	GTP pyrophosphokinase (EC 2.7.6.5), (p)ppGpp synthetase I
Regulation and Cell signaling		Stringent_Response,_(p)ppGpp_metabolism	GTP pyrophosphokinase (EC 2.7.6.5), (p)ppGpp synthetase II
Regulation and Cell signaling		Stringent_Response,_(p)ppGpp_metabolism	Guanosine-3',5'-bis(diphosphate) 3'-pyrophosphohydrolase (EC 3.1.7.2)
Regulation and Cell signaling		Stringent_Response,_(p)ppGpp_metabolism	Guanosine-5'-triphosphate,3'-diphosphate pyrophosphatase (EC 3.6.1.40)
Metabolism of Aromatic Compounds	Peripheral pathways for catabolism of aromatic compounds	Benzoate_degradation	1,2-dihydroxycyclohexa-3,5-diene-1-carboxylate dehydrogenase (EC 1.3.1.25)
Metabolism of Aromatic Compounds	Peripheral pathways for catabolism of aromatic compounds	Benzoate_degradation	2-chlorobenzoate 1,2-dioxygenase (EC 1.14.12.13)
Metabolism of Aromatic Compounds	Peripheral pathways for catabolism of aromatic compounds	Benzoate_degradation	Benzoate 1,2-dioxygenase alpha subunit (EC 1.14.12.10)
Metabolism of Aromatic Compounds	Peripheral pathways for catabolism of aromatic compounds	Benzoate_degradation	Benzoate 1,2-dioxygenase beta subunit (EC 1.14.12.10)
Metabolism of Aromatic Compounds	Peripheral pathways for catabolism of aromatic compounds	Benzoate_degradation	Benzoate catabolic operon transcription regulator
Metabolism of Aromatic Compounds	Peripheral pathways for catabolism of aromatic compounds	Benzoate_degradation	Benzoate transport protein
Metabolism of Aromatic Compounds	Peripheral pathways for catabolism of aromatic compounds	Benzoate_degradation	Benzoylformate decarboxylase (EC 4.1.1.7)
Metabolism of Aromatic Compounds	Peripheral pathways for catabolism of aromatic compounds	Benzoate_degradation	Ortho-halobenzoate 1,2-dioxygenase alpha-ISP protein OhbB
Metabolism of Aromatic Compounds	Peripheral pathways for catabolism of aromatic compounds	Benzoate_degradation	Ortho-halobenzoate 1,2-dioxygenase beta-ISP protein OhbA
Metabolism of Aromatic Compounds	Peripheral pathways for catabolism of aromatic compounds	Benzoate_degradation	Ring hydroxylating dioxygenase, alpha subunit (EC 1.14.12.13)
Metabolism of Aromatic Compounds	Peripheral pathways for catabolism of aromatic compounds	Benzoate_degradation	benABC operon transcriptional activator BenR
Metabolism of Aromatic Compounds	Peripheral pathways for catabolism of aromatic compounds	Benzoate_degradation	benzoate MFS transporter BenK
Metabolism of Aromatic Compounds	Peripheral pathways for catabolism of aromatic compounds	Benzoate_degradation	benzoate dioxygenase, ferredoxin reductase component
Metabolism of Aromatic Compounds	Peripheral pathways for catabolism of aromatic compounds	Benzoate_degradation	benzoate-specific porin
Membrane Transport	Protein and nucleoprotein secretion system, Type IV	Type_4_conjugative_transfer_system,_IncI1_type	IncI1 plasmid conjugative transfer ATPase PilQ
Membrane Transport	Protein and nucleoprotein secretion system, Type IV	Type_4_conjugative_transfer_system,_IncI1_type	IncI1 plasmid conjugative transfer DNA primase
Membrane Transport	Protein and nucleoprotein secretion system, Type IV	Type_4_conjugative_transfer_system,_IncI1_type	IncI1 plasmid conjugative transfer NusG-type transcription antiterminator TraB
Membrane Transport	Protein and nucleoprotein secretion system, Type IV	Type_4_conjugative_transfer_system,_IncI1_type	IncI1 plasmid conjugative transfer inner membrane protein PilR
Membrane Transport	Protein and nucleoprotein secretion system, Type IV	Type_4_conjugative_transfer_system,_IncI1_type	IncI1 plasmid conjugative transfer integral membrane protein TraY
Membrane Transport	Protein and nucleoprotein secretion system, Type IV	Type_4_conjugative_transfer_system,_IncI1_type	IncI1 plasmid conjugative transfer lipoprotein PilN
Membrane Transport	Protein and nucleoprotein secretion system, Type IV	Type_4_conjugative_transfer_system,_IncI1_type	IncI1 plasmid conjugative transfer pilus-tip adhesin protein PilV
Membrane Transport	Protein and nucleoprotein secretion system, Type IV	Type_4_conjugative_transfer_system,_IncI1_type	IncI1 plasmid conjugative transfer prepilin PilS
Membrane Transport	Protein and nucleoprotein secretion system, Type IV	Type_4_conjugative_transfer_system,_IncI1_type	IncI1 plasmid conjugative transfer protein PilI
Membrane Transport	Protein and nucleoprotein secretion system, Type IV	Type_4_conjugative_transfer_system,_IncI1_type	IncI1 plasmid conjugative transfer protein PilJ
Membrane Transport	Protein and nucleoprotein secretion system, Type IV	Type_4_conjugative_transfer_system,_IncI1_type	IncI1 plasmid conjugative transfer protein PilK
Membrane Transport	Protein and nucleoprotein secretion system, Type IV	Type_4_conjugative_transfer_system,_IncI1_type	IncI1 plasmid conjugative transfer protein PilL
Membrane Transport	Protein and nucleoprotein secretion system, Type IV	Type_4_conjugative_transfer_system,_IncI1_type	IncI1 plasmid conjugative transfer protein PilM
Membrane Transport	Protein and nucleoprotein secretion system, Type IV	Type_4_conjugative_transfer_system,_IncI1_type	IncI1 plasmid conjugative transfer protein TraA
Membrane Transport	Protein and nucleoprotein secretion system, Type IV	Type_4_conjugative_transfer_system,_IncI1_type	IncI1 plasmid conjugative transfer protein TraC
Membrane Transport	Protein and nucleoprotein secretion system, Type IV	Type_4_conjugative_transfer_system,_IncI1_type	IncI1 plasmid conjugative transfer protein TraE
Membrane Transport	Protein and nucleoprotein secretion system, Type IV	Type_4_conjugative_transfer_system,_IncI1_type	IncI1 plasmid conjugative transfer protein TraF
Membrane Transport	Protein and nucleoprotein secretion system, Type IV	Type_4_conjugative_transfer_system,_IncI1_type	IncI1 plasmid conjugative transfer protein TraG
Membrane Transport	Protein and nucleoprotein secretion system, Type IV	Type_4_conjugative_transfer_system,_IncI1_type	IncI1 plasmid conjugative transfer protein TraH
Membrane Transport	Protein and nucleoprotein secretion system, Type IV	Type_4_conjugative_transfer_system,_IncI1_type	IncI1 plasmid conjugative transfer protein TraI
Membrane Transport	Protein and nucleoprotein secretion system, Type IV	Type_4_conjugative_transfer_system,_IncI1_type	IncI1 plasmid conjugative transfer protein TraJ, related to pilus biogenesis/retracton protein
Membrane Transport	Protein and nucleoprotein secretion system, Type IV	Type_4_conjugative_transfer_system,_IncI1_type	IncI1 plasmid conjugative transfer protein TraK
Membrane Transport	Protein and nucleoprotein secretion system, Type IV	Type_4_conjugative_transfer_system,_IncI1_type	IncI1 plasmid conjugative transfer protein TraL
Membrane Transport	Protein and nucleoprotein secretion system, Type IV	Type_4_conjugative_transfer_system,_IncI1_type	IncI1 plasmid conjugative transfer protein TraM
Membrane Transport	Protein and nucleoprotein secretion system, Type IV	Type_4_conjugative_transfer_system,_IncI1_type	IncI1 plasmid conjugative transfer protein TraN
Membrane Transport	Protein and nucleoprotein secretion system, Type IV	Type_4_conjugative_transfer_system,_IncI1_type	IncI1 plasmid conjugative transfer protein TraO
Membrane Transport	Protein and nucleoprotein secretion system, Type IV	Type_4_conjugative_transfer_system,_IncI1_type	IncI1 plasmid conjugative transfer protein TraP
Membrane Transport	Protein and nucleoprotein secretion system, Type IV	Type_4_conjugative_transfer_system,_IncI1_type	IncI1 plasmid conjugative transfer protein TraQ
Membrane Transport	Protein and nucleoprotein secretion system, Type IV	Type_4_conjugative_transfer_system,_IncI1_type	IncI1 plasmid conjugative transfer protein TraR
Membrane Transport	Protein and nucleoprotein secretion system, Type IV	Type_4_conjugative_transfer_system,_IncI1_type	IncI1 plasmid conjugative transfer protein TraS
Membrane Transport	Protein and nucleoprotein secretion system, Type IV	Type_4_conjugative_transfer_system,_IncI1_type	IncI1 plasmid conjugative transfer protein TraT
Membrane Transport	Protein and nucleoprotein secretion system, Type IV	Type_4_conjugative_transfer_system,_IncI1_type	IncI1 plasmid conjugative transfer protein TraU
Membrane Transport	Protein and nucleoprotein secretion system, Type IV	Type_4_conjugative_transfer_system,_IncI1_type	IncI1 plasmid conjugative transfer protein TraV
Membrane Transport	Protein and nucleoprotein secretion system, Type IV	Type_4_conjugative_transfer_system,_IncI1_type	IncI1 plasmid conjugative transfer protein TraW
Membrane Transport	Protein and nucleoprotein secretion system, Type IV	Type_4_conjugative_transfer_system,_IncI1_type	IncI1 plasmid conjugative transfer protein TraX
Membrane Transport	Protein and nucleoprotein secretion system, Type IV	Type_4_conjugative_transfer_system,_IncI1_type	IncI1 plasmid conjugative transfer putative membrane protein PilT
Membrane Transport	Protein and nucleoprotein secretion system, Type IV	Type_4_conjugative_transfer_system,_IncI1_type	IncI1 plasmid pilus assembly protein PilO
Membrane Transport	Protein and nucleoprotein secretion system, Type IV	Type_4_conjugative_transfer_system,_IncI1_type	IncI1 plasmid pilus assembly protein PilP
Membrane Transport	Protein and nucleoprotein secretion system, Type IV	Type_4_conjugative_transfer_system,_IncI1_type	Plasmid conjugative transfer endonuclease
Membrane Transport	Protein and nucleoprotein secretion system, Type IV	Type_4_conjugative_transfer_system,_IncI1_type	Shufflon-specific DNA recombinase
Membrane Transport	Protein and nucleoprotein secretion system, Type IV	Type_4_conjugative_transfer_system,_IncI1_type	Type-IV sectretion leader peptidase/N-methyltransferase
Virulence, Disease and Defense	Invasion and intracellular resistance	Listeria_surface_proteins:_LPXTG_motif	Putative peptidoglycan bound protein (LPXTG motif) LMOf2365_1974 homolog
Virulence, Disease and Defense	Invasion and intracellular resistance	Listeria_surface_proteins:_LPXTG_motif	Putative peptidoglycan bound protein (LPXTG motif) Lin2281 homolog
Virulence, Disease and Defense	Invasion and intracellular resistance	Listeria_surface_proteins:_LPXTG_motif	Putative peptidoglycan bound protein (LPXTG motif) Lmo0159 homolog
Virulence, Disease and Defense	Invasion and intracellular resistance	Listeria_surface_proteins:_LPXTG_motif	Putative peptidoglycan bound protein (LPXTG motif) Lmo0160 homolog
Virulence, Disease and Defense	Invasion and intracellular resistance	Listeria_surface_proteins:_LPXTG_motif	Putative peptidoglycan bound protein (LPXTG motif) Lmo0175 homolog
Virulence, Disease and Defense	Invasion and intracellular resistance	Listeria_surface_proteins:_LPXTG_motif	Putative peptidoglycan bound protein (LPXTG motif) Lmo0320 homolog
Virulence, Disease and Defense	Invasion and intracellular resistance	Listeria_surface_proteins:_LPXTG_motif	Putative peptidoglycan bound protein (LPXTG motif) Lmo0463 homolog
Virulence, Disease and Defense	Invasion and intracellular resistance	Listeria_surface_proteins:_LPXTG_motif	Putative peptidoglycan bound protein (LPXTG motif) Lmo0550 homolog
Virulence, Disease and Defense	Invasion and intracellular resistance	Listeria_surface_proteins:_LPXTG_motif	Putative peptidoglycan bound protein (LPXTG motif) Lmo0627 homolog
Virulence, Disease and Defense	Invasion and intracellular resistance	Listeria_surface_proteins:_LPXTG_motif	Putative peptidoglycan bound protein (LPXTG motif) Lmo0835 homolog
Virulence, Disease and Defense	Invasion and intracellular resistance	Listeria_surface_proteins:_LPXTG_motif	Putative peptidoglycan bound protein (LPXTG motif) Lmo0842 homolog
Virulence, Disease and Defense	Invasion and intracellular resistance	Listeria_surface_proteins:_LPXTG_motif	Putative peptidoglycan bound protein (LPXTG motif) Lmo0880 homolog
Virulence, Disease and Defense	Invasion and intracellular resistance	Listeria_surface_proteins:_LPXTG_motif	Putative peptidoglycan bound protein (LPXTG motif) Lmo1413 homolog
Virulence, Disease and Defense	Invasion and intracellular resistance	Listeria_surface_proteins:_LPXTG_motif	Putative peptidoglycan bound protein (LPXTG motif) Lmo1666 homolog
Virulence, Disease and Defense	Invasion and intracellular resistance	Listeria_surface_proteins:_LPXTG_motif	Putative peptidoglycan bound protein (LPXTG motif) Lmo1799 homolog
Virulence, Disease and Defense	Invasion and intracellular resistance	Listeria_surface_proteins:_LPXTG_motif	Putative peptidoglycan bound protein (LPXTG motif) Lmo2085 homolog
Virulence, Disease and Defense	Invasion and intracellular resistance	Listeria_surface_proteins:_LPXTG_motif	Putative peptidoglycan bound protein (LPXTG motif) Lmo2178 homolog
Virulence, Disease and Defense	Invasion and intracellular resistance	Listeria_surface_proteins:_LPXTG_motif	Putative peptidoglycan bound protein (LPXTG motif) Lmo2179 homolog
Virulence, Disease and Defense	Invasion and intracellular resistance	Listeria_surface_proteins:_LPXTG_motif	Putative peptidoglycan bound protein (LPXTG motif) Lmo2714 homolog
Virulence, Disease and Defense	Invasion and intracellular resistance	Listeria_surface_proteins:_LPXTG_motif	Sortase
Cofactors, Vitamins, Prosthetic Groups, Pigments	Tetrapyrroles	Experimental_tye	Cytochrome c-type biogenesis protein CcdA (DsbD analog)
Cofactors, Vitamins, Prosthetic Groups, Pigments	Tetrapyrroles	Experimental_tye	Cytochrome c-type biogenesis protein CcsA/ResC
Cofactors, Vitamins, Prosthetic Groups, Pigments	Tetrapyrroles	Experimental_tye	Hypothetical, related to broad specificity phosphatases COG0406
Cofactors, Vitamins, Prosthetic Groups, Pigments	Tetrapyrroles	Experimental_tye	5-aminolevulinate synthase (EC 2.3.1.37)
Cofactors, Vitamins, Prosthetic Groups, Pigments	Tetrapyrroles	Experimental_tye	Glutamyl-tRNA reductase (EC 1.2.1.70)
Cofactors, Vitamins, Prosthetic Groups, Pigments	Tetrapyrroles	Experimental_tye	Glutamate-1-semialdehyde aminotransferase (EC 5.4.3.8)
Cofactors, Vitamins, Prosthetic Groups, Pigments	Tetrapyrroles	Experimental_tye	Porphobilinogen synthase (EC 4.2.1.24)
Cofactors, Vitamins, Prosthetic Groups, Pigments	Tetrapyrroles	Experimental_tye	Porphobilinogen deaminase (EC 2.5.1.61)
Cofactors, Vitamins, Prosthetic Groups, Pigments	Tetrapyrroles	Experimental_tye	Uroporphyrinogen-III synthase (EC 4.2.1.75)
Cofactors, Vitamins, Prosthetic Groups, Pigments	Tetrapyrroles	Experimental_tye	Uroporphyrinogen-III synthase, divergent, Francisella type (EC 4.2.1.75)
Cofactors, Vitamins, Prosthetic Groups, Pigments	Tetrapyrroles	Experimental_tye	Uroporphyrinogen-III synthase, divergent, Flavobacterial type (EC 4.2.1.75)
Cofactors, Vitamins, Prosthetic Groups, Pigments	Tetrapyrroles	Experimental_tye	Uroporphyrinogen-III methyltransferase (EC 2.1.1.107)
Cofactors, Vitamins, Prosthetic Groups, Pigments	Tetrapyrroles	Experimental_tye	Precorrin-2 oxidase (EC 1.3.1.76)
Cofactors, Vitamins, Prosthetic Groups, Pigments	Tetrapyrroles	Experimental_tye	Sirohydrochlorin ferrochelatase (EC 4.99.1.4)
Cofactors, Vitamins, Prosthetic Groups, Pigments	Tetrapyrroles	Experimental_tye	Sirohydrochlorin cobaltochelatase (EC 4.99.1.3)
Cofactors, Vitamins, Prosthetic Groups, Pigments	Tetrapyrroles	Experimental_tye	Uroporphyrinogen III decarboxylase (EC 4.1.1.37)
Cofactors, Vitamins, Prosthetic Groups, Pigments	Tetrapyrroles	Experimental_tye	Coproporphyrinogen III oxidase, aerobic (EC 1.3.3.3)
Cofactors, Vitamins, Prosthetic Groups, Pigments	Tetrapyrroles	Experimental_tye	Coproporphyrinogen III oxidase, oxygen-independent (EC 1.3.99.22)
Cofactors, Vitamins, Prosthetic Groups, Pigments	Tetrapyrroles	Experimental_tye	Coproporphyrinogen III oxidase, oxygen-independent (EC 1.3.99.22), divergent, putative
Cofactors, Vitamins, Prosthetic Groups, Pigments	Tetrapyrroles	Experimental_tye	Coproporphyrinogen III oxidase, oxygen-independent (EC 1.3.99.22), divergent, putative 2
Cofactors, Vitamins, Prosthetic Groups, Pigments	Tetrapyrroles	Experimental_tye	Protoporphyrinogen IX oxidase, aerobic (EC 1.3.3.4)
Cofactors, Vitamins, Prosthetic Groups, Pigments	Tetrapyrroles	Experimental_tye	Protoporphyrinogen IX oxidase, oxygen-independent, HemG (EC 1.3.-.-)
Cofactors, Vitamins, Prosthetic Groups, Pigments	Tetrapyrroles	Experimental_tye	Hypothetical membrane protein, possible involvement in cytochrome functioning/assembly
Cofactors, Vitamins, Prosthetic Groups, Pigments	Tetrapyrroles	Experimental_tye	Ferrochelatase, protoheme ferro-lyase (EC 4.99.1.1)
Cofactors, Vitamins, Prosthetic Groups, Pigments	Tetrapyrroles	Experimental_tye	Homolog of E. coli HemY protein
Cofactors, Vitamins, Prosthetic Groups, Pigments	Tetrapyrroles	Experimental_tye	HemX protein, negative effector of steady-state concentration of glutamyl-tRNA reductase
Cofactors, Vitamins, Prosthetic Groups, Pigments	Tetrapyrroles	Experimental_tye	Small hypothetical protein Hyp1
Cofactors, Vitamins, Prosthetic Groups, Pigments	Tetrapyrroles	Experimental_tye	Hypothetical protein Q, similar to Chlorite dismutase
Cofactors, Vitamins, Prosthetic Groups, Pigments	Tetrapyrroles	Experimental_tye	Uncharacterized protein Q1 colocalized with Q
Cofactors, Vitamins, Prosthetic Groups, Pigments	Tetrapyrroles	Experimental_tye	Putative membrane protein Q2 colocalized with Q
Cofactors, Vitamins, Prosthetic Groups, Pigments	Tetrapyrroles	Experimental_tye	Methyltransferase (EC 2.1.1.-) colocalized with Q
Cofactors, Vitamins, Prosthetic Groups, Pigments	Tetrapyrroles	Experimental_tye	Uncharacterized protein, homolog of B.subtilis yhgC
Cofactors, Vitamins, Prosthetic Groups, Pigments	Tetrapyrroles	Experimental_tye	Uncharacterized protein UPF0344
Cofactors, Vitamins, Prosthetic Groups, Pigments	Tetrapyrroles	Experimental_tye	Hypothetical protein, ydbT homolog
Cofactors, Vitamins, Prosthetic Groups, Pigments	Tetrapyrroles	Experimental_tye	Hypothetical protein, ydbS homolog
Cofactors, Vitamins, Prosthetic Groups, Pigments	Tetrapyrroles	Experimental_tye	transmembrane protein, distant homology with ydbT
Cofactors, Vitamins, Prosthetic Groups, Pigments	Tetrapyrroles	Experimental_tye	transmembrane protein, distant homology with ydbS
Cofactors, Vitamins, Prosthetic Groups, Pigments	Tetrapyrroles	Experimental_tye	Possibly related to ydbT
Cofactors, Vitamins, Prosthetic Groups, Pigments	Tetrapyrroles	Experimental_tye	Uncharacterized SAV1743 homolog
Cofactors, Vitamins, Prosthetic Groups, Pigments	Tetrapyrroles	Experimental_tye	Hypothetical protein SAV1831
Cofactors, Vitamins, Prosthetic Groups, Pigments	Tetrapyrroles	Experimental_tye	Protein of unknown function DUF414
Cofactors, Vitamins, Prosthetic Groups, Pigments	Tetrapyrroles	Experimental_tye	Periplasmic/membrane protein associated with DUF414
Cofactors, Vitamins, Prosthetic Groups, Pigments	Tetrapyrroles	Experimental_tye	Putative oxidoreductase ferredoxin-type protein, clusters with CPO
Cofactors, Vitamins, Prosthetic Groups, Pigments	Tetrapyrroles	Experimental_tye	Ribonuclease D (EC 3.1.26.3)
Cofactors, Vitamins, Prosthetic Groups, Pigments	Tetrapyrroles	Experimental_tye	Putative nitroreductase family protein SACOL0874
Cofactors, Vitamins, Prosthetic Groups, Pigments	Tetrapyrroles	Experimental_tye	Putative acetyl esterase YjcH (EC 3.1.1.-)
Cofactors, Vitamins, Prosthetic Groups, Pigments	Tetrapyrroles	Experimental_tye	2H phosphoesterase superfamily protein Bsu1186 (yjcG)
Cofactors, Vitamins, Prosthetic Groups, Pigments	Tetrapyrroles	Experimental_tye	GNAT family acetyltransferase YjcF
Cofactors, Vitamins, Prosthetic Groups, Pigments	Tetrapyrroles	Experimental_tye	Acyl-coenzyme A synthetases/AMP-(fatty) acid ligases, YtcI homolog
Cofactors, Vitamins, Prosthetic Groups, Pigments	Tetrapyrroles	Experimental_tye	Putative lipoprotein SAV1865
Cofactors, Vitamins, Prosthetic Groups, Pigments	Tetrapyrroles	Experimental_tye	Hypothetical protein SAV1869
Cofactors, Vitamins, Prosthetic Groups, Pigments	Tetrapyrroles	Experimental_tye	DUF1801 domain-containing protein
Cofactors, Vitamins, Prosthetic Groups, Pigments	Tetrapyrroles	Experimental_tye	Sua5 YciO YrdC YwlC family protein
Protein Metabolism	Protein biosynthesis	Ribosome_LSU_eukaryotic_and_archaeal	LSU ribosomal protein L10Ae (L1p)
Protein Metabolism	Protein biosynthesis	Ribosome_LSU_eukaryotic_and_archaeal	LSU ribosomal protein L10e (L16p)
Protein Metabolism	Protein biosynthesis	Ribosome_LSU_eukaryotic_and_archaeal	LSU ribosomal protein L11e (L5p)
Protein Metabolism	Protein biosynthesis	Ribosome_LSU_eukaryotic_and_archaeal	LSU ribosomal protein L12a (P1/P2)
Protein Metabolism	Protein biosynthesis	Ribosome_LSU_eukaryotic_and_archaeal	LSU ribosomal protein L12e (L11p)
Protein Metabolism	Protein biosynthesis	Ribosome_LSU_eukaryotic_and_archaeal	LSU ribosomal protein L13Ae (L13p)
Protein Metabolism	Protein biosynthesis	Ribosome_LSU_eukaryotic_and_archaeal	LSU ribosomal protein L13e
Protein Metabolism	Protein biosynthesis	Ribosome_LSU_eukaryotic_and_archaeal	LSU ribosomal protein L14e
Protein Metabolism	Protein biosynthesis	Ribosome_LSU_eukaryotic_and_archaeal	LSU ribosomal protein L15e
Protein Metabolism	Protein biosynthesis	Ribosome_LSU_eukaryotic_and_archaeal	LSU ribosomal protein L17e (L22p)
Protein Metabolism	Protein biosynthesis	Ribosome_LSU_eukaryotic_and_archaeal	LSU ribosomal protein L18Ae
Protein Metabolism	Protein biosynthesis	Ribosome_LSU_eukaryotic_and_archaeal	LSU ribosomal protein L18e
Protein Metabolism	Protein biosynthesis	Ribosome_LSU_eukaryotic_and_archaeal	LSU ribosomal protein L19e
Protein Metabolism	Protein biosynthesis	Ribosome_LSU_eukaryotic_and_archaeal	LSU ribosomal protein L1e (L4p)
Protein Metabolism	Protein biosynthesis	Ribosome_LSU_eukaryotic_and_archaeal	LSU ribosomal protein L21e
Protein Metabolism	Protein biosynthesis	Ribosome_LSU_eukaryotic_and_archaeal	LSU ribosomal protein L23Ae (L23p)
Protein Metabolism	Protein biosynthesis	Ribosome_LSU_eukaryotic_and_archaeal	LSU ribosomal protein L23e (L14p)
Protein Metabolism	Protein biosynthesis	Ribosome_LSU_eukaryotic_and_archaeal	LSU ribosomal protein L24e
Protein Metabolism	Protein biosynthesis	Ribosome_LSU_eukaryotic_and_archaeal	LSU ribosomal protein L26e (L24p)
Protein Metabolism	Protein biosynthesis	Ribosome_LSU_eukaryotic_and_archaeal	LSU ribosomal protein L27Ae (L15p)
Protein Metabolism	Protein biosynthesis	Ribosome_LSU_eukaryotic_and_archaeal	LSU ribosomal protein L30e
Protein Metabolism	Protein biosynthesis	Ribosome_LSU_eukaryotic_and_archaeal	LSU ribosomal protein L31e
Protein Metabolism	Protein biosynthesis	Ribosome_LSU_eukaryotic_and_archaeal	LSU ribosomal protein L32e
Protein Metabolism	Protein biosynthesis	Ribosome_LSU_eukaryotic_and_archaeal	LSU ribosomal protein L34e
Protein Metabolism	Protein biosynthesis	Ribosome_LSU_eukaryotic_and_archaeal	LSU ribosomal protein L35Ae
Protein Metabolism	Protein biosynthesis	Ribosome_LSU_eukaryotic_and_archaeal	LSU ribosomal protein L35e (L29p)
Protein Metabolism	Protein biosynthesis	Ribosome_LSU_eukaryotic_and_archaeal	LSU ribosomal protein L37Ae
Protein Metabolism	Protein biosynthesis	Ribosome_LSU_eukaryotic_and_archaeal	LSU ribosomal protein L37e
Protein Metabolism	Protein biosynthesis	Ribosome_LSU_eukaryotic_and_archaeal	LSU ribosomal protein L38e
Protein Metabolism	Protein biosynthesis	Ribosome_LSU_eukaryotic_and_archaeal	LSU ribosomal protein L39e
Protein Metabolism	Protein biosynthesis	Ribosome_LSU_eukaryotic_and_archaeal	LSU ribosomal protein L3e (L3p)
Protein Metabolism	Protein biosynthesis	Ribosome_LSU_eukaryotic_and_archaeal	LSU ribosomal protein L40e
Protein Metabolism	Protein biosynthesis	Ribosome_LSU_eukaryotic_and_archaeal	LSU ribosomal protein L41e
Protein Metabolism	Protein biosynthesis	Ribosome_LSU_eukaryotic_and_archaeal	LSU ribosomal protein L44e
Protein Metabolism	Protein biosynthesis	Ribosome_LSU_eukaryotic_and_archaeal	LSU ribosomal protein L5e (L18p)
Protein Metabolism	Protein biosynthesis	Ribosome_LSU_eukaryotic_and_archaeal	LSU ribosomal protein L7Ae
Protein Metabolism	Protein biosynthesis	Ribosome_LSU_eukaryotic_and_archaeal	LSU ribosomal protein L7e (L30p)
Protein Metabolism	Protein biosynthesis	Ribosome_LSU_eukaryotic_and_archaeal	LSU ribosomal protein L8e (L2p)
Protein Metabolism	Protein biosynthesis	Ribosome_LSU_eukaryotic_and_archaeal	LSU ribosomal protein L9e (L6p)
Protein Metabolism	Protein biosynthesis	Ribosome_LSU_eukaryotic_and_archaeal	LSU ribosomal protein P0 (L10p)
Cell Division and Cell Cycle		Bacterial_Cytoskeleton	Rod shape-determining protein MreB
Cell Division and Cell Cycle		Bacterial_Cytoskeleton	Rod shape-determining protein MreC
Cell Division and Cell Cycle		Bacterial_Cytoskeleton	Rod shape-determining protein MreD
Cell Division and Cell Cycle		Bacterial_Cytoskeleton	Septum formation protein Maf
Cell Division and Cell Cycle		Bacterial_Cytoskeleton	Rod shape-determining protein RodA
Cell Division and Cell Cycle		Bacterial_Cytoskeleton	Cell division protein FtsZ (EC 3.4.24.-)
Cell Division and Cell Cycle		Bacterial_Cytoskeleton	Cell division protein FtsA
Cell Division and Cell Cycle		Bacterial_Cytoskeleton	Cell division protein FtsQ
Cell Division and Cell Cycle		Bacterial_Cytoskeleton	Cell division protein FtsQ homolog
Cell Division and Cell Cycle		Bacterial_Cytoskeleton	Cell division protein FtsW
Cell Division and Cell Cycle		Bacterial_Cytoskeleton	Cell division protein FtsK
Cell Division and Cell Cycle		Bacterial_Cytoskeleton	Cell division protein FtsL
Cell Division and Cell Cycle		Bacterial_Cytoskeleton	Cell division protein MraZ
Cell Division and Cell Cycle		Bacterial_Cytoskeleton	Cell division protein FtsI [Peptidoglycan synthetase] (EC 2.4.1.129)
Cell Division and Cell Cycle		Bacterial_Cytoskeleton	Cell division protein FtsB
Cell Division and Cell Cycle		Bacterial_Cytoskeleton	Cell division protein FtsN
Cell Division and Cell Cycle		Bacterial_Cytoskeleton	Cell division protein ZipA
Cell Division and Cell Cycle		Bacterial_Cytoskeleton	Z-ring-associated protein ZapA
Cell Division and Cell Cycle		Bacterial_Cytoskeleton	Septum site-determining protein MinC
Cell Division and Cell Cycle		Bacterial_Cytoskeleton	Septum site-determining protein MinD
Cell Division and Cell Cycle		Bacterial_Cytoskeleton	Cell division topological specificity factor MinE
Cell Division and Cell Cycle		Bacterial_Cytoskeleton	Cell division initiation protein DivIVA
Cell Division and Cell Cycle		Bacterial_Cytoskeleton	Chromosome (plasmid) partitioning protein ParA
Cell Division and Cell Cycle		Bacterial_Cytoskeleton	Sporulation initiation inhibitor protein Soj
Cell Division and Cell Cycle		Bacterial_Cytoskeleton	Chromosome (plasmid) partitioning protein ParB
Cell Division and Cell Cycle		Bacterial_Cytoskeleton	Stage 0 sporulation protein J
Cell Division and Cell Cycle		Bacterial_Cytoskeleton	Penicillin-binding protein PBP2
Cell Division and Cell Cycle		Bacterial_Cytoskeleton	MreB-like protein (Mbl protein)
Cell Division and Cell Cycle		Bacterial_Cytoskeleton	Cell-shape determining protein MreBH
Cell Wall and Capsule		YjeE	ATPase YjeE, predicted to have essential role in cell wall biosynthesis
Cell Wall and Capsule		YjeE	CBS domain protein sometimes clustered with YjeE
Cell Wall and Capsule		YjeE	COG3178: Predicted phosphotransferase related to Ser/Thr protein kinases
Cell Wall and Capsule		YjeE	Inactive homolog of metal-dependent proteases, putative molecular chaperone
Cell Wall and Capsule		YjeE	YjeF protein, C-terminal domain
Cell Wall and Capsule		YjeE	YjeF protein, function unknown
Amino Acids and Derivatives	Histidine Metabolism	Histidine_Biosynthesis	ATP phosphoribosyltransferase (EC 2.4.2.17)
Amino Acids and Derivatives	Histidine Metabolism	Histidine_Biosynthesis	ATP phosphoribosyltransferase catalytic subunit (EC 2.4.2.17)
Amino Acids and Derivatives	Histidine Metabolism	Histidine_Biosynthesis	ATP phosphoribosyltransferase regulatory subunit (EC 2.4.2.17)
Amino Acids and Derivatives	Histidine Metabolism	Histidine_Biosynthesis	ATP phosphoribosyltransferase regulatory subunit, divergent variant (EC 2.4.2.17)
Amino Acids and Derivatives	Histidine Metabolism	Histidine_Biosynthesis	Histidinol dehydrogenase (EC 1.1.1.23)
[truncated: 7,080 more rows]

## Sheet: Level1
Row.names	baseMean	controlMean	experimentalMean	log2FoldChange	lfcSE	stat	pvalue	padj
OTHER	9.48906e+07	1.3268e+08	5.71015e+07	-1.21634	0.503271	-2.41688	0.0156543	0.0286995
NO HIERARCHY	11385.6	10742.1	12029	0.162562	0.089199	1.82247	0.068384	0.0940281
Protein Metabolism	10943.2	9940.89	11945.4	0.264858	0.0959538	2.76027	0.00577543	0.012706
Carbohydrates	5970.16	7406.35	4533.96	-0.708464	0.21227	-3.33756	0.000845189	0.00232427
Amino Acids and Derivatives	4700.8	4577.15	4824.44	0.074025	0.0534717	1.38438	0.166243	0.192492
Respiration	3989.66	3326.07	4653.26	0.481488	0.122978	3.91524	9.03129e-05	0.000331147
Motility and Chemotaxis	3588.25	3079.1	4097.39	0.410966	0.232293	1.76917	0.0768651	0.0994725
Stress Response	2225.21	2021.84	2428.58	0.264669	0.105448	2.50995	0.0120748	0.0241497
Cofactors, Vitamins, Prosthetic Groups, Pigments	1767.87	1708.85	1826.89	0.0963143	0.0434865	2.21481	0.0267732	0.0453084
Cell Wall and Capsule	1452.11	1967.52	936.702	-1.07125	0.268714	-3.98657	6.7036e-05	0.000294958
RNA Metabolism	1375.23	1279.5	1470.97	0.197474	0.12403	1.59215	0.111351	0.136095
Nucleosides and Nucleotides	1081.1	988.892	1173.3	0.243018	0.0777647	3.12505	0.00177776	0.00434563
Fatty Acids, Lipids, and Isoprenoids	1019.78	1019.35	1020.22	0.0161326	0.0867868	0.185888	0.852533	0.852533
Virulence, Disease and Defense	903.314	991.92	814.708	-0.285848	0.0756006	-3.78103	0.000156183	0.000490861
DNA Metabolism	798.795	1061.78	535.808	-0.984904	0.145337	-6.7767	1.2295e-11	2.64186e-10
Clustering-based subsystems	370.458	447.396	293.52	-0.594333	0.133903	-4.43854	9.05712e-06	6.64189e-05
Miscellaneous	230.763	176.116	285.409	0.680683	0.160805	4.23297	2.30622e-05	0.000126842
Membrane Transport	203.826	241.007	166.646	-0.53549	0.245647	-2.17992	0.0292634	0.0459853
Virulence	46.8267	40.4194	53.234	0.4328	0.452969	0.955474	0.339338	0.355497
Regulation and Cell signaling	39.0177	65.5647	12.4707	-2.38927	0.357715	-6.67925	2.40169e-11	2.64186e-10
Metabolism of Aromatic Compounds	30.5751	41.3446	19.8055	-1.10369	0.601284	-1.83556	0.066423	0.0940281
Iron acquisition and metabolism	24.867	21.5996	28.1344	0.317494	0.302633	1.0491	0.294131	0.323544
Sulfur Metabolism	21.1709	20.3682	21.9735	0.131929	0.296806	0.444495	0.656684	NA
Phages, Prophages, Transposable elements, Plasmids	13.88	14.1736	13.5864	-0.0579399	0.430955	-0.134445	0.89305	NA
Secondary Metabolism	12.8478	5.33276	20.3629	1.70515	0.291022	5.85917	4.65186e-09	NA
Phages, Prophages, Transposable elements	0.537906	0.330811	0.745001	1.01246	1.15099	0.879644	0.379052	NA

## Sheet: Level2
Row.names	baseMean	controlMean	experimentalMean	log2FoldChange	lfcSE	stat	pvalue	padj
OTHER	9.28907e+07	1.28177e+08	5.76045e+07	-1.15388	0.491974	-2.3454	0.0190066	0.0448012
Protein biosynthesis	8901.83	7661.12	10142.5	0.404564	0.121677	3.3249	0.000884515	0.0027799
Central carbohydrate metabolism	4265.86	5373.94	3157.78	-0.767632	0.194612	-3.94443	7.99895e-05	0.000377093
Flagellar motility in Prokaryota	3561.35	3018.96	4103.74	0.44164	0.235286	1.87703	0.0605138	0.118352
NO HIERARCHY	3531.41	3308.21	3754.62	0.181354	0.0815354	2.22423	0.0261326	0.0584662
Glutamine, glutamate, aspartate, asparagine; ammonia assimilation	1835.95	1696.19	1975.72	0.217725	0.145572	1.49566	0.134744	0.209249
Nitrogen Metabolism	1628.06	1030.23	2225.9	1.10935	0.252757	4.389	1.13874e-05	7.51565e-05
Electron accepting reactions	1549.19	1265.31	1833.07	0.529273	0.14807	3.57448	0.000350931	0.00136244
Clustering-based subsystems	1333.17	1407.49	1258.86	-0.160209	0.0880488	-1.81955	0.0688276	0.129789
Oxidative stress	1322.49	1042.79	1602.19	0.622142	0.168546	3.69123	0.000223173	0.000950284
Electron donating reactions	1320.16	1205.38	1434.94	0.24449	0.155829	1.56896	0.116657	0.187789
Respiration	1213.26	987.436	1439.08	0.539937	0.222414	2.42762	0.0151983	0.036476
Transcription	1169.57	1065.25	1273.89	0.254173	0.149449	1.70073	0.0889937	0.148238
Protein folding	1137.41	1186.61	1088.21	-0.128794	0.12829	-1.00393	0.315413	0.397636
ATP synthases	1084.95	759.102	1410.8	0.887306	0.148181	5.98799	2.12455e-09	7.01102e-08
Lysine, threonine, methionine, and cysteine	1008.32	1069.05	947.579	-0.162575	0.0707346	-2.29838	0.0215402	0.0490225
Capsular and extracellular polysacchrides	891.068	1278.79	503.346	-1.34676	0.308539	-4.36496	1.27145e-05	7.99194e-05
Fatty acids	834.258	795.804	872.713	0.144328	0.101991	1.41511	0.157035	0.232906
Heat shock	799.654	833.675	765.632	-0.126789	0.161685	-0.78417	0.43294	0.505735
Purines	793.708	702.233	885.184	0.330745	0.081163	4.07507	4.60001e-05	0.000233808
One-carbon Metabolism	683.832	803.291	564.372	-0.510707	0.326777	-1.56286	0.118085	0.187798
Regulation and Cell signaling	682.165	478.612	885.719	0.87873	0.148497	5.91749	3.26885e-09	8.62977e-08
Folate and pterines	646.272	566.405	726.14	0.342174	0.0932984	3.66752	0.000244912	0.00101026
DNA Metabolism	633.396	929.127	337.666	-1.46254	0.35477	-4.12248	3.74807e-05	0.000206144
Arginine; urea cycle, polyamines	613.774	722.61	504.937	-0.505265	0.113594	-4.44799	8.66776e-06	6.63766e-05
Organic acids	611.288	599.108	623.468	0.0501691	0.266718	0.188098	0.8508	0.863889
Resistance to antibiotics and toxic compounds	598.474	737.064	459.883	-0.68211	0.11852	-5.75524	8.65172e-09	1.63147e-07
Branched-chain amino acids	586.355	459.059	713.652	0.617173	0.112108	5.50518	3.68786e-08	4.86798e-07
DNA repair	525.153	722.489	327.818	-1.13866	0.17728	-6.42297	1.33644e-10	8.82048e-09
Gram-Negative cell wall components	467.468	545.811	389.124	-0.485312	0.177101	-2.74032	0.00613793	0.0165369
Protein degradation	412.719	472.512	352.927	-0.411897	0.118717	-3.46957	0.000521286	0.00185925
Pyridoxine	379.038	397.727	360.35	-0.124428	0.0959767	-1.29644	0.194823	0.276523
Membrane Transport	376.701	243.523	509.879	1.04571	0.158245	6.60821	3.88983e-11	5.13458e-09
Cell Wall and Capsule	355.682	344.955	366.408	0.0783541	0.127004	0.616941	0.537274	0.611381
Aromatic amino acids and derivatives	328.202	293.992	362.412	0.29976	0.0970576	3.08848	0.00201184	0.00603553
Protein processing and modification	318.844	265.723	371.965	0.484631	0.153873	3.14956	0.00163515	0.00501953
Adhesion	308.497	247.69	369.304	0.56143	0.243465	2.306	0.0211106	0.0488876
Cell Division and Cell Cycle	287.206	320.929	253.482	-0.344346	0.096281	-3.57647	0.000348261	0.00136244
Pyrimidines	254.65	239.139	270.161	0.164113	0.121561	1.35005	0.176999	0.255842
Phosphorus Metabolism	249.459	263.667	235.251	-0.153512	0.175496	-0.874735	0.381718	0.466544
Plant-Prokaryote DOE project	229.515	171.613	287.418	0.729363	0.170176	4.28592	1.81984e-05	0.00010919
Riboflavin, FMN, FAD	221.412	157.848	284.976	0.828461	0.183845	4.50629	6.59695e-06	5.44248e-05
Iron acquisition and metabolism	219.369	265.534	173.205	-0.643642	0.238091	-2.70335	0.0068645	0.0177669
Alanine, serine, and glycine	215.851	185.566	246.135	0.374949	0.127344	2.94438	0.00323599	0.00949223
RNA processing and modification	195.243	181.322	209.164	0.212948	0.102986	2.06774	0.0386645	0.0810113
Sulfur Metabolism	191.419	145.205	237.634	0.679871	0.183808	3.69882	0.000216607	0.000950284
DNA replication	187.842	214.824	160.86	-0.407585	0.102339	-3.98268	6.81439e-05	0.000333148
Tetrapyrroles	158.508	117.632	199.384	0.715577	0.151315	4.72905	2.25569e-06	2.29039e-05
Stress Response	148.717	173.736	123.699	-0.513791	0.289816	-1.77282	0.0762584	0.136029
Histidine Metabolism	131.284	115.727	146.841	0.366605	0.132008	2.77715	0.00548386	0.0154015
Biotin	125.228	172.15	78.3071	-1.14688	0.327187	-3.50529	0.000456118	0.00167243
Monosaccharides	122.741	111.764	133.718	0.274843	0.144432	1.90293	0.0570501	0.115856
Nucleosides and Nucleotides	114.168	129.991	98.3453	-0.415685	0.112183	-3.70543	0.000211036	0.000950284
Phospholipids	113.54	128.093	98.9879	-0.308934	0.163413	-1.89051	0.0586904	0.117381
Potassium metabolism	112.447	168.104	56.79	-1.54377	0.279893	-5.51557	3.47652e-08	4.86798e-07
Miscellaneous	92.5638	116.663	68.4645	-0.78342	0.176498	-4.43868	9.05136e-06	6.63766e-05
Aminosugars	86.1131	140.851	31.3752	-2.20844	0.81501	-2.7097	0.00673432	0.0177669
NAD and NADP	84.8154	113.016	56.6145	-1.00732	0.247208	-4.0748	4.6053e-05	0.000233808
Quinone cofactors	69.5745	58.765	80.384	0.374307	0.199767	1.87372	0.0609694	0.118352
ABC transporters	65.8438	106.586	25.1016	-2.07809	0.458817	-4.52924	5.91967e-06	5.20931e-05
Coenzyme A	64.0366	73.6957	54.3776	-0.436655	0.251688	-1.7349	0.0827577	0.143737
Protein export?	63.4261	83.463	43.3892	-0.899789	0.186113	-4.83463	1.33396e-06	1.46735e-05
Isoprenoid/cell wall biosynthesis: PREDICTED UNDECAPRENYL DIPHOSPHATE PHOSPHATASE	62.6302	72.9603	52.3001	-0.441404	0.16108	-2.74028	0.0061387	0.0165369
Isoprenoids	60.7311	65.8933	55.5688	-0.162812	0.162473	-1.00209	0.316301	0.397636
Gram-Positive cell wall components	60.6605	71.6072	49.7139	-0.533951	0.528517	-1.01028	0.31236	0.397636
Protein and nucleoprotein secretion system, Type IV	58.0903	50.3403	65.8403	0.368447	0.439892	0.837584	0.402264	0.478368
Selenoproteins	56.6327	63.9041	49.3613	-0.36792	0.2064	-1.78256	0.0746582	0.136029
Periplasmic Stress	53.8047	58.9446	48.6648	-0.304183	0.207417	-1.46653	0.142504	0.216213
Fermentation	52.6752	79.7247	25.6256	-1.66226	0.358298	-4.63933	3.49539e-06	3.29566e-05
Probably Pyrimidine biosynthesis-related	49.5234	44.309	54.7379	0.280557	0.188582	1.48772	0.136824	0.21001
Uni- Sym- and Antiporters	39.1611	38.5104	39.8119	0.137607	0.230962	0.5958	0.551309	0.611536
Cofactors, Vitamins, Prosthetic Groups, Pigments	35.9841	41.0795	30.8887	-0.346884	0.298801	-1.16092	0.245675	0.334321
Proline and 4-hydroxyproline	35.3161	39.7158	30.9165	-0.428879	0.318632	-1.346	0.178302	0.255842
DNA recombination	31.912	39.119	24.7049	-0.67031	0.383889	-1.7461	0.080793	0.142196
Secretion	30.5301	15.7052	45.3551	1.38715	0.239218	5.79867	6.68425e-09	1.47053e-07
Biosynthesis of galactoglycans and related lipopolysacharides	29.5896	38	21.1792	-0.913187	0.514881	-1.77359	0.076131	0.136029
DNA uptake, competence	27.3248	32.9118	21.7378	-0.625279	0.246399	-2.53767	0.0111592	0.0277928
Type III, Type IV, Type VI, ESAT secretion systems	27.0129	9.70958	44.3163	2.25494	0.67746	3.32852	0.000873103	0.0027799
Metabolism of central aromatic intermediates	26.4942	37.0869	15.9016	-1.2978	0.61822	-2.09925	0.0357946	0.0762079
Programmed Cell Death and Toxin-antitoxin Systems	25.2203	40.8403	9.60037	-2.04602	0.336384	-6.0824	1.18397e-09	5.20948e-08
Detoxification	25.1787	21.4557	28.9017	0.337913	0.199259	1.69585	0.0899152	0.148238
Siderophores	24.5064	20.6671	28.3457	0.377324	0.302844	1.24594	0.212788	0.298808
Acid stress	23.7521	23.089	24.4151	0.0749963	0.292766	0.256165	0.797824	0.822756
Virulence, Disease and Defense	20.504	24.9166	16.0914	-0.583337	0.269649	-2.16331	0.030517	0.0660368
Translation	19.648	17.4968	21.7992	0.332751	0.288779	1.15227	0.249212	0.335673
CO2 fixation	18.8206	35.3938	2.2475	-3.9863	0.803312	-4.96233	6.96523e-07	8.35828e-06
Organic sulfur assimilation	15.5376	16.9433	14.1319	-0.251977	0.346008	-0.728241	0.466466	0.540118
Protein translocation across cytoplasmic membrane	15.4304	11.3475	19.5133	0.7771	0.231326	3.35933	0.000781318	0.00257835
Motility and Chemotaxis	14.7174	9.27222	20.1626	0.970802	0.394249	2.46241	0.0138007	0.033735
Protein secretion system, Type II	13.5278	18.081	8.97469	-1.05582	0.304931	-3.46247	0.000535238	0.00185925
Phages, Prophages	13.1094	12.7131	13.5057	0.0771976	0.441023	0.175042	0.861047	0.86762
Plant Hormones	12.8146	5.16628	20.4628	1.77213	0.310836	5.70117	1.18986e-08	1.96328e-07
Proteolytic pathway	12.2492	22.1711	2.32733	-3.29981	0.745597	-4.42573	9.61173e-06	6.67762e-05
Two related proteases	11.4105	12.8192	10.0018	-0.540573	0.313028	-1.72692	0.0841826	0.144313
Sugar alcohols	9.42362	11.2602	7.58701	-0.525881	0.311111	-1.69033	0.0909645	0.148238
CRISPs	9.24439	14.2253	4.26348	-1.88971	0.547797	-3.44966	0.000561295	0.00189977
Protein secretion system, Type VI	6.99242	9.47301	9.06848	-1.02261	1.18482	-0.86309	0.388088	0.469978
Osmotic stress	6.77152	6.42601	7.11702	0.431086	0.349324	1.23406	0.217182	0.301769
Recombination related cluster	6.36942	4.73473	8.00411	0.547071	0.500439	1.09318	0.274314	0.358509
Chemotaxis, response regulators	6.24978	10.2079	2.29166	-2.614	0.910571	-2.87073	0.00409528	0.0117517
Dormancy and Sporulation	5.85807	6.67879	5.03735	-0.187563	0.377575	-0.496756	0.619361	0.681297
Di- and oligosaccharides	5.63239	7.94659	3.31818	-1.10202	0.417799	-2.63768	0.00834751	0.0211898
Inorganic sulfur assimilation	5.2668	2.51106	8.02254	1.542	0.436331	3.53401	0.000409301	0.00154365
RNA Metabolism	4.99481	7.41849	2.57113	-1.6573	0.764955	-2.16654	0.0302701	0.0660368
Glycoside hydrolases	4.88659	3.48377	6.28941	0.739125	0.432589	1.70861	0.087524	0.148118
Putative asociate of RNA polymerase sigma-54 factor rpoN	3.63566	3.98266	3.28865	-0.277122	0.456351	-0.607257	0.54368	0.611536
Metabolism of Aromatic Compounds	2.78274	1.67869	3.88679	1.16452	1.30401	0.893026	0.371843	0.458723
Ribosome-related cluster	2.18093	4.31122	0.0506416	-4.60274	1.09326	-4.2101	2.55256e-05	0.000146495
Amino Acids and Derivatives	1.74062	2.54289	0.938361	-1.58154	1.57094	-1.00675	0.314054	0.397636
Hypothetical lipase related to Phosphatidate metabolism	1.4497	1.14808	1.75132	1.02368	0.663438	1.543	0.122831	0.193021
Detection	1.42091	2.21666	0.625158	-1.45128	0.787782	-1.84224	0.0654399	0.125189
Carbohydrates	1.27513	2.01158	0.538685	-1.60247	0.820596	-1.95282	0.0508415	0.104861
Peripheral pathways for catabolism of aromatic compounds	1.1801	1.73039	3.54575	-1.04192	1.09213	-0.954023	0.340072	0.423486
Sodium Ion-Coupled Energetics	1.13554	0.865348	1.40574	-0.369088	1.18503	-0.31146	0.755451	0.792204
TldD cluster	1.09727	1.98889	0.205644	-2.83202	2.34489	-1.20774	0.227146	0.312326
DNA polymerase III epsilon cluster	1.02511	0.563793	1.48643	0.244509	1.01784	0.240224	0.810156	0.828997
Ribosomal Protein L28P relates to a set of uncharacterized proteins	0.888422	1.39657	0.380277	-3.12743	1.74449	-1.79274	0.0730142	0.135745
Toxins and superantigens	0.662406	0.43656	1.58198	0.34939	1.11439	0.313527	0.75388	0.792204
Virulence	0.561053	1.12211	0	-3.5596	2.64465	-1.34596	0.178314	0.255842
Bacteriocins, ribosomally synthesized antibacterial peptides	0.553019	0.875383	0.230654	-1.47145	1.01441	-1.45055	0.146905	0.220357
Cytochrome biogenesis	0.534385	0.341692	0.727078	-0.945463	2.36744	-0.399362	0.689627	0.746154
Bacteriophage integration/excision/lysogeny	0.48564	0.341692	0.629588	0.855956	1.42415	0.601032	0.547819	0.611536
Probably GTP or GMP signaling related	0.411723	0.110598	0.712848	0.784686	2.54409	0.308434	0.757752	0.792204
Anaerobic degradation of aromatic compounds	0.385543	0.331381	0.439706	-0.630869	1.75005	-0.360486	0.718483	0.771055
Putative GGDEF domain protein related to agglutinin secretion	0.318632	0.637263	0	-2.53516	2.22737	-1.13818	0.255044	0.340058
Pathogenicity islands	0.302317	0.604633	0	-2.52331	2.99212	-0.843317	0.399051	0.478368
Tricarboxylate transporter	0.272002	0.477025	0.0669782	-1.6283	2.38765	-0.681966	0.49526	0.568473
Fatty Acids, Lipids, and Isoprenoids	0.264662	0.278496	0.250827	-1.64326	2.08339	-0.788743	0.430262	0.505735
Quorum sensing and biofilm formation	0.253334	0.221196	0.285472	-0.224506	1.48491	-0.151192	0.879825	0.879825
Triacylglycerols	0.216537	0.433075	0	-2.65718	2.41136	-1.10194	0.270487	0.357043
Transposable elements	0.131709	0.110598	0.152821	-1.22361	2.99247	-0.408895	0.682617	0.744673
Bacterial cytostatics, differentiation factors and antibiotics	0.0871076	0.0789213	0.0952938	-0.904424	2.98887	-0.302597	0.762197	0.792204

## Sheet: Level3
Row.names	baseMean	controlMean	experimentalMean	log2FoldChange	lfcSE	stat	pvalue	padj
OTHER	9.53078e+07	1.32792e+08	5.78238e+07	-1.19943	0.514891	-2.32948	0.0198337	0.0446528
NO HIERARCHY	3521.13	3358.9	3683.36	0.132111	0.0962673	1.37233	0.16996	0.263247
Ribosome_LSU_bacterial	3144.26	2738.65	3549.88	0.374625	0.130271	2.87574	0.00403082	0.0118621
Flagellar_motility	2450.94	2245.12	2656.76	0.241252	0.231105	1.04391	0.296528	0.394096
Translation_elongation_factors_bacterial	2067.02	2024.42	2109.62	0.0627867	0.0841223	0.746374	0.455442	0.539201
Ribosome_SSU_bacterial	1892.33	1501.04	2283.63	0.603223	0.200437	3.00955	0.00261639	0.0081049
Glutamine,_Glutamate,_Aspartate_and_Asparagine_Biosynthesis	1832.98	1714.57	1951.39	0.184335	0.158472	1.1632	0.244748	0.346516
Nitrate_and_nitrite_ammonification	1608.47	1023.13	2193.82	1.09836	0.279316	3.93232	8.41315e-05	0.000486063
Pyruvate:ferredoxin_oxidoreductase	1530.21	2570.83	489.58	-2.39915	0.445533	-5.38489	7.24905e-08	1.24442e-06
TCA_Cycle	1145.93	1041.33	1250.53	0.25743	0.134645	1.91191	0.0558876	0.1066
F0F1-type_ATP_synthase	1068.71	761.395	1376.02	0.846143	0.135636	6.23835	4.42221e-10	2.60279e-08
Formate_hydrogenase	943.19	783.204	1103.18	0.490418	0.27958	1.75413	0.079409	0.136889
Terminal_cytochrome_C_oxidases	901.574	616.704	1186.44	0.938769	0.262535	3.57579	0.000349171	0.00151602
RNA_polymerase_bacterial	871.203	775.443	966.964	0.315106	0.176252	1.78781	0.0738061	0.129396
Succinate_dehydrogenase	826.036	743.206	908.867	0.281767	0.193332	1.45742	0.144999	0.228888
Pyruvate_metabolism_I:_anaplerotic_reactions,_PEP	815.195	862.709	767.681	-0.170449	0.322603	-0.528355	0.597253	0.661474
Heat_shock_dnaK_gene_cluster_extended	792.629	839.856	745.402	-0.175934	0.153038	-1.14961	0.250304	0.350766
GroEL_GroES	770.103	817.23	722.976	-0.180198	0.174126	-1.03487	0.300729	0.398393
Fatty_Acid_Biosynthesis_FASII	739.733	647.436	832.03	0.367412	0.0811472	4.52772	5.96228e-06	5.01318e-05
Two-component_regulatory_systems_in_Campylobacter	583.718	406.907	760.528	0.889478	0.148419	5.99302	2.05984e-09	7.07212e-08
Branched-Chain_Amino_Acid_Biosynthesis	578.54	460.216	696.864	0.575879	0.105001	5.48453	4.14573e-08	8.13353e-07
Oxidative_stress	560.938	421.916	699.96	0.72668	0.152923	4.75194	2.01471e-06	2.02453e-05
Serine-glyoxylate_cycle	550.565	737.133	363.998	-1.02034	0.327391	-3.11657	0.00182971	0.00607934
Flagellum_in_Campylobacter	547.577	377.748	717.405	0.916619	0.254551	3.60092	0.000317093	0.00143563
Methionine_Biosynthesis	513.717	524.789	502.646	-0.0348536	0.0809797	-0.430399	0.666905	0.721168
Flagellum	513.241	399.95	626.533	0.638665	0.242507	2.63359	0.0084487	0.0223132
Protection_from_Reactive_Oxygen_Species	486.315	208.929	763.701	1.8559	0.234373	7.91858	2.4024e-15	3.2993e-13
5-FCL-like_protein	473.107	411.597	534.617	0.355202	0.129666	2.73937	0.00615578	0.0170214
Purine_conversions	471.902	460.667	483.136	0.0681408	0.0860536	0.791842	0.428453	0.517662
Hydrogenases	419.398	383.647	455.149	0.2306	0.199925	1.15343	0.248733	0.349754
Pyridoxin_(Vitamin_B6)_Biosynthesis	377.126	403.601	350.651	-0.177132	0.0953681	-1.85735	0.0632619	0.114819
Glycolysis_and_Gluconeogenesis	365.629	399.463	331.794	-0.251737	0.153199	-1.6432	0.100342	0.166028
Type_I_Restriction-Modification	355.694	592.096	119.293	-2.32624	0.548652	-4.23992	2.23596e-05	0.000153536
Ton_and_Tol_transport_systems	350.117	226.034	474.2	1.04478	0.161967	6.45059	1.11417e-10	9.18077e-09
Ubiquinone_Menaquinone-cytochrome_c_reductase_complexes	346.595	274.455	418.736	0.59134	0.170853	3.4611	0.000537981	0.00216044
Methylcitrate_cycle	344.457	361.805	327.109	-0.157838	0.306059	-0.515712	0.606056	0.667634
Polyamine_Metabolism	329.813	464.12	195.506	-1.24086	0.227708	-5.44935	5.05546e-08	9.05586e-07
Resistance_to_fluoroquinolones	311.394	438.479	184.309	-1.23989	0.184855	-6.70734	1.9821e-11	2.04157e-09
Adhesion_of_Campylobacter	302.973	247.359	358.588	0.519517	0.233141	2.22833	0.0258582	0.0544714
De_Novo_Purine_Biosynthesis	302.413	231.982	372.843	0.681723	0.132208	5.15643	2.51708e-07	3.84088e-06
Bacterial_Cell_Division	286.048	281.962	290.134	0.0324368	0.0999472	0.324539	0.74553	0.787586
Arginine_Biosynthesis_extended	274.596	259.407	289.785	0.152775	0.105276	1.45119	0.146727	0.230731
Bacterial_Cytoskeleton	274.579	306.078	243.08	-0.337588	0.097568	-3.46003	0.000540111	0.00216044
Proteolysis_in_bacteria,_ATP-dependent	263.587	288.822	238.351	-0.243657	0.10791	-2.25798	0.023947	0.052202
Phosphate_metabolism	240.482	255.326	225.639	-0.165673	0.178951	-0.925803	0.354548	0.44984
Redox-dependent_regulation_of_nucleus_processes	235.039	406.915	63.1621	-2.73039	0.641373	-4.25709	2.07104e-05	0.00014793
Capsular_Polysaccharides_Biosynthesis_and_Assembly	233.831	463.513	4.14971	-6.76459	0.650145	-10.4048	2.35862e-25	9.71752e-23
Peptidoglycan_Biosynthesis	229.29	234.657	223.923	-0.0791253	0.111978	-0.706613	0.479807	0.558419
Protein_chaperones	221.584	269.842	173.327	-0.645397	0.186226	-3.46566	0.000528924	0.00215759
Conserved_gene_cluster_associated_with_Met-tRNA_formyltransferase	217.358	220.816	213.901	-0.0571466	0.142723	-0.400402	0.68886	0.741019
Lactate_utilization	215.377	221.414	285.103	-0.0756591	0.273847	-0.276282	0.782331	0.820154
tRNA_aminoacylation,_Asp_and_Asn	207.084	191.715	222.452	0.206438	0.112707	1.83164	0.0670044	0.119506
DNA_repair,_bacterial	203.963	291.489	116.437	-1.34017	0.271421	-4.93759	7.90928e-07	9.05174e-06
Campylobacter_Iron_Metabolism	198.716	230.888	166.545	-0.503065	0.269039	-1.86986	0.0615029	0.113629
Pyruvate_metabolism_II:_acetyl-CoA,_acetogenesis_from_pyruvate	196.778	282.407	111.15	-1.37704	0.329408	-4.18035	2.91055e-05	0.000196581
Universal_GTPases	195.266	190.586	199.947	0.094725	0.0779908	1.21457	0.224532	0.324586
Transcription_factors_bacterial	190.053	204.069	176.036	-0.235529	0.1899	-1.24028	0.214872	0.316169
USS-DB-7	188.128	189.736	186.519	-0.0381715	0.317734	-0.120137	0.904375	0.913241
Thioredoxin-disulfide_reductase	186.936	142.325	231.547	0.668146	0.179141	3.72972	0.000191691	0.000940197
DNA-replication	183.704	214.33	153.078	-0.479566	0.12118	-3.95747	7.57479e-05	0.000452292
KDO2-Lipid_A_biosynthesis	181.735	197.965	165.504	-0.200372	0.106818	-1.87582	0.06068	0.113123
LOS_core_oligosaccharide_biosynthesis	178.758	232.064	125.453	-0.911396	0.342782	-2.65882	0.00784142	0.0209784
Translation_elongation_factor_G_family	178.73	148.849	208.611	0.488693	0.476185	1.02627	0.304765	0.400161
Lysine_Biosynthesis_DAP_Pathway	177.968	202.258	153.677	-0.372601	0.161626	-2.30533	0.0211479	0.0468437
Soluble_cytochromes_and_functionally_related_electron_carriers	176.956	115.371	238.541	1.03579	0.204738	5.05911	4.21226e-07	5.61723e-06
Iojap	174.003	124.724	223.282	0.812471	0.209224	3.88325	0.000103068	0.000566187
Flavodoxin	170.853	131.916	209.79	0.638194	0.178927	3.56679	0.000361387	0.00155095
Common_Pathway_For_Synthesis_of_Aromatic_Compounds_(DAHP_synthase_to_chorismate)	167.785	166.077	169.492	0.0540234	0.138193	0.390927	0.695851	0.74659
De_Novo_Pyrimidine_Synthesis	167.098	156.011	178.186	0.178457	0.168953	1.05625	0.290853	0.390331
Threonine_and_Homoserine_Biosynthesis	165.927	152.945	178.909	0.18579	0.152422	1.21892	0.222876	0.323646
Heme_and_Siroheme_Biosynthesis	155.195	115.478	194.911	0.700891	0.146249	4.79244	1.64766e-06	1.69709e-05
DNA_structural_proteins,_bacterial	154.707	153.401	156.012	0.0139209	0.232689	0.0598263	0.952294	0.956939
Multidrug_efflux_pump_in_Campylobacter_jejuni_(CmeABC_operon)	152.693	141.372	164.014	0.171909	0.227939	0.75419	0.450735	0.536115
Ribosomal_protein_S5p_acylation	148.149	99.768	196.53	0.954355	0.20763	4.59643	4.29799e-06	3.7676e-05
Carbon_Starvation	145.798	170.287	121.308	-0.515451	0.314161	-1.64072	0.100855	0.166209
Streptococcal_Hyaluronic_Acid_Capsule	145.543	109.445	181.641	0.737465	0.332235	2.21971	0.0264384	0.0552924
One-carbon_metabolism_by_tetrahydropterines	145.067	91.0853	199.05	1.1334	0.506907	2.23591	0.0253575	0.0540208
Pentose_phosphate_pathway	144.266	173.211	115.321	-0.578688	0.175995	-3.2881	0.00100867	0.00371048
N-linked_Glycosylation_in_Bacteria	143.223	155.288	131.158	-0.250808	0.263538	-0.951699	0.34125	0.43663
Glycine_Biosynthesis	137.142	121.941	152.342	0.277756	0.131383	2.11409	0.0345079	0.0700358
CBSS-138119.3.peg.2719	132.75	158.748	106.753	-0.508737	0.135516	-3.75408	0.000173977	0.000884919
Legionaminic_Acid_Biosynthesis	131.641	209.741	53.5409	-1.98253	0.430564	-4.60449	4.13473e-06	3.70328e-05
Histidine_Biosynthesis	130.443	117.677	143.209	0.318548	0.1387	2.29666	0.021638	0.0474195
Biotin_biosynthesis	127.892	179.075	76.7082	-1.23375	0.344437	-3.58193	0.00034107	0.00151098
Capsular_heptose_biosynthesis	126.202	172.274	80.1301	-1.11548	0.331278	-3.36719	0.000759373	0.00289687
trimethylamine_N-oxide_(TMAO)_reductase	122.266	212.841	133.352	-2.767	0.710545	-3.8942	9.85242e-05	0.00054854
CBSS-312309.3.peg.1965	117.453	95.8528	139.054	0.491798	0.150834	3.26053	0.00111206	0.00401902
Peptidyl-prolyl_cis-trans_isomerase	115.969	89.9348	142.003	0.656228	0.23169	2.83235	0.00462075	0.0132205
Restriction-Modification_System	115.638	194.966	36.3101	-2.46937	0.55733	-4.43072	9.39207e-06	7.58732e-05
Glycerolipid_and_Glycerophospholipid_Metabolism_in_Bacteria	113.363	130.713	96.0131	-0.372088	0.167043	-2.2275	0.0259136	0.0544714
Potassium_homeostasis	112.629	170.342	54.9163	-1.60998	0.288559	-5.57938	2.4138e-08	5.52492e-07
Molybdenum_cofactor_biosynthesis	110.76	107.903	113.617	0.117243	0.174995	0.669979	0.502871	0.581974
Ribonucleotide_reduction	105.148	120.575	89.7213	-0.42395	0.117324	-3.6135	0.000302088	0.00138289
Translation_termination_factors_bacterial	103.741	94.1538	113.328	0.292346	0.18669	1.56594	0.117363	0.190368
Rhamnose_containing_glycans	101.417	159.976	42.8577	-1.95097	0.422858	-4.61378	3.95414e-06	3.62024e-05
CBSS-84588.1.peg.1247	99.9099	131.532	68.288	-0.908283	0.283542	-3.20335	0.0013584	0.00478344
tRNA_aminoacylation,_Ala	94.9401	74.1819	115.698	0.645677	0.1278	5.05224	4.36649e-07	5.62186e-06
tRNA_aminoacylation,_Ile	91.675	75.4604	107.89	0.478608	0.139004	3.44312	0.000575046	0.00227807
Phospholipid_and_Fatty_acid_biosynthesis_related_cluster	91.163	161.875	20.4511	-3.093	0.787022	-3.93001	8.49431e-05	0.000486063
Chitin_and_N-acetylglucosamine_utilization	90.3523	147.66	33.0449	-2.20985	0.795452	-2.77811	0.00546766	0.0153243
DNA_repair,_UvrABC_system	89.1223	133.959	44.2854	-1.54824	0.254858	-6.0749	1.24065e-09	5.11149e-08
tRNA_aminoacylation,_Thr	88.9343	74.1631	103.706	0.453161	0.172742	2.62334	0.00870723	0.0228495
CBSS-257314.1.peg.752	88.3735	153.282	23.4645	-2.80232	0.474071	-5.91119	3.39651e-09	9.30989e-08
pyrimidine_conversions	84.8233	84.5281	85.1185	0.0335088	0.105256	0.318356	0.750215	0.790508
NAD_and_NADP_cofactor_biosynthesis_global	84.6308	113.159	56.1028	-1.02928	0.2674	-3.84922	0.000118495	0.000625896
Uracil-DNA_glycosylase	84.3445	133.471	35.218	-1.97397	0.388235	-5.08446	3.68674e-07	5.23771e-06
tRNA_aminoacylation,_Phe	83.4341	70.5222	96.3461	0.440092	0.150233	2.92941	0.00339609	0.0101687
Transcription_initiation,_bacterial_sigma_factors	82.074	76.9405	87.2075	0.118428	0.19942	0.593859	0.552606	0.622059
Terminal_cytochrome_d_ubiquinol_oxidases	80.046	128.746	31.3456	-2.12877	0.58784	-3.62134	0.000293079	0.00137214
Glycolate,_glyoxylate_interconversions	75.6047	99.6164	51.593	-0.921578	0.239178	-3.8531	0.00011663	0.000624045
Stringent_Response,_(p)ppGpp_metabolism	73.2368	53.3209	93.1528	0.787539	0.143417	5.49125	3.99104e-08	8.13353e-07
Peptidoglycan_biosynthesis--gjo	69.7728	58.4836	81.0619	0.406438	0.175485	2.31608	0.0205539	0.0457741
ZZ_gjo_need_homes	69.5622	85.0224	54.1021	-0.705655	0.207164	-3.40626	0.000658598	0.00258421
Tryptophan_synthesis	67.8642	39.1964	96.5321	1.2217	0.233144	5.2401	1.60488e-07	2.54311e-06
CBSS-296591.1.peg.2330	67.3274	80.4628	54.1919	-0.547898	0.295429	-1.85459	0.0636554	0.115026
Multidrug_Resistance_Efflux_Pumps	66.5774	82.1813	50.9734	-0.723286	0.237441	-3.04617	0.00231773	0.00757862
Coenzyme_A_Biosynthesis	64.9826	76.4888	53.4763	-0.512191	0.27065	-1.89245	0.0584311	0.1103
CBSS-393121.3.peg.2760	63.9334	85.6537	42.213	-0.973468	0.195621	-4.97629	6.48129e-07	8.09179e-06
tRNA_aminoacylation,_Lys	63.3774	58.7487	68.0062	0.24075	0.161625	1.48956	0.13634	0.217722
CBSS-83331.1.peg.3039	62.7463	74.2411	51.2514	-0.495472	0.168258	-2.94472	0.00323252	0.00979264
KH_domain_RNA_binding_protein_YlqC	62.346	45.0986	79.5934	0.763432	0.253098	3.01635	0.00255836	0.00798519
Dipeptidases_(EC_3.4.13.-)	61.8922	98.442	25.3424	-1.92076	0.492492	-3.90007	9.61632e-05	0.00054273
tRNA_aminoacylation,_Gly	61.6525	45.2676	78.0375	0.736249	0.181611	4.05398	5.03532e-05	0.000334605
ABC_transporter_branched-chain_amino_acid_(TC_3.A.1.4.1)	60.66	100.266	21.0538	-2.22867	0.554308	-4.02063	5.80433e-05	0.000367905
tRNA_aminoacylation,_Glu_and_Gln	56.5354	45.5801	67.4906	0.493122	0.166853	2.95543	0.00312235	0.00952895
Sialic_Acid_Metabolism	55.727	48.5452	62.9089	0.42329	0.14011	3.02112	0.00251846	0.00792064
Mannose_Metabolism	55.587	39.022	72.152	0.833773	0.218258	3.82013	0.000133383	0.000695618
DNA_repair,_bacterial_UmuCD_system	55.4952	63.0976	47.8928	-0.357245	0.159863	-2.2347	0.025437	0.0540208
Ribosome_biogenesis_bacterial	54.4734	34.5131	74.4336	1.04545	0.284282	3.6775	0.000235532	0.00112836
Bacterial_RNA-metabolizing_Zn-dependent_hydrolases	53.3795	50.4247	56.3343	0.18331	0.15046	1.21834	0.223096	0.323646
Periplasmic_Stress_Response	53.3068	59.395	47.2187	-0.35397	0.199677	-1.77272	0.0762758	0.132598
tRNA_aminoacylation,_Val	53.1402	47.0615	59.2189	0.292355	0.16765	1.74384	0.081187	0.138793
tRNA_aminoacylation,_Met	51.5619	49.5818	53.5421	0.0396386	0.16004	0.24768	0.804382	0.8329
tRNA_aminoacylation,_Leu	51.0548	45.7945	56.3151	0.21766	0.162648	1.33823	0.180823	0.277981
COG2363	50.6988	44.6016	56.796	0.415178	0.211708	1.96109	0.0498685	0.0973736
Lipid_A-Ara4N_pathway_(_Polymyxin_resistance_)	49.3157	77.0733	21.5582	-1.83197	0.462037	-3.96499	7.33989e-05	0.000451349
CBSS-306254.1.peg.1508	48.8708	44.4847	53.257	0.241925	0.184144	1.31378	0.18892	0.288278
Serine_Biosynthesis	48.206	34.1051	62.307	0.82323	0.222766	3.69549	0.000219459	0.00106373
tRNA_aminoacylation,_Arg	48.2035	31.7766	64.6305	0.978859	0.165315	5.92118	3.19647e-09	9.30989e-08
Queuosine-Archaeosine_Biosynthesis	47.468	43.0901	51.846	0.286656	0.137169	2.0898	0.0366356	0.0736285
Riboflavin,_FMN_and_FAD_metabolism	46.858	26.5545	67.1614	1.30832	0.216026	6.05633	1.39263e-09	5.21605e-08
Chorismate:_Intermediate_for_synthesis_of_PAPA_antibiotics,_PABA,_anthranilate,_3-hydroxyanthranilate_and_more.	45.7847	51.942	39.6273	-0.310491	0.209681	-1.48078	0.138665	0.220579
Folate_Biosynthesis	45.7542	39.606	51.9023	0.352321	0.19759	1.78309	0.0745724	0.130186
Cysteine_Biosynthesis	45.4949	71.8151	19.1747	-2.03828	0.558284	-3.65097	0.000261249	0.00123718
Protein_degradation	44.2228	42.5627	45.883	0.0594983	0.292099	0.203693	0.838594	0.861598
Methylthiotransferases	44.0385	45.9262	42.1508	-0.036002	0.24679	-0.145881	0.884015	0.89708
Glycine_reductase,_sarcosine_reductase_and_betaine_reductase	39.8657	53.0303	26.7011	-1.02565	0.322516	-3.18014	0.00147203	0.0050122
Fermentations:_Mixed_acid	39.6212	56.6571	22.5853	-1.39547	0.354824	-3.93286	8.39396e-05	0.000486063
Aminopeptidases_(EC_3.4.11.-)	39.5931	44.7881	34.398	-0.488747	0.209517	-2.33274	0.019662	0.0445095
CBSS-176279.3.peg.868	39.5516	48.181	30.9221	-0.635672	0.445296	-1.42753	0.153428	0.238537
Pseudaminic_Acid_Biosynthesis	37.9708	52.2718	23.6698	-1.10709	0.365247	-3.03108	0.00243679	0.00776806
CMP-N-acetylneuraminate_Biosynthesis	37.3225	47.913	26.732	-0.898778	0.421209	-2.1338	0.0328588	0.0670189
Na(+)_H(+)_antiporter	37.2115	35.7441	38.6788	0.205435	0.251659	0.816323	0.414315	0.508379
DNA_Repair_Base_Excision	37.2067	48.0559	26.3575	-0.842191	0.255108	-3.30131	0.000962342	0.00357193
NiFe_hydrogenase_maturation	37.0725	35.8924	38.2526	0.079953	0.221636	0.360741	0.718293	0.761862
Thiamin_biosynthesis	36.1608	42.046	30.2756	-0.411252	0.308836	-1.33162	0.182985	0.28026
Flavocytochrome_C	36.0344	58.8683	13.2005	-2.1474	0.531809	-4.0379	5.39309e-05	0.000352691
Translation_initiation_factors_bacterial	35.7506	29.415	42.0861	0.563326	0.252046	2.23502	0.0254163	0.0540208
Fructose_utilization	34.0171	26.6903	41.3439	0.564084	0.255141	2.21087	0.0270445	0.0561884
Methylglyoxal_Metabolism	33.8302	66.9256	0.734806	-6.28073	0.705547	-8.90193	5.48833e-19	1.1306e-16
Teichuronic_acid_biosynthesis	33.8148	25.8528	41.7767	0.703663	0.588061	1.19658	0.23147	0.33113
RNA_processing_and_degradation,_bacterial	33.8073	29.815	37.7995	0.258882	0.207489	1.24769	0.212144	0.313273
tRNA_aminoacylation,_Pro	33.6295	31.7377	35.5212	0.0789512	0.219703	0.359354	0.71933	0.761862
Ubiquinone_Biosynthesis	33.4439	28.2473	38.6404	0.340737	0.267476	1.2739	0.2027	0.303682
Menaquinone_Biosynthesis_via_Futalosine_--_gjo	33.3457	27.1603	39.5312	0.365411	0.157268	2.32349	0.0201529	0.0451249
Outer_membrane	33.0971	16.8324	49.3617	1.46634	0.266126	5.50995	3.58929e-08	7.78308e-07
pVir_Plasmid_of_Campylobacter	31.9193	14.969	48.8695	1.70375	0.603276	2.82416	0.00474044	0.0134694
RuvABC_plus_a_hypothetical	31.6642	39.2226	24.1058	-0.70955	0.381919	-1.85785	0.0631897	0.114819
Isoprenoid_Biosynthesis	30.1858	35.4999	24.8716	-0.457666	0.253692	-1.80403	0.0712273	0.125947
CBSS-258594.1.peg.3339	30.0608	39.3633	20.7583	-1.00019	0.522395	-1.91462	0.055541	0.106432
Protein_secretion_by_ABC-type_exporters	29.7926	15.5985	43.9868	1.3474	0.226553	5.9474	2.72443e-09	8.63435e-08
Biogenesis_of_c-type_cytochromes	29.566	20.9177	38.2143	0.73712	0.236906	3.11144	0.00186178	0.00613644
DNA_repair,_bacterial_UvrD_and_related_helicases	29.1984	31.4195	26.9773	-0.19609	0.186573	-1.05101	0.293254	0.392275
YjeE	28.93	32.4714	25.3887	-0.325891	0.197976	-1.64611	0.099741	0.165699
Teichoic_and_lipoteichoic_acids_biosynthesis	27.7959	48.6644	6.92735	-2.89198	0.490092	-5.90089	3.61549e-09	9.30989e-08
tRNA_modification_Archaea	27.5911	25.4326	29.7496	0.163661	0.184924	0.885018	0.376147	0.469613
Polyprenyl_Diphosphate_Biosynthesis	27.3293	25.4174	29.2412	0.24962	0.191114	1.30613	0.191508	0.291149
Type_4_secretion_and_conjugative_transfer	26.0163	9.90678	42.1257	2.15999	0.677511	3.18812	0.00143201	0.00491658
tRNA_aminoacylation,_Ser	25.6603	19.1699	32.1506	0.61479	0.23912	2.57105	0.0101389	0.0256273
Respiratory_Complex_I	24.7275	39.6012	9.85372	-2.21174	0.549536	-4.02474	5.70395e-05	0.000367191
DNA_repair,_bacterial_RecFOR_pathway	24.4582	26.2869	22.6296	-0.15946	0.242633	-0.657206	0.511048	0.583246
Toxin-antitoxin_systems_(other_than_RelBE_and_MazEF)	24.4234	40.2343	8.61246	-2.1596	0.344976	-6.26014	3.84623e-10	2.60279e-08
Glutathionylspermidine_and_Trypanothione	24.2828	15.8334	32.7322	0.931157	0.294645	3.16026	0.00157626	0.00532312
Siderophore_Pyoverdine	23.6298	19.7806	27.4789	0.397248	0.305775	1.29915	0.193891	0.292613
Anaerobic_respiratory_reductases	23.3631	39.681	36.8094	-2.69529	0.439608	-6.13111	8.72689e-10	4.49435e-08
YbbK	22.9073	34.015	11.7996	-1.39063	0.325957	-4.2663	1.98745e-05	0.000146219
Phenylalanine_and_Tyrosine_Branches_from_Chorismate	22.4214	23.8527	20.9901	-0.396902	0.243085	-1.63277	0.102517	0.168275
tRNA_aminoacylation,_Cys	22.3545	16.0176	28.6915	0.858913	0.189621	4.52962	5.90892e-06	5.01318e-05
tRNA_aminoacylation,_Trp	21.8706	25.4389	18.3024	-0.404991	0.207188	-1.9547	0.0506182	0.0979093
Chorismate_Synthesis	21.5835	16.4232	26.7439	0.535516	0.315493	1.6974	0.089622	0.150711
Proline,_4-hydroxyproline_uptake_and_utilization	21.1108	29.6833	12.5384	-1.48301	0.634364	-2.33779	0.019398	0.0445095
tRNA_aminoacylation,_Tyr	21.0192	15.6293	26.4092	0.57079	0.210991	2.70527	0.00682481	0.0186213
Periplasmic_disulfide_interchange	20.6944	17.5179	23.8709	0.385468	0.522587	0.737616	0.460748	0.541631
C_jejuni_colonization_of_chick_caeca	20.6135	25.6556	15.5714	-0.650264	0.274961	-2.36493	0.0180335	0.0417404
Iron_acquisition_in_Streptococcus	20.392	35.1734	5.61067	-2.7951	0.45743	-6.11044	9.93598e-10	4.54847e-08
BlaR1_Family_Regulatory_Sensor-transducer_Disambiguation	20.1586	30.3435	9.9736	-1.4636	0.309143	-4.73438	2.19725e-06	2.1554e-05
CBSS-326442.4.peg.1852	19.4698	17.8591	21.0804	0.271991	0.283776	0.958468	0.337827	0.433597
DNA_processing_cluster	19.2211	22.0777	16.3644	-0.454477	0.245765	-1.84924	0.0644236	0.115548
YcfH	18.9836	16.742	21.2251	0.373279	0.208308	1.79196	0.0731398	0.128776
Calvin-Benson_cycle	18.9485	35.8923	2.00464	-4.16756	0.848579	-4.91122	9.05105e-07	1.00785e-05
Programmed_frameshift	17.8881	18.2661	17.5102	-0.068369	0.18639	-0.366807	0.713763	0.761841
Acid_resistance_mechanisms	17.8234	13.2592	22.3875	0.646946	0.376736	1.71724	0.085935	0.1457
Murein_Hydrolases	17.5465	11.788	23.305	0.853575	0.241988	3.52734	0.00041976	0.00176471
Selenocysteine_metabolism	17.4525	12.8248	22.0801	0.742845	0.231118	3.21413	0.00130841	0.0046471
D-gluconate_and_ketogluconates_metabolism	16.3064	29.061	3.55179	-3.1272	0.637825	-4.90292	9.44247e-07	1.02376e-05
Mannose-sensitive_hemagglutinin_type_4_pilus	15.9679	21.8052	10.1305	-1.113	0.632506	-1.75967	0.0784634	0.135827
O-Methyl_Phosphoramidate_Capsule_Modification_in_Campylobacter	15.6228	22.6378	8.60785	-1.41819	0.498865	-2.84283	0.00447154	0.012883
Copper_homeostasis	15.3478	15.9479	14.7476	-0.269709	0.458671	-0.588024	0.556516	0.623056
Salicylate_and_gentisate_catabolism	15.0134	23.5434	6.48352	-1.83777	0.759431	-2.41993	0.0155236	0.0376219
Glycine_and_Serine_Utilization	14.7604	16.5113	13.0094	-0.568049	0.581716	-0.976504	0.328815	0.426824
Twin-arginine_translocation_system	14.6391	10.4781	18.8002	0.824714	0.258239	3.19361	0.00140505	0.00486456
Bacterial_Chemotaxis	14.5262	9.32213	19.7302	0.926714	0.387503	2.3915	0.0167796	0.0395699
Cobalt-zinc-cadmium_resistance	14.3655	11.138	17.5931	0.624831	0.316954	1.97136	0.0486826	0.0959676
Transport_of_Nickel_and_Cobalt	14.2777	9.38847	19.1668	0.924746	0.383673	2.41025	0.0159417	0.0383023
tRNA_aminoacylation,_His	13.5545	8.76984	18.3392	0.893512	0.239446	3.73158	0.00019028	0.000940197
Lipoprotein_sorting_system	13.4691	17.0887	9.84949	-0.731173	0.387652	-1.88616	0.0592737	0.111004
Ammonia_assimilation	13.3989	11.0692	15.7287	0.446645	0.482742	0.925224	0.354849	0.44984
Alanine_biosynthesis	13.0707	13.2966	12.8448	0.223852	0.329616	0.679129	0.497056	0.576865
Entner-Doudoroff_Pathway	12.9546	20.8088	5.10044	-2.08168	0.471953	-4.41077	1.03005e-05	8.16118e-05
Regulatory_Intramembrane_Proteolysis_Pathways	12.5446	22.785	2.30416	-3.37091	0.749466	-4.49774	6.86792e-06	5.65916e-05
Auxin_biosynthesis	12.5387	5.06991	20.0076	1.74365	0.301685	5.77971	7.48286e-09	1.81349e-07
Respiratory_dehydrogenases_1	12.4203	13.7183	11.1224	-0.428072	0.264709	-1.61714	0.105848	0.172369
Signal_peptidase	12.413	6.93865	17.8873	1.18175	0.415093	2.84696	0.00441393	0.0128066
Glycerate_metabolism	12.1249	15.4691	8.7808	-0.890528	0.684272	-1.30142	0.193113	0.292509
Purine_Utilization	11.4724	15.639	7.30572	-1.35018	0.5998	-2.25105	0.0243823	0.0525943
CBSS-257314.1.peg.676	11.4422	12.9829	9.90142	-0.583612	0.31396	-1.85887	0.0630454	0.114819
Streptothricin_resistance	11.3933	20.5179	2.26865	-4.02242	0.809999	-4.96595	6.83648e-07	8.14866e-06
Rrf2_family_transcriptional_regulators	11.2118	12.2413	10.1822	-0.128862	0.356999	-0.360959	0.71813	0.761862
Housecleaning_nucleoside_triphosphate_pyrophosphatases	10.9981	11.9152	10.0809	-0.219445	0.26945	-0.814418	0.415406	0.508379
Nudix_proteins_(nucleoside_triphosphate_hydrolases)	10.8448	7.20672	14.4828	0.753224	0.315039	2.39089	0.0168076	0.0395699
Pterin_metabolism_3	10.658	10.5118	10.8042	0.271503	0.348598	0.778845	0.436071	0.524295
LMPTP_YwlE_cluster	10.6141	15.9622	5.26606	-1.37493	0.313904	-4.38009	1.1863e-05	9.05102e-05
A_Hypothetical_Protein_Related_to_Proline_Metabolism	10.5412	6.99302	14.0893	0.934078	0.306932	3.04327	0.00234022	0.0075919
Type_IV_pilus	10.1171	13.8074	6.42688	-1.04606	0.289344	-3.6153	0.000300001	0.00138289
General_Secretion_Pathway	9.85872	13.126	6.59147	-1.04774	0.293032	-3.57549	0.000349567	0.00151602
cAMP_signaling_in_bacteria	9.73218	13.0522	6.41211	-0.965741	0.393449	-2.45455	0.014106	0.0345934
Protocatechuate_branch_of_beta-ketoadipate_pathway	9.49843	11.4482	7.54863	-0.784574	0.941245	-0.83355	0.404535	0.500505
CRISPRs	9.48511	14.6547	4.31556	-1.94668	0.553359	-3.51793	0.000434924	0.00180999
Tricarballylate_Utilization	9.10821	9.77586	8.44056	-0.290507	1.21394	-0.23931	0.810865	0.837284
Adenosyl_nucleosidases	8.89862	11.3621	6.43515	-0.839485	0.353048	-2.37782	0.0174153	0.0405373
Alkanesulfonate_assimilation	8.82332	13.3808	4.2658	-1.87712	0.804199	-2.33414	0.0195882	0.0445095
EC699-706	8.22298	10.9492	5.49681	-1.38192	0.592385	-2.33281	0.0196582	0.0445095
Biogenesis_of_cytochrome_c_oxidases	8.15808	7.26417	9.05199	0.2972	0.37317	0.796418	0.425789	0.517662
Denitrification	8.10655	8.31354	17.7675	-0.0804435	0.810674	-0.0992303	0.920955	0.927711
Lipid_A_modifications	7.87587	10.8085	4.94329	-1.02597	0.532948	-1.92509	0.0542176	0.104381
Gram_Positive_Competence	7.82658	10.8688	4.78436	-1.29247	0.476915	-2.71005	0.00672723	0.0184775
Phosphoenolpyruvate_phosphomutase	7.66714	11.3134	4.02084	-1.51539	0.811474	-1.86746	0.061838	0.113738
Arginine_and_Ornithine_Degradation	7.60353	9.70053	5.50653	-0.942431	0.339881	-2.77282	0.00555723	0.0154701
DNA_repair,_bacterial_RecBCD_pathway	7.58801	13.948	1.22802	-3.55882	0.716994	-4.96353	6.9224e-07	8.14866e-06
CBSS-281090.3.peg.464	7.57472	8.0426	7.10684	0.0466899	0.317227	0.147181	0.882989	0.89708
D-galactarate,_D-glucarate_and_D-glycerate_catabolism	7.5183	5.96711	9.06949	0.565296	0.673014	0.839946	0.400939	0.49755
CBSS-350688.3.peg.1509	7.29992	12.0336	2.5662	-2.93625	0.630692	-4.6556	3.23044e-06	3.02487e-05
Peptide_methionine_sulfoxide_reductase	7.29204	3.27546	11.3086	1.81355	0.426224	4.25493	2.09118e-05	0.00014793
tRNA_processing	7.21762	6.3223	8.11293	0.323695	0.487533	0.663944	0.506726	0.58316
Exopolysaccharide_Biosynthesis	7.13071	12.2221	2.03929	-2.65718	0.552982	-4.80518	1.54613e-06	1.63335e-05
Type_VI_secretion_systems	6.94783	9.51884	8.60154	-1.07041	1.18359	-0.904377	0.365796	0.46088
Glycerol_and_Glycerol-3-phosphate_Uptake_and_Utilization	6.83562	7.91717	5.75406	-0.0953078	0.323915	-0.294237	0.768577	0.80779
L-Cystine_Uptake_and_Metabolism	6.78296	3.93995	9.62596	1.66596	0.48993	3.40041	0.00067286	0.00261527
CBSS-224911.1.peg.435	6.71806	4.97484	8.46128	0.627986	0.369152	1.70116	0.0889127	0.150131
Phage_tail_proteins_2	6.71301	2.91124	10.5148	1.7172	0.450622	3.81072	0.000138561	0.000713588
YrdC-YciO	6.70718	5.22896	8.18539	0.524107	0.407916	1.28484	0.198848	0.298998
CBSS-323850.3.peg.3142	6.54165	10.6788	2.4045	-2.70042	0.922116	-2.9285	0.00340603	0.0101687
tRNA_nucleotidyltransferase	6.47162	5.78424	7.159	0.457537	0.370393	1.23527	0.216728	0.317765
CBSS-198094.1.peg.4426	6.17903	4.68406	7.67401	0.494361	0.48165	1.02639	0.304708	0.400161
Fermentations:_Lactate	5.91713	9.205	2.62927	-1.43692	0.493197	-2.91348	0.0035743	0.0105943
Sporulation-associated_proteins_with_broader_functions	5.80099	6.78341	4.81857	-0.20438	0.378241	-0.540343	0.588961	0.654048
LMPTP_YfkJ_cluster	5.79743	9.5802	2.01465	-2.51057	0.478326	-5.24866	1.5321e-07	2.52491e-06
Alginate_metabolism	5.72845	8.99346	2.46344	-1.56969	0.518074	-3.02985	0.00244677	0.00776806
Glutamate_transporter_involved_in_acid_tolerance_in_Streptococcus	5.70465	9.87187	1.53743	-2.90836	0.531091	-5.4762	4.34546e-08	8.13787e-07
tRNA_modification_Bacteria	5.57203	6.69146	4.4526	-0.636525	0.57834	-1.10061	0.271068	0.369801
Ribonuclease_H	5.43314	4.35276	6.51352	0.298224	0.366517	0.813669	0.415835	0.508379
Inorganic_Sulfur_Assimilation	5.26991	2.54606	7.99376	1.51651	0.435128	3.4852	0.000491769	0.00202609
Recycling_of_Peptidoglycan_Amino_Acids	5.19712	7.28246	3.11178	-1.10137	0.56295	-1.95643	0.0504141	0.0979093
Group_II_intron-associated_genes	5.19509	7.72312	2.66707	-1.69319	0.774623	-2.18582	0.0288287	0.0593872
CBSS-160492.1.peg.550	5.15882	7.15914	3.1585	-1.21596	0.55033	-2.20951	0.0271395	0.0561884
RNA_pseudouridine_syntheses	5.08869	4.39496	5.78242	0.502567	0.419769	1.19725	0.231211	0.33113
Transport_of_Zinc	5.0319	8.02976	2.03405	-1.76886	0.68414	-2.58552	0.00972331	0.024882
Omega_peptidases_(EC_3.4.19.-)	4.85647	7.26925	2.44369	-2.57185	0.817037	-3.14778	0.00164516	0.00551062
Predicted_carbohydrate_hydrolases	4.81152	3.48952	6.13352	0.705865	0.421154	1.67603	0.0937328	0.156348
dTDP-rhamnose_synthesis	4.73165	5.75859	3.70471	-0.606415	0.608103	-0.997224	0.318656	0.415463
CBSS-316273.3.peg.227	4.64409	7.41581	1.87238	-3.1682	1.2204	-2.59604	0.00943058	0.0242837
Glutathione:_Non-redox_reactions	4.45817	2.35939	6.55694	1.59503	0.483036	3.3021	0.000959655	0.00357193
Bacterial_hemoglobins	4.43454	6.30187	2.56721	-1.07711	0.746509	-1.44287	0.149057	0.233504
Proline_Synthesis	4.38231	4.38448	4.38014	0.213069	0.800949	0.26602	0.790224	0.824459
D-ribose_utilization	4.33973	6.00189	2.67758	-1.03568	0.363441	-2.84965	0.00437668	0.0127886
Nitrosative_stress	4.26077	2.86784	5.6537	1.19045	1.13636	1.0476	0.294825	0.3931
DNA_topoisomerases,_Type_I,_ATP-independent	4.24591	4.64929	3.84254	-0.14766	0.689003	-0.214309	0.830306	0.855215
Two_cell_division_clusters_relating_to_chromosome_partitioning	4.23047	7.88932	0.571627	-3.68272	0.866109	-4.25203	2.11841e-05	0.00014793
Lipoprotein_Biosynthesis	4.21296	3.31565	5.11026	0.664158	0.3807	1.74457	0.0810598	0.138793
Osmoregulation	4.18084	3.55435	4.80733	0.940303	0.557247	1.68741	0.0915248	0.153285
Phage_packaging_machinery	4.14675	6.73177	1.56174	-2.19563	0.974364	-2.2534	0.0242337	0.0525489
Adaptation_to_d-cysteine	3.87878	1.8899	5.86765	1.58458	0.589202	2.68937	0.00715879	0.0192773
Lactose_and_Galactose_Uptake_and_Utilization	3.7079	4.87813	2.53767	-0.796194	0.518082	-1.53681	0.124339	0.200109
Arsenic_resistance	3.65793	6.90978	0.406074	-3.64338	0.711174	-5.12304	3.00646e-07	4.4238e-06
Widespread_colonization_island	3.60012	5.06355	2.13669	-1.33442	0.580227	-2.29982	0.0214586	0.0472778
CBSS-316057.3.peg.1308	3.5626	3.99237	3.13283	-0.312961	0.43895	-0.712975	0.475861	0.555396
Extracellular_Polysaccharide_Biosynthesis_of_Streptococci	3.4163	5.22584	1.60677	-2.15953	0.905616	-2.38459	0.017098	0.0400248
Macromolecular_synthesis_operon	3.2299	4.82567	1.63414	-1.95284	0.761311	-2.56511	0.0103144	0.0259118
Carotenoids	3.12104	6.21458	0.0275056	-5.3983	1.15652	-4.66773	3.04552e-06	2.91804e-05
Uptake_of_selenate_and_selenite	2.91133	2.2869	3.53575	0.686759	0.633421	1.08421	0.278273	0.375897
CBSS-316057.3.peg.3521	2.87848	5.73435	0.0226064	-5.4085	1.35591	-3.98882	6.64019e-05	0.000414509
USS-DB-6	2.85378	2.46868	3.23888	0.549648	0.47623	1.15416	0.248433	0.349754
Central_meta-cleavage_pathway_of_aromatic_compound_degradation	2.84964	3.75341	1.94586	-1.49467	0.823454	-1.81513	0.0695045	0.12343
Zinc_regulated_enzymes	2.84864	4.34477	1.35251	-2.13335	0.859999	-2.48065	0.0131145	0.0325492
CBSS-262719.3.peg.410	2.81012	2.7378	2.88245	0.093447	0.476612	0.196065	0.844559	0.865568
Urea_decomposition	2.73112	3.25336	2.20888	-0.924468	0.958043	-0.964954	0.334568	0.430756
ATP-dependent_RNA_helicases,_bacterial	2.724	4.97239	0.475607	-2.91356	1.11824	-2.60549	0.00917439	0.0239231
Trans-translation_by_stalled_ribosomes	2.62518	1.18893	4.06143	1.42982	0.53037	2.69588	0.00702021	0.0190285
Mannitol_Utilization	2.38561	2.95145	1.81976	-1.91535	1.29589	-1.47802	0.139404	0.220901
ECF_class_transporters	2.3008	1.25916	3.34245	1.50142	0.627053	2.39441	0.0166471	0.0395699
Lipopolysaccharide-related_cluster_in_Alphaproteobacteria	2.29923	2.40467	2.19379	-0.261555	0.577655	-0.452788	0.650702	0.711111
Choline_and_Betaine_Uptake_and_Betaine_Biosynthesis	2.27221	2.75139	1.79303	-0.644307	0.567268	-1.13581	0.256037	0.354847
A_Gammaproteobacteria_Cluster_Relating_to_Translation	2.25101	4.45091	0.0511009	-4.66935	1.07901	-4.32745	1.50843e-05	0.000112995
Butanol_Biosynthesis	2.21102	15.0948	0.421738	-2.98145	0.797608	-3.73798	0.000185501	0.000932031
Control_of_cell_elongation_-_division_cycle_in_Bacilli	2.19821	4.34206	0.0543657	-5.0281	0.993998	-5.05846	4.22656e-07	5.61723e-06
Phage_tail_fiber_proteins	2.1079	3.25472	0.961068	-2.30464	1.32603	-1.738	0.0822112	0.139963
Nitrogen_fixation	2.06246	0.852093	3.27282	1.52016	0.612357	2.48247	0.0130476	0.0325492
L-rhamnose_utilization	2.02628	4.05257	0	-5.16913	1.17603	-4.39541	1.10563e-05	8.59472e-05
Lipopolysaccharide_assembly	1.99065	2.79251	1.18879	-1.0867	0.957541	-1.13489	0.256423	0.354847
Intracellular_septation_in_Enterobacteria	1.92757	1.84411	2.01103	-0.0611666	0.488777	-0.125142	0.900411	0.911473
Proton-dependent_Peptide_Transporters	1.83151	3.61781	0.0452127	-4.5212	1.35299	-3.34164	0.000832851	0.00314802
Cell_division-ribosomal_stress_proteins_cluster	1.82132	1.73729	1.90535	-0.128346	0.689697	-0.186091	0.852373	0.869252
Capsular_Polysaccharide_(CPS)_of_Campylobacter	1.78119	3.19043	0.371939	-3.24384	0.957021	-3.38952	0.000700146	0.00269589
Cresol_degradation	1.77551	0.0720936	3.47892	3.02709	2.9509	1.02582	0.304977	0.400161
Creatine_and_Creatinine_Degradation	1.74348	2.61897	0.867983	-1.70403	1.54381	-1.10378	0.269688	0.369583
Conserved_cluster_in_Enterobacteriaceae_downstream_from_YqjA,_a_DedA_family_protein	1.71684	3.43368	0	-4.95595	2.03676	-2.43325	0.0149639	0.03648
ABC_transporter_oligopeptide_(TC_3.A.1.5.1)	1.6503	3.20758	1.94969	-0.588286	0.921933	-0.638101	0.523408	0.595702
Galactosylceramide_and_Sulfatide_metabolism	1.57841	2.93496	0.221866	-3.36645	0.870708	-3.86634	0.00011048	0.000598918
Menaquinone_and_Phylloquinone_Biosynthesis	1.56958	3.06101	0.0781438	-4.27016	1.20884	-3.53245	0.000411729	0.00174879
Maltose_and_Maltodextrin_Utilization	1.49019	2.933	0.0473734	-4.16263	1.15711	-3.59742	0.000321384	0.00143924
YeiH	1.46233	2.8113	0.113351	-3.76584	1.1674	-3.22584	0.00125604	0.00449988
CBSS-316407.3.peg.1371	1.42942	1.17085	1.688	0.998847	0.639037	1.56305	0.118041	0.190717
MLST	1.42843	2.23686	0.620003	-1.46105	0.765101	-1.90962	0.0561819	0.106668
Glycolysis_and_Gluconeogenesis,_including_Archaeal_enzymes	1.4276	2.81165	0.0435538	-4.49803	1.37053	-3.28195	0.0010309	0.00375869
CBSS-393124.3.peg.2657	1.42157	2.04744	0.795701	-3.36362	1.66362	-2.02187	0.0431894	0.0855483
Orphan_regulatory_proteins	1.39673	2.62636	0.167111	-3.37706	1.11479	-3.02932	0.00245109	0.00776806
NAD_regulation	1.37764	2.75527	0	-4.58527	1.15854	-3.95779	7.56455e-05	0.000452292
At3g21300	1.37494	2.51561	0.234267	-3.69018	1.2296	-3.00111	0.00268994	0.00827056
Phosphorylcholine_incorporation_in_LPS	1.33289	1.94488	0.720893	-1.31995	1.21727	-1.08436	0.278206	0.375897
Valine_degradation	1.28933	0.425151	2.15351	1.60494	1.18415	1.35535	0.175306	0.27051
Toxin-antitoxin_replicon_stabilization_systems	1.28811	1.90613	0.670088	-1.44182	1.27109	-1.13432	0.256661	0.354847
D-Galacturonate_and_D-Glucuronate_Utilization	1.23703	2.15654	0.317529	-2.33052	0.967366	-2.40914	0.0159903	0.0383023
tRNAs	1.22204	0.850286	1.59379	-0.031219	1.25184	-0.0249386	0.980104	0.980104
Major_Outer_Membrane_Proteins	1.21041	0.700399	1.72041	0.641174	1.22274	0.524375	0.600018	0.662754
Na+_translocating_decarboxylases_and_related_biotin-dependent_enzymes	1.19484	0.89423	1.49545	-0.445284	1.17832	-0.377898	0.705507	0.754984
CBSS-354.1.peg.2917	1.12751	2.05339	0.201623	-2.92131	2.30096	-1.26961	0.204224	0.304856
CBSS-342610.3.peg.1536	1.06791	0.558339	1.57749	0.191328	1.00437	0.190496	0.848921	0.867879
Coenzyme_B12_biosynthesis	1.06416	2.10455	0.0237781	-3.85278	1.20527	-3.19662	0.00139048	0.00485488
CBSS-393121.3.peg.1913	1.00618	1.83715	0.175213	-3.43411	1.29331	-2.65528	0.00792427	0.0210632
carbazol_degradation_cluster	0.959621	1.28474	0.634496	-1.7808	1.62346	-1.09691	0.272679	0.370772
Carbon_monoxide_induced_hydrogenase	0.957643	1.37634	0.538948	-0.791778	1.62469	-0.487342	0.626016	0.685954
A_Gram-positive_cluster_that_relates_ribosomal_protein_L28P_to_a_set_of_uncharacterized_proteins	0.950129	1.48621	0.414053	-3.24747	1.71737	-1.89096	0.0586301	0.1103
Vibrio_Core_Oligosaccharide_Biosynthesis	0.941236	1.86872	0.0137528	-3.9414	2.105	-1.8724	0.0611514	0.113488
YaaA	0.940099	0.190562	1.68964	2.28515	0.819687	2.78784	0.00530614	0.0149735
n-Phenylalkanoic_acid_degradation	0.938829	1.49279	0.384866	-1.50537	1.34312	-1.1208	0.262372	0.361529
Acetoin,_butanediol_metabolism	0.918964	1.83793	0	-3.41934	2.98381	-1.14597	0.251809	0.351679
Hyperosmotic_potassium_uptake	0.908023	1.76168	0.0543657	-3.27001	1.52244	-2.14788	0.0317236	0.0650255
Pterin_biosynthesis	0.898784	0.318863	1.47871	1.25207	2.04116	0.613412	0.539604	0.61076
Sugar_utilization_in_Thermotogales	0.881824	1.52467	0.238982	-1.99877	1.08119	-1.84867	0.0645052	0.115548
UDP-N-acetylmuramate_from_Fructose-6-phosphate_Biosynthesis	0.855226	1.49295	0.217503	-2.16038	0.878918	-2.458	0.0139712	0.0344679
ABC_transporter_dipeptide_(TC_3.A.1.5.2)	0.851566	0.8052	0.897931	0.385635	1.45117	0.26574	0.79044	0.824459
rRNA_modification_Bacteria	0.821122	0.467061	1.17518	0.703067	0.884072	0.795259	0.426463	0.517662
Cadmium_resistance	0.802904	1.27414	0.33167	-1.35159	1.10714	-1.2208	0.222162	0.323646
CBSS-56780.10.peg.1536	0.781422	1.48836	0.0744887	-2.9814	1.41695	-2.1041	0.0353699	0.0714333
Threonine_degradation	0.759027	1.29565	0.222404	-2.27428	1.39784	-1.627	0.103737	0.169602
Hemin_transport_system	0.752343	1.23482	0.269865	-1.61505	1.37017	-1.17872	0.23851	0.340021
HtrA_and_Sec_secretion	0.717329	1.0675	0.367162	-1.01442	0.846089	-1.19895	0.230546	0.33113
DNA_replication,_archaeal	0.716116	0.353529	1.0787	0.690635	0.947116	0.729198	0.465881	0.545292
D-allose_utilization	0.710044	0.28576	1.13433	1.48241	2.96199	0.500477	0.61674	0.677591
ATP-dependent_efflux_pump_transporter_Ybh	0.704933	1.33972	0.0701438	-2.84889	1.10765	-2.572	0.0101112	0.0256273
Lysine_fermentation	0.692722	1.29784	0.0876065	-3.4227	1.31624	-2.60036	0.00931256	0.0241307
Glutathione:_Biosynthesis_and_gamma-glutamyl_cycle	0.674612	1.22537	0.123855	-2.75626	1.34856	-2.04386	0.0409673	0.0815388
Translation_elongation_factors_eukaryotic_and_archaeal	0.662529	1.3113	0.0137528	-3.16471	2.10095	-1.50633	0.131983	0.211584
Cytolethal_distending_toxin_of_Campylobacter_jejuni	0.623317	0.422615	1.49791	0.262849	1.06244	0.247402	0.804597	0.8329
Formaldehyde_assimilation:_Ribulose_monophosphate_pathway	0.615914	0.967076	0.264752	-1.59484	1.27608	-1.2498	0.211372	0.313273
CBSS-196164.1.peg.461	0.577171	0.35866	0.795682	-1.01949	2.29462	-0.444298	0.656827	0.714018
Streptococcus_agalactiae_virulome	0.573838	1.14768	0	-3.63538	2.53851	-1.43209	0.152117	0.237395
ABC_transporter_tungstate_(TC_3.A.1.6.2)	0.520822	0.907864	0.133779	-1.98479	0.962225	-2.06271	0.0391402	0.0782804
Methionine_Degradation	0.518572	0.369817	0.667328	1.05665	0.957942	1.10304	0.270011	0.369583
Phage_integration_and_excision	0.482954	0.35866	0.607247	0.79985	1.35693	0.589454	0.555557	0.623056
Glutathione-regulated_potassium-efflux_system_and_associated_functions	0.478904	0.704566	0.253243	-0.91057	1.49686	-0.608319	0.542976	0.612894
Bacitracin_Stress_Response	0.472449	0.875945	0.0689532	-2.31766	1.18036	-1.96353	0.0495849	0.0972808
Polyadenylation_bacterial	0.46437	0.586008	0.342733	-0.840195	1.48136	-0.567178	0.570593	0.635363
Lysozyme_inhibitors	0.456308	0.912617	0	-3.00814	2.98718	-1.00702	0.313927	0.410596
Fatty_acid_degradation_regulons	0.446945	0.469222	0.424668	-0.570388	1.39664	-0.408401	0.682979	0.736616
Poly-gamma-glutamate_biosynthesis	0.424952	0.826125	0.0237781	-2.31845	2.60879	-0.888707	0.374161	0.469613
4-Hydroxyphenylacetic_acid_catabolic_pathway	0.418385	0.574941	0.261829	-1.15193	1.86508	-0.61763	0.536819	0.609283
Pyruvate_Alanine_Serine_Interconversions	0.395074	0.718814	0.0713344	-1.7201	2.16847	-0.793235	0.427641	0.517662
Anaerobic_benzoate_metabolism	0.391093	0.362101	0.420086	-0.715141	1.66079	-0.430602	0.666758	0.721168
ABC_transporter_alkylphosphonate_(TC_3.A.1.9.1)	0.381614	0.739634	0.0235953	-1.96858	2.99332	-0.657659	0.510758	0.583246
CBSS-176299.4.peg.1292	0.375242	0.106288	0.644197	0.630789	2.45992	0.256426	0.797622	0.829849
Glutathione_analogs:_mycothiol	0.370549	0.71732	0.0237781	-1.96858	2.99332	-0.657659	0.510758	0.583246
p-Aminobenzoyl-Glutamate_Utilization	0.369817	0.739634	0	-2.25443	2.99448	-0.752861	0.451534	0.536115
Rubrerythrin	0.369817	0.739634	0	-2.25443	2.99448	-0.752861	0.451534	0.536115
Acetone_Butanol_Ethanol_Synthesis	0.327789	0.655577	0	-2.25443	2.99448	-0.752861	0.451534	0.536115
CBSS-323850.3.peg.3284	0.326487	0.652974	0	-2.60573	2.08505	-1.24972	0.211402	0.313273
Proteasome_eukaryotic	0.32574	0.637726	0.0137528	-2.91158	2.98551	-0.975239	0.329442	0.426824
Vibrio_pathogenicity_island	0.319502	0.639005	0	-2.60935	2.99116	-0.872354	0.383015	0.476744
Inositol_catabolism	0.319449	0.638897	0	-2.8503	2.68096	-1.06316	0.287709	0.387372
Lacto-N-Biose_I_and_Galacto-N-Biose_Metabolic_Pathway	0.317865	0.549222	0.0865072	-1.96778	2.67187	-0.736481	0.461438	0.541631
CBSS-323097.3.peg.2594	0.312128	0.624256	0	-2.40027	2.63858	-0.909681	0.362991	0.458749
Photorespiration_(oxidative_C2_cycle)	0.304995	0.44191	0.168079	-1.08021	1.86211	-0.5801	0.561847	0.62732
Synthesis_of_osmoregulated_periplasmic_glucans	0.296796	0.28576	0.307831	-0.0704774	1.90151	-0.0370639	0.970434	0.972795
Natural_DNA_Transformation_in_Vibrio	0.296424	0.470987	0.121862	-1.22359	1.57246	-0.778136	0.436489	0.524295
Glycine_cleavage_system	0.294278	0.49146	0.097095	-1.92127	1.97859	-0.971027	0.331535	0.428189
CBSS-49338.1.peg.459	0.289503	0.50822	0.0707858	-1.64373	2.22652	-0.738248	0.460364	0.541631
Proteasome_bacterial	0.278416	0.397453	0.159379	-1.39167	1.46872	-0.947535	0.343366	0.437978
Histidine_Degradation	0.269193	0.524632	0.0137528	-2.60165	2.2347	-1.1642	0.244342	0.346516
CBSS-269801.1.peg.1715	0.264925	0.289298	0.240552	-0.753499	1.69474	-0.444611	0.656601	0.714018
DNA_repair,_bacterial_DinG_and_relatives	0.263915	0.103752	0.424078	-1.32285	1.98838	-0.665288	0.505867	0.58316
Siderophore_assembly_kit	0.257002	0.514004	0	-2.43819	2.99272	-0.814708	0.41524	0.508379
Heme,_hemin_uptake_and_utilization_systems_in_GramPositives	0.256806	0.41318	0.100432	-1.78014	2.0088	-0.886172	0.375525	0.469613
Polyhydroxybutyrate_metabolism	0.25604	0.275651	0.236428	-1.70046	1.97041	-0.863	0.388138	NA
Mercuric_reductase	0.245797	0.228154	0.26344	-0.436491	2.91883	-0.149543	0.881125	NA
Autoinducer_2_(AI-2)_transport_and_processing_(lsrACDBFGE_operon)	0.245715	0.212575	0.278855	-0.288928	1.39442	-0.207203	0.835851	NA
Trehalose_Uptake_and_Utilization	0.242514	0.228154	0.256874	-0.907417	2.87961	-0.315119	0.752672	NA
Sporulation-related_Hypotheticals	0.240609	0.467466	0.0137528	-2.05538	2.77287	-0.741246	0.458544	NA
Core_Oligosaccharide_Glycosylation_in_Pseudomonas	0.233405	0.466811	0	-2.25443	2.99448	-0.752861	0.451534	NA
Leucine_Degradation_and_HMG-CoA_Metabolism	0.224182	0.35866	0.0897046	-1.19048	2.84362	-0.418649	0.675473	NA
Zinc_resistance	0.22104	0.362483	0.0795959	-1.3856	1.56509	-0.885314	0.375987	NA
Triacylglycerol_metabolism	0.218077	0.436155	0	-2.70428	2.24537	-1.20438	0.228444	NA
Isoleucine_degradation	0.215414	0.398215	0.0326129	-2.1162	1.8609	-1.13719	0.255458	NA
Lysine_degradation	0.206513	0.35866	0.0543657	-1.64794	2.99604	-0.55004	0.582292	NA
Novel_non-oxidative_pathway_of_Uracil_catabolism	0.204761	0.409523	0	-2.40759	2.993	-0.804407	0.421162	NA
Polysaccharide_deacetylases	0.204602	0.409204	0	-2.25443	2.99448	-0.752861	0.451534	NA
Phenylacetyl-CoA_catabolic_pathway_(core)	0.198004	0.35866	0.0373481	-1.4721	2.86398	-0.514005	0.607248	NA
Ribosome_SSU_mitochondrial	0.184908	0.369817	0	-1.93378	2.99719	-0.645198	0.518799	NA
Anthrose_Biosynthesis	0.182255	0.276904	0.0876065	-1.64794	2.99604	-0.55004	0.582292	NA
Alkanesulfonates_Utilization	0.17933	0.35866	0	-1.93378	2.99719	-0.645198	0.518799	NA
Tetrathionate_respiration	0.17933	0.35866	0	-1.93378	2.99719	-0.645198	0.518799	NA
Naphtalene_and_antracene_degradation	0.173479	0.323181	0.0237781	-2.12186	2.96376	-0.715934	0.474032	NA
Bacillibactin_Siderophore	0.155944	0.256871	0.0550176	-1.53063	1.96594	-0.778578	0.436228	NA
Salmochelin-mediated_Iron_Acquisition	0.147558	0.267611	0.0275056	-2.1472	2.99068	-0.717963	0.47278	NA
CBSS-87626.3.peg.3639	0.14649	0.106288	0.186692	-0.613829	2.98502	-0.205636	0.837075	NA
Methicillin_resistance_in_Staphylococci	0.14288	0.28576	0	-1.93378	2.99719	-0.645198	0.518799	NA
Conserved_gene_cluster_possibly_involved_in_RNA_metabolism	0.134234	0.244691	0.0237781	-2.13992	2.4209	-0.883937	0.37673	NA
Hydantoin_metabolism	0.127682	0.0663093	0.189055	-1.64228	2.99607	-0.548146	0.583592	NA
Alkylphosphonate_utilization	0.126572	0.253144	0	-2.21305	2.99491	-0.738937	0.459946	NA
Broadly_distributed_proteins_not_in_subsystems	0.126192	0.18105	0.0713344	-1.14717	2.99098	-0.383544	0.701317	NA
Xylose_utilization	0.12368	0.24736	0	-2.19349	2.99511	-0.732355	0.463952	NA
CBSS-203122.12.peg.188	0.12358	0.106288	0.140873	-1.2917	2.99255	-0.431639	0.666004	NA
Cyanophycin_Metabolism	0.114077	0.228154	0	-1.93378	2.99719	-0.645198	0.518799	NA
CBSS-320372.3.peg.6046	0.111353	0.198928	0.0237781	-2.05607	2.99246	-0.687083	0.49203	NA
Unspecified_monosaccharide_transport_cluster	0.095281	0.190562	0	-1.93378	2.99719	-0.645198	0.518799	NA
Aromatic_amino_acid_degradation	0.0905251	0.18105	0	-1.93378	2.99719	-0.645198	0.518799	NA
CBSS-316407.3.peg.2816	0.0730868	0.0374423	0.108731	-1.187	2.99289	-0.396609	0.691656	NA
Clavulanic_acid_biosynthesis	0.0714397	0.0720936	0.0707858	-1.1514	2.99103	-0.384951	0.700273	NA
Persister_Cells	0.0660711	0.109536	0.0226064	-1.79065	2.99513	-0.597855	0.549937	NA
Fructooligosaccharides(FOS)_and_Raffinose_Utilization	0.0596421	0.0720936	0.0471905	-1.36872	2.99345	-0.45724	0.647499	NA
Cyanobacterial_Circadian_Clock	0.0383615	0.076723	0	-1.93378	2.99719	-0.645198	0.518799	NA
Glutathione:_Redox_cycle	0.0383615	0.076723	0	-1.93378	2.99719	-0.645198	0.518799	NA
Vibrio_Polysaccharide_(VPS)_Biosynthesis	0.0383615	0.076723	0	-1.93378	2.99719	-0.645198	0.518799	NA
Benzoate_transport_and_degradation_cluster	0.0374423	0.0748846	0	-1.96673	2.99702	-0.656228	0.511678	NA
Glyoxylate_bypass	0.0374423	0.0748846	0	-1.96673	2.99702	-0.656228	0.511678	NA
High_affinity_phosphate_transporter_and_control_of_PHO_regulon	0.0360468	0.0720936	0	-1.93378	2.99719	-0.645198	0.518799	NA
Phage_shock_protein_(psp)_operon	0.0360468	0.0720936	0	-1.93378	2.99719	-0.645198	0.518799	NA
Beta-lactamase	0.0331547	0.0663093	0	-1.92813	2.99722	-0.643304	0.520027	NA
